# Supplementary material for: Identification of immune-related prognostic biomarkers in lung squamous cell carcinoma microenvironment
Source: Front Immunol. 2026 Jan 5;16:1724319. doi: 10.3389/fimmu.2025.1724319 (PMC12813068; doi:10.3389/fimmu.2025.1724319)
Supplement: Supplementary File 1 — List of genes in ME yellow and in ME turquoise. [file DataSheet1.zip]

Archive with 11 entries (10 files):
- R worksheets/
- R worksheets/clinical.txt
- R worksheets/forrest-code.txt
- R worksheets/immGeneExp.txt
- R worksheets/irgCMAP14.model.R
- R worksheets/irgCMAP15.diff.R
- R worksheets/irgCMAP26.immuneSur.R
- R worksheets/MANIFEST.txt
- R worksheets/merge-code.txt
- R worksheets/metadata.cart.json
- R worksheets/WGCNA-code.txt
