# Supplementary material for: Identification of immune-related prognostic biomarkers in lung squamous cell carcinoma microenvironment
Source: Front Immunol. 2026 Jan 5;16:1724319. doi: 10.3389/fimmu.2025.1724319 (PMC12813068; doi:10.3389/fimmu.2025.1724319)
Supplement: Supplementary File 1 — List of genes in ME yellow and in ME turquoise. [file DataSheet1.zip › R worksheets/clinical.txt]

Id	futime	fustat	Stage	T	N	M
TCGA-37-5819	103	1	3	2	2	0
TCGA-77-8008	2639	0	1	2	0	0
TCGA-56-A4ZJ	25	1	1	1	0	0
TCGA-85-7710	0	1	1	1	0	0
TCGA-77-A5G1	3714	1	3	3	1	0
TCGA-22-5480	2170	0	1	1	0	0
TCGA-85-7698	49	1	1	1	0	0
TCGA-34-A5IX	636	1	2	3	0	0
TCGA-52-7811	266	0	1	2	0	0
TCGA-58-8387	403	0	2	2	0	0
TCGA-21-5783	2680	0	1	2	0	0
TCGA-85-A511	0	1	2	2	1	0
TCGA-37-4129	213	1	1	1	0	0
TCGA-77-8153	1684	1	1	2	0	0
TCGA-NC-A5HG	1548	1	3	2	2	0
TCGA-77-8146	2183	1	1	1	0	0
TCGA-66-2787	1217	1	1	1	0	0
TCGA-63-A5MJ	1524	1	2	2	1	0
TCGA-18-3421	1331	1	1	2	0	0
TCGA-21-1079	965	0	3	3	0	0
TCGA-34-5231	1528	1	1	1	0	0
TCGA-NC-A5HE	1722	1	2	2	1	0
TCGA-34-2600	1874	0	1	1	0	0
TCGA-66-2769	215	0	3	4	0	0
TCGA-18-4083	188	0	2	2	1	0
TCGA-77-8130	2522	1	2	2	1	0
TCGA-85-8352	67	1	3	3	1	0
TCGA-85-A512	0	1	2	1	1	0
TCGA-77-8145	212	0	3	4	1	0
TCGA-58-8388	378	1	1	2	0	0
TCGA-18-3415	1810	1	1	2	0	0
TCGA-33-4582	3149	0	1	1	0	0
TCGA-77-7335	2133	0	3	4	2	0
TCGA-18-4721	2754	1	1	1	0	0
TCGA-96-8170	211	1	2	1	1	0
TCGA-52-7810	923	1	2	3	0	0
TCGA-NC-A5HR	623	1	2	2	1	0
TCGA-39-5021	2086	0	1	2	0	0
TCGA-56-7582	26	1	1	2	0	0
TCGA-22-5474	445	0	1	2	0	0
TCGA-63-A5MI	1399	1	3	2	2	0
TCGA-51-6867	1856	0	1	1	0	0
TCGA-66-2780	366	0	1	2	0	0
TCGA-85-A510	0	1	2	2	1	0
TCGA-21-5786	661	1	1	2	0	0
TCGA-85-8582	4	1	1	1	0	0
TCGA-98-A53B	61	0	1	2	0	0
TCGA-66-2757	30	1	1	1	0	0
TCGA-98-8022	224	1	1	1	0	0
TCGA-85-7950	60	1	1	2	0	0
TCGA-66-2791	153	0	3	2	3	0
TCGA-98-A53H	169	1	1	1	0	0
TCGA-34-8454	166	1	3	3	1	0
TCGA-70-6723	0	1	2	3	0	0
TCGA-34-2604	958	0	1	2	0	0
TCGA-22-1012	429	0	1	2	0	0
TCGA-21-1072	3016	1	1	2	0	0
TCGA-34-5929	151	0	1	2	0	0
TCGA-85-A4QQ	-2	1	1	2	0	0
TCGA-NK-A5D1	511	1	2	2	1	0
TCGA-60-2724	37	1	3	3	1	0
TCGA-34-5240	235	1	2	2	1	0
TCGA-66-2773	92	0	1	2	0	0
TCGA-39-5039	544	0	2	2	0	0
TCGA-60-2697	372	0	2	2	2	0
TCGA-56-7822	1	1	2	2	1	0
TCGA-77-8140	351	0	2	2	1	0
TCGA-77-8128	1150	0	3	2	2	0
TCGA-22-5491	1713	0	1	1	0	0
TCGA-66-2783	759	1	3	2	3	0
TCGA-60-2707	667	0	1	2	0	0
TCGA-58-8392	501	0	1	2	0	0
TCGA-66-2778	578	1	3	2	3	0
TCGA-34-8456	203	1	2	2	1	0
TCGA-66-2753	31	1	1	2	0	0
TCGA-98-A53C	311	1	1	1	0	0
TCGA-85-8277	11	1	3	3	1	0
TCGA-22-5483	573	0	2	1	1	0
TCGA-63-A5MH	1772	1	1	1	0	0
TCGA-60-2708	2083	1	2	2	1	0
TCGA-85-7696	18	1	1	1	0	0
TCGA-18-3416	956	1	2	2	1	0
TCGA-85-8353	54	1	3	3	1	0
TCGA-18-3406	371	0	1	1	0	0
TCGA-85-8287	13	1	1	1	0	0
TCGA-37-4133	238	1	3	4	0	0
TCGA-58-A46M	707	1	2	2	1	0
TCGA-85-8666	14	1	1	2	0	0
TCGA-66-2768	61	1	2	2	1	0
TCGA-58-A46J	1973	1	2	2	1	0
TCGA-NC-A5HL	88	0	2	2	0	0
TCGA-85-8350	60	1	1	1	0	0
TCGA-21-1083	1315	0	1	1	0	0
TCGA-85-6560	11	1	2	1	1	0
TCGA-94-8491	31	1	2	2	1	0
TCGA-33-4583	4299	1	1	1	0	0
TCGA-22-4607	587	0	1	2	0	0
TCGA-85-6175	0	1	2	3	0	0
TCGA-22-4593	1067	0	2	2	0	0
TCGA-66-2794	1645	1	3	4	2	0
TCGA-66-2759	762	1	3	2	2	0
TCGA-85-8052	16	1	2	3	0	0
TCGA-85-8072	36	1	1	1	0	0
TCGA-46-6026	18	1	2	2	1	0
TCGA-85-A53L	13	1	2	2	0	0
TCGA-56-5898	0	1	1	1	0	0
TCGA-77-A5G3	3576	1	2	2	1	0
TCGA-33-4589	47	0	2	2	1	0
TCGA-18-3408	2099	1	1	2	0	0
TCGA-39-5031	833	1	1	1	0	0
TCGA-85-6798	34	1	3	3	1	0
TCGA-66-2781	121	1	1	2	0	0
TCGA-39-5040	519	0	3	2	2	0
TCGA-98-7454	115	1	1	2	0	0
TCGA-60-2715	1075	0	1	1	0	0
TCGA-18-5592	92	1	2	3	0	0
TCGA-34-5241	428	1	1	2	0	0
TCGA-43-A56V	154	1	3	2	2	0
TCGA-56-8307	27	1	2	3	0	0
TCGA-77-A5GF	722	1	2	2	1	0
TCGA-43-5668	258	1	2	1	1	0
TCGA-63-A5MT	498	1	2	3	0	0
TCGA-85-8580	28	1	1	2	0	0
TCGA-22-5492	506	0	3	2	2	0
TCGA-21-1080	3724	1	1	2	0	0
TCGA-39-5034	1107	0	2	3	0	0
TCGA-77-7138	340	0	1	2	0	0
TCGA-58-A46K	1045	0	3	2	2	0
TCGA-63-A5MN	345	0	2	3	0	0
TCGA-66-2790	699	1	2	2	1	0
TCGA-85-7843	35	1	2	2	1	0
TCGA-63-A5MB	2758	1	1	2	0	0
TCGA-NK-A5CT	1761	1	1	1	0	0
TCGA-77-8007	198	0	2	2	1	0
TCGA-66-2755	28	1	1	2	0	0
TCGA-43-8116	193	1	1	1	0	0
TCGA-77-A5FZ	3838	0	3	4	0	0
TCGA-85-8049	60	1	1	2	0	0
TCGA-85-8481	21	1	2	3	0	0
TCGA-60-2722	733	1	2	2	1	0
TCGA-37-A5EN	356	1	3	4	2	0
TCGA-60-2695	474	1	1	2	0	0
TCGA-46-3767	396	1	1	1	0	0
TCGA-77-7142	1286	1	1	2	0	0
TCGA-85-A4PA	-6	1	1	2	0	0
TCGA-21-1077	1058	0	2	2	1	0
TCGA-22-0944	223	0	1	2	0	0
TCGA-60-2725	719	1	1	2	0	0
TCGA-70-6722	0	1	3	3	1	0
TCGA-66-2788	699	1	1	2	0	0
TCGA-18-3409	2417	1	1	1	0	0
TCGA-63-A5MM	456	0	2	2	1	0
TCGA-33-4547	1311	1	1	2	0	0
TCGA-22-5479	1651	1	1	2	0	0
TCGA-NC-A5HK	128	1	2	3	0	0
TCGA-56-7221	30	1	1	2	0	0
TCGA-46-6025	206	1	2	2	1	0
TCGA-52-7809	166	0	1	2	0	0
TCGA-66-2765	61	1	1	2	0	0
TCGA-77-8144	833	1	1	2	0	0
TCGA-43-5670	549	1	2	2	0	0
TCGA-21-A5DI	979	1	1	1	0	0
TCGA-37-A5EM	112	1	2	2	0	0
TCGA-22-5489	1912	0	1	1	0	0
TCGA-77-A5G7	180	0	1	1	0	0
TCGA-60-2696	109	0	2	2	0	0
TCGA-85-A50Z	0	1	2	2	0	0
TCGA-77-6842	899	0	2	2	1	0
TCGA-85-A4JB	-10	1	2	3	0	0
TCGA-66-2771	578	1	2	2	1	0
TCGA-63-A5MR	2367	1	1	2	0	0
TCGA-96-A4JL	183	1	2	2	1	0
TCGA-85-8584	0	1	2	2	1	0
TCGA-22-5472	1975	0	1	2	0	0
TCGA-18-5595	827	0	1	2	0	0
TCGA-85-8048	26	1	1	1	0	0
TCGA-60-2698	311	0	2	2	1	0
TCGA-85-8288	54	1	2	1	1	0
TCGA-34-5234	994	1	1	1	0	0
TCGA-46-3765	396	1	1	1	0	0
TCGA-66-2795	122	1	3	4	1	0
TCGA-77-7463	1423	0	1	2	0	0
TCGA-68-7755	83	1	2	1	1	0
TCGA-NC-A5HO	789	1	3	3	1	0
TCGA-18-3407	136	0	1	2	0	0
TCGA-37-4135	207	1	1	2	0	0
TCGA-34-2596	80	0	2	2	1	0
TCGA-85-8354	61	1	1	2	0	0
TCGA-66-2756	30	1	3	4	0	0
TCGA-39-5036	1084	1	1	2	0	0
TCGA-77-A5G6	678	0	3	2	2	0
TCGA-77-6845	708	0	2	3	0	0
TCGA-22-5485	916	0	1	1	0	0
TCGA-33-4566	5287	0	1	2	0	0
TCGA-46-3766	365	1	1	1	0	0
TCGA-66-2777	61	1	1	2	0	0
TCGA-77-8143	803	0	3	2	2	0
TCGA-66-2785	60	1	1	2	0	0
TCGA-66-2789	123	0	3	1	3	0
TCGA-NC-A5HJ	418	0	2	3	0	0
TCGA-46-3768	299	0	3	3	1	0
TCGA-34-7107	34	0	2	2	0	0
TCGA-77-8009	1641	1	2	2	1	0
TCGA-98-A539	118	1	2	3	0	0
TCGA-63-A5MS	2025	1	1	2	0	0
TCGA-60-2714	512	1	2	2	1	0
TCGA-33-4533	3469	1	1	2	0	0
TCGA-18-3412	345	0	1	2	0	0
TCGA-43-3394	352	1	1	2	0	0
TCGA-33-4586	428	0	3	2	2	0
TCGA-58-A46L	1113	1	3	2	2	0
TCGA-85-7697	10	1	2	3	0	0
TCGA-85-A4CL	15	1	1	1	0	0
TCGA-60-2706	2500	1	1	1	0	0
TCGA-22-0940	669	0	2	1	1	0
TCGA-56-7823	77	1	2	1	1	0
TCGA-98-A53D	22	1	2	3	0	0
TCGA-77-7337	3253	0	2	2	1	0
TCGA-51-4081	63	1	2	2	1	0
TCGA-98-8023	308	1	3	3	1	0
TCGA-34-2605	881	0	3	4	1	0
TCGA-56-1622	881	0	1	2	0	0
TCGA-77-8139	3166	1	2	3	0	0
TCGA-66-2758	639	1	1	2	0	0
TCGA-NC-A5HT	419	1	3	3	1	0
TCGA-56-8622	55	1	1	2	0	0
TCGA-22-1000	454	0	1	2	0	0
TCGA-22-1002	131	0	1	1	0	0
TCGA-77-6844	2284	0	3	3	1	0
TCGA-21-1076	1852	1	1	2	0	0
TCGA-77-6843	2224	0	2	1	1	0
TCGA-21-5782	962	0	1	2	0	0
TCGA-43-2576	556	1	3	2	2	0
TCGA-18-3417	758	1	4	2	1	1
TCGA-66-2800	1492	1	3	4	0	0
TCGA-21-1070	3516	1	3	3	0	0
TCGA-63-A5MV	787	1	2	2	0	0
TCGA-66-2793	306	0	3	4	1	0
TCGA-33-6737	601	0	3	2	2	0
TCGA-77-8136	1189	0	2	2	1	0
TCGA-85-7699	1	1	3	4	0	0
TCGA-66-2727	516	0	1	2	0	0
TCGA-85-8479	22	1	1	1	0	0
TCGA-22-4609	291	0	1	1	0	0
TCGA-39-5027	1849	1	1	2	0	0
TCGA-60-2723	693	1	1	2	0	0
TCGA-34-5236	276	0	2	3	0	0
TCGA-63-A5MG	1769	1	1	2	0	0
TCGA-94-A5I6	185	1	2	3	0	0
TCGA-85-8664	3	1	2	2	1	0
TCGA-22-4596	17	0	1	1	0	0
TCGA-39-5029	740	0	3	1	2	0
TCGA-43-2581	399	1	3	3	1	0
TCGA-94-A4VJ	43	1	1	1	0	0
TCGA-NC-A5HN	894	1	2	2	1	0
TCGA-39-5037	24	1	2	1	1	0
TCGA-60-2726	358	0	2	2	1	0
TCGA-98-A53J	159	1	1	2	0	0
TCGA-66-2737	61	1	2	2	1	0
TCGA-56-A4ZK	4	1	1	2	0	0
TCGA-77-A5GA	36	1	1	2	0	0
TCGA-60-2703	2945	0	2	2	1	0
TCGA-22-5481	2409	0	2	2	1	0
TCGA-22-4613	358	0	1	1	0	0
TCGA-77-7141	15	1	1	2	0	0
TCGA-58-A46N	540	1	1	2	0	0
TCGA-63-A5MP	769	1	2	2	1	0
TCGA-43-7658	2023	1	1	1	0	0
TCGA-L3-A4E7	35	1	1	2	0	0
TCGA-56-7730	6	1	2	2	0	0
TCGA-22-4605	974	0	1	2	0	0
TCGA-85-8355	20	1	1	1	0	0
TCGA-34-5928	169	1	2	2	1	0
TCGA-60-2704	1154	0	2	2	1	0
TCGA-85-8070	43	1	1	2	0	0
TCGA-NC-A5HM	29	1	1	2	0	0
TCGA-43-A475	206	1	2	3	0	0
TCGA-NC-A5HP	730	1	4	2	0	1
TCGA-66-2792	913	1	2	2	1	0
TCGA-77-8133	1640	0	2	1	1	0
TCGA-18-3411	1415	1	3	2	2	0
TCGA-18-4086	85	0	1	2	0	0
TCGA-43-A474	262	1	2	2	0	0
TCGA-XC-AA0X	6	0	1	1	0	0
TCGA-34-8455	123	0	4	4	0	1
TCGA-33-4532	2524	1	1	2	0	0
TCGA-39-5011	1454	1	1	1	0	0
TCGA-37-4130	247	1	1	1	0	0
TCGA-96-8169	189	1	1	1	0	0
TCGA-34-5927	698	1	1	1	0	0
TCGA-22-5482	357	0	1	2	0	0
TCGA-85-A4JC	-10	1	2	2	0	0
TCGA-85-A50M	19	1	2	2	0	0
TCGA-22-A5C4	29	1	2	2	0	0
TCGA-85-8276	13	1	2	1	1	0
TCGA-60-2711	889	1	1	2	0	0
TCGA-43-3920	268	1	1	2	0	0
TCGA-56-8503	41	1	2	3	0	0
TCGA-56-A4BW	2	1	2	2	1	0
TCGA-33-4538	2979	0	3	2	2	0
TCGA-39-5022	1679	0	1	2	0	0
TCGA-98-8020	84	0	3	2	2	0
TCGA-22-4594	1470	0	3	3	2	0
TCGA-37-3783	122	1	3	3	2	0
TCGA-NC-A5HI	1135	1	1	2	0	0
TCGA-NC-A5HD	2	0	2	3	0	0
TCGA-39-5030	59	0	3	2	2	0
TCGA-98-A53I	99	1	2	2	1	0
TCGA-77-8148	293	1	3	3	1	0
TCGA-66-2767	61	1	3	2	3	0
TCGA-85-A4CN	6	1	2	2	1	0
TCGA-77-7139	2737	1	2	2	1	0
TCGA-63-A5MW	140	1	1	2	0	0
TCGA-66-2770	700	1	1	2	0	0
TCGA-66-2754	61	1	3	2	2	0
TCGA-18-3410	146	0	2	3	0	0
TCGA-77-7338	5	0	1	2	0	0
TCGA-85-7844	38	1	1	2	0	0
TCGA-NC-A5HQ	448	0	3	3	2	0
TCGA-60-2720	97	1	1	2	0	0
TCGA-22-1017	1485	0	1	1	0	0
TCGA-21-1082	3644	1	1	2	0	0
TCGA-22-5477	1346	0	1	1	0	0
TCGA-85-A5B5	111	1	1	1	0	0
TCGA-63-A5M9	0	1	2	2	1	0
TCGA-77-7465	479	1	2	2	1	0
TCGA-L3-A524	449	1	2	3	0	0
TCGA-22-4601	1057	0	3	4	0	0
TCGA-58-8393	20	1	1	2	0	0
TCGA-68-8251	96	1	1	2	0	0
TCGA-22-4604	399	0	2	2	1	0
TCGA-56-7579	44	1	3	3	1	0
TCGA-37-4132	227	1	4	2	0	1
TCGA-56-7580	40	1	1	2	0	0
TCGA-58-8391	1342	1	3	2	2	0
TCGA-39-5024	2130	1	3	2	2	0
TCGA-21-1071	1426	0	1	2	0	0
TCGA-56-6545	62	1	1	2	0	0
TCGA-96-A4JK	273	1	2	2	1	0
TCGA-22-1011	53	0	1	2	0	0
TCGA-21-5784	908	1	1	2	0	0
TCGA-43-6143	214	1	1	2	0	0
TCGA-21-1075	2134	1	2	2	1	0
TCGA-39-5028	52	0	3	4	1	0
TCGA-98-A53A	274	1	1	2	0	0
TCGA-34-5232	1575	1	2	1	1	0
TCGA-85-8071	14	1	2	1	1	0
TCGA-66-2766	31	1	3	2	2	0
TCGA-39-5016	2253	1	2	2	1	0
TCGA-52-7622	541	1	1	1	0	0
TCGA-60-2721	794	1	1	2	0	0
TCGA-22-4599	1161	0	1	2	0	0
TCGA-77-8154	1092	1	1	1	0	0
TCGA-66-2782	365	0	2	3	0	0
TCGA-22-1016	822	0	1	2	0	0
TCGA-77-A5GH	713	1	1	2	0	0
TCGA-77-7140	632	0	2	2	1	0
TCGA-18-3419	53	1	2	2	1	0
TCGA-22-5478	24	0	1	2	0	0
TCGA-66-2734	1311	1	1	2	0	0
TCGA-18-3414	716	0	4	4	1	1
TCGA-21-1081	284	0	2	2	1	0
TCGA-37-3792	12	1	1	2	0	0
TCGA-NC-A5HH	37	1	1	1	0	0
TCGA-39-5019	1361	1	1	2	0	0
TCGA-94-8490	153	1	2	3	0	0
TCGA-34-2609	951	0	2	2	1	0
TCGA-68-A59I	121	1	3	3	1	0
TCGA-37-4141	12	1	1	1	0	0
TCGA-34-2608	1000	0	1	2	0	0
TCGA-60-2712	274	0	2	2	1	0
TCGA-56-7222	13	1	1	2	0	0
TCGA-77-A5G8	1290	1	2	3	0	0
TCGA-63-A5MY	6	1	1	1	0	0
TCGA-66-2786	790	1	1	1	0	0
TCGA-77-8150	1655	0	3	3	1	0
TCGA-85-8351	55	1	2	2	1	0
TCGA-21-1078	474	0	1	2	0	0
TCGA-43-2578	550	1	1	1	0	0
TCGA-66-2763	30	1	1	2	0	0
TCGA-98-8021	413	1	1	1	0	0
TCGA-85-A4QR	25	1	1	2	0	0
TCGA-22-1005	1953	0	1	1	0	0
TCGA-22-5471	964	1	1	2	0	0
TCGA-77-8156	10	1	1	2	0	0
TCGA-39-5035	474	1	1	1	0	0
TCGA-60-2710	1686	1	2	1	1	0
TCGA-98-A538	120	1	2	3	0	0
TCGA-58-8390	272	1	2	2	0	0
TCGA-22-4591	623	0	3	3	2	0
TCGA-37-A5EL	454	1	2	3	0	0
TCGA-77-8138	539	0	1	2	0	0
TCGA-66-2744	30	1	2	2	1	0
TCGA-21-5787	329	0	3	2	2	0
TCGA-NK-A7XE	13	1	3	4	2	0
TCGA-34-5239	329	1	3	4	0	0
TCGA-60-2716	1181	1	2	2	1	0
TCGA-60-2719	932	1	1	1	0	0
TCGA-94-7557	5	0	1	2	0	0
TCGA-56-8305	105	1	1	2	0	0
TCGA-66-2742	641	1	4	2	1	1
TCGA-60-2713	1456	1	1	2	0	0
TCGA-43-8118	89	0	1	1	0	0
TCGA-63-A5ML	1163	1	1	2	0	0
