# Supplementary material for: Identification of immune-related prognostic biomarkers in lung squamous cell carcinoma microenvironment
Source: Front Immunol. 2026 Jan 5;16:1724319. doi: 10.3389/fimmu.2025.1724319 (PMC12813068; doi:10.3389/fimmu.2025.1724319)
Supplement: Supplementary File 1 — List of genes in ME yellow and in ME turquoise. [file DataSheet1.zip › R worksheets/forrest-code.txt]

#install.packages("survival")


library(survival)      #引用包
pFilter=0.05           #显著性过滤条件
setwd("D:\\biowolf\\irgCMAP\\11.uniCox")     #设置工作目录
rt=read.table("expTime.txt", header=T, sep="\t", check.names=F, row.names=1)     #读取输入文件
rt[,3:ncol(rt)]=log2(rt[,3:ncol(rt)]+1)
rt$futime=rt$futime/365      #生存单位改成年

#单因素cox分析
outTab=data.frame()
sigGenes=c("futime","fustat")
for(gene in colnames(rt[,3:ncol(rt)])){
	cox=coxph(Surv(futime, fustat) ~ rt[,gene], data = rt)
	coxSummary = summary(cox)
	coxP=coxSummary$coefficients[,"Pr(>|z|)"]
		
	if(coxP<pFilter){
		sigGenes=c(sigGenes,gene)
		outTab=rbind(outTab,
			       cbind(gene=gene,
			       HR=coxSummary$conf.int[,"exp(coef)"],
			       HR.95L=coxSummary$conf.int[,"lower .95"],
			       HR.95H=coxSummary$conf.int[,"upper .95"],
				   pvalue=coxP) )
	}
}

#输出单因素结果
write.table(outTab,file="uniCoxGene.txt",sep="\t",row.names=F,quote=F)
surSigExp=rt[,sigGenes]
surSigExp=cbind(id=row.names(surSigExp), surSigExp)
write.table(surSigExp,file="uniSigGeneExp.txt",sep="\t",row.names=F,quote=F)


############绘制森林图函数############
bioForest=function(coxFile=null,forestFile=null){
		#读取输入文件
		rt <- read.table(coxFile,header=T,sep="\t",row.names=1,check.names=F)
		gene <- rownames(rt)
		hr <- sprintf("%.3f",rt$"HR")
		hrLow  <- sprintf("%.3f",rt$"HR.95L")
		hrLow[hrLow<0.001]=0.001
		hrHigh <- sprintf("%.3f",rt$"HR.95H")
		Hazard.ratio <- paste0(hr,"(",hrLow,"-",hrHigh,")")
		pVal <- ifelse(rt$pvalue<0.001, "<0.001", sprintf("%.3f", rt$pvalue))
		
		#输出图形
		height=(nrow(rt)/15)+7.5
		pdf(file=forestFile, width=7, height=height)
		n <- nrow(rt)
		nRow <- n+1
		ylim <- c(1,nRow)
		layout(matrix(c(1,2),nc=2),width=c(3,2.5))
		
		#绘制森林图左边的临床信息
		xlim = c(0,3)
		par(mar=c(4,2.5,2,1))
		plot(1,xlim=xlim,ylim=ylim,type="n",axes=F,xlab="",ylab="")
		text.cex=0.6
		text(0,n:1,gene,adj=0,cex=text.cex)
		text(1.5-0.5*0.2,n:1,pVal,adj=1,cex=text.cex);text(1.5-0.5*0.2,n+1,'pvalue',cex=text.cex,adj=1)
		text(3,n:1,Hazard.ratio,adj=1,cex=text.cex);text(3,n+1,'Hazard ratio',cex=text.cex,adj=1,)
		
		#绘制森林图
		par(mar=c(4,1,2,1),mgp=c(2,0.5,0))
		LOGindex=2 
		hrLow = log(as.numeric(hrLow),LOGindex)
		hrHigh = log(as.numeric(hrHigh),LOGindex)
		hr = log(as.numeric(hr),LOGindex)
		xlim = c(floor(min(hrLow,hrHigh)),ceiling(max(hrLow,hrHigh)))
		plot(1,xlim=xlim,ylim=ylim,type="n",axes=F,ylab="",xaxs="i",xlab="Hazard ratio")
		arrows(as.numeric(hrLow),n:1,as.numeric(hrHigh),n:1,angle=90,code=3,length=0.05,col="grey",lwd=1)
		abline(v=log(1,LOGindex),col="blue",lty=4,lwd=1)#lty是线的类型，lwd是线的粗细
		boxcolor = ifelse(as.numeric(hr) > log(1,LOGindex), "pink", "lightgreen")
		points(as.numeric(hr), n:1, pch = 18, col = boxcolor, cex=1)#pch是类型，cex是大小
		a1 = axis(1,labels=F,tick=F)
		axis(1,a1,LOGindex^a1)
		dev.off()
}
############绘制森林图函数############


#绘制森林图
bioForest(coxFile="uniCoxGene.txt", forestFile="forest.pdf")
