# Supplementary material for: Identification of immune-related prognostic biomarkers in lung squamous cell carcinoma microenvironment
Source: Front Immunol. 2026 Jan 5;16:1724319. doi: 10.3389/fimmu.2025.1724319 (PMC12813068; doi:10.3389/fimmu.2025.1724319)
Supplement: Supplementary File 1 — List of genes in ME yellow and in ME turquoise. [file DataSheet1.zip › R worksheets/immGeneExp.txt]

ID	TCGA-34-5234-01A-01R-1635-07	TCGA-96-7544-01A-11R-2045-07	TCGA-39-5040-11A-01R-2125-07	TCGA-85-A513-01A-12R-A26W-07	TCGA-85-8584-01A-11R-2403-07	TCGA-85-A511-01A-21R-A262-07	TCGA-66-2789-01A-01R-0980-07	TCGA-22-0940-01A-01R-0692-07	TCGA-96-A4JL-01A-11R-A24Z-07	TCGA-77-8136-01A-11R-2247-07	TCGA-63-5131-01A-01R-1443-07	TCGA-90-7964-01A-21R-2187-07	TCGA-85-A5B5-01A-21R-A26W-07	TCGA-37-3789-01A-01R-0980-07	TCGA-O2-A5IB-01A-11R-A27Q-07	TCGA-56-8623-11A-01R-A28V-07	TCGA-58-8390-01A-11R-2326-07	TCGA-66-2777-01A-01R-1201-07	TCGA-77-8140-01A-11R-2247-07	TCGA-98-A538-01A-11R-A262-07	TCGA-66-2785-01A-01R-0851-07	TCGA-43-7658-11A-01R-2125-07	TCGA-56-8201-11A-01R-2247-07	TCGA-43-5670-01A-21R-2125-07	TCGA-22-5472-01A-01R-1635-07	TCGA-60-2704-01A-11R-2045-07	TCGA-56-8309-11A-01R-2296-07	TCGA-77-6843-01A-11R-1949-07	TCGA-63-A5MG-01A-12R-A27Q-07	TCGA-66-2734-01A-01R-0980-07	TCGA-43-2581-01A-01R-0851-07	TCGA-52-7811-01A-11R-2125-07	TCGA-85-8287-01A-11R-2296-07	TCGA-85-8355-01A-11R-2296-07	TCGA-94-7033-01A-11R-1949-07	TCGA-60-2697-01A-11R-2125-07	TCGA-77-8145-01A-11R-2247-07	TCGA-85-7844-01A-11R-2125-07	TCGA-39-5040-01A-21R-2125-07	TCGA-58-8386-11A-01R-2296-07	TCGA-66-2795-01A-02R-0980-07	TCGA-33-4586-01A-01R-1443-07	TCGA-NC-A5HH-01A-11R-A26W-07	TCGA-22-1002-01A-01R-0692-07	TCGA-60-2695-01A-01R-0851-07	TCGA-77-A5G8-01B-11R-A27Q-07	TCGA-63-A5MP-01A-11R-A26W-07	TCGA-22-0944-01A-01R-0692-07	TCGA-21-1081-01A-01R-0692-07
AZGP1	7.997313	17.12526	11.1529	1.137372	55.22159	0.109452	5.117931	2.131322	1.515517	0.310688	0.4037984	59.0942	0.1152685	3.966286	261.5273	18.56825	9.759118	3.753693	1.761619	0.01985575	4.763823	24.91262	6.24342	1.303674	5.140039	0.7985814	2.456341	2.679744	3.107577	1.653599	0.4647967	1.737458	15.03696	13.65989	2.625848	29.82877	0.3656446	0.4077681	0.010406	13.236	0.1252248	0.6151979	1.208416	3.885679	96.69785	1.418412	0.9795528	2.625964	0.5911373
B2M	2631.104	574.3207	2346.989	1044.925	838.6586	890.8574	995.3755	2081.946	1072.68	1169.856	733.0088	236.3981	219.7962	1756.405	139.3493	1673.722	348.393	459.0557	198.2067	394.9675	2719.611	1578.543	1310.413	317.3951	465.5732	889.2017	1888.607	301.5629	453.9073	461.0436	580.0839	839.5153	782.7056	1118.556	757.5227	1157.143	450.1018	484.5105	342.8344	1896.003	896.4946	121.9846	209.0756	637.2224	537.9834	325.5683	1074.066	393.6054	136.101
CALR	262.4638	335.2256	262.778	620.8826	394.9775	599.9886	577.2126	415.3209	330.2903	644.8967	697.6934	315.4435	314.8695	372.3518	471.04	231.097	470.1066	401.4788	539.5296	419.9251	677.6616	229.5493	163.691	726.4874	384.4677	230.1961	253.0367	535.0152	411.7618	486.0826	698.6574	341.9319	449.5649	324.3645	555.6605	411.0434	588.626	307.0578	293.9385	248.5749	283.7121	533.8047	429.3145	485.8397	412.727	367.7517	237.7309	394.7561	434.2982
CANX	73.75347	134.8572	89.51765	98.46435	143.1322	155.5908	124.3262	228.1466	130.3063	120.8326	110.5292	93.63467	41.99023	153.3189	134.487	80.13373	143.2332	106.9781	83.61365	95.28565	92.1369	89.33315	68.1045	132.2412	71.71699	124.6195	93.97355	240.072	73.5061	89.23741	119.7144	118.3423	99.76536	100.8573	75.92136	114.2184	75.265	138.791	119.609	78.62327	241.4968	87.9561	34.70371	105.2252	108.7624	65.58774	88.47121	88.86963	66.24044
CD1A	4.513926	0.5139245	0.4186587	3.024095	0.3777508	0.412754	0.6683573	6.286957	5.601764	0.1103642	0.08253453	2.070874	0.4254997	2.039728	0.1045533	2.263316	11.40656	3.751023	0.3427111	0.1619311	0.4011551	0.8834816	0.2562421	0.7151535	2.52932	1.862323	1.672395	0.6785047	2.242784	3.12033	5.520509	0.776943	0.5008641	0.6511055	0.346798	1.598709	0.3138915	2.215403	0.0803983	3.031565	0.4376807	2.693428	0.2285133	0.5286773	0.4677053	4.323612	0.5069021	0.6356071	0.05774636
CD1B	0.7979076	0.3911022	0.4493132	0.4075094	0.1370006	0.06050406	0.2568916	0.336164	0.75963	0.06218367	0.01240089	0.1148157	0.05947136	0.09652629	0.00981827	0.6083736	0.6633249	2.468401	0.04904062	0.07683248	0.02511413	0.5430432	0.5133413	0	0.1657463	0.8759446	0.3095464	0.5534208	0.1064148	0.1307902	0.65079	0.1729428	0.4446903	1.615664	0.01184243	0.3962186	0.02620138	0.280991	0.04026639	3.233669	0.05191731	0.1190265	0.8338337	0.1702162	0.04608074	0.1286389	0.2036904	0.1241507	0.03943838
CD1C	6.94955	1.540299	6.650109	3.82285	1.103506	0.3970183	1.180546	1.677541	3.692278	0.1410508	0.3134357	1.730037	0.4769624	0.6803085	0.1431688	5.322739	1.004743	4.230501	0.5720836	0.3610056	0.6835945	3.108781	3.274899	0.0329865	3.360632	1.915938	2.495848	0.849465	3.517251	4.792368	3.347291	0.9561944	1.213751	5.100938	0.4604932	8.184951	0.07641307	1.449841	0.5480157	8.534858	0.4710546	1.462137	0.4132425	1.806398	0.6047495	1.667376	1.902643	0.5384633	0.1380206
CD1D	3.271372	0.7575277	2.232581	2.737666	1.284527	1.189436	1.561687	1.00603	2.144766	1.0139	0.4990903	1.613765	0.9113729	1.314865	0.3161195	2.269795	0.8309791	2.182125	0.6224763	0.6818755	0.505376	2.328763	1.728298	0.4131976	1.136215	1.551759	1.533306	0.9017475	2.954038	2.429458	1.465282	0.9637358	1.577915	2.505533	0.3079663	2.828943	0.6327057	0.7226964	0.1994553	4.47805	0.8357926	0.2612934	0.4049322	2.151785	0.6562364	0.5177245	3.136547	4.151031	0.4639655
CD1E	1.112931	0.781071	0.9175687	1.625691	0.2354712	0.06704745	0.3549182	0.9224292	3.10738	0.03937641	0.1334939	0.6616107	0.1506356	0.1680885	0.09325797	1.866927	2.93048	1.391394	0.0465808	0.1378486	0.05566035	1.394583	1.696416	0.06446069	1.75425	1.155567	1.072308	0.2213313	0.8872329	1.063917	1.101426	0.1779572	0.7148056	1.971077	0.06749058	1.387771	0.06636572	0.752786	0.06374445	3.027436	0.2082113	0.2809276	0.2070613	0.3952138	0.2334367	0.8960346	0.4542422	0.06652091	0.03496285
CD4	15.3961	22.64315	22.83284	29.16182	15.06003	16.26183	15.6957	29.2543	34.89581	22.54935	8.255168	16.63188	4.769939	9.772931	3.613147	45.98643	14.87536	30.55764	4.022899	11.40882	30.71132	38.82893	41.98833	1.872906	21.47403	46.38906	57.82983	5.98453	12.52458	24.82961	56.38396	17.88489	27.691	53.00451	9.592022	37.1119	10.33602	16.45459	8.607138	40.43497	22.65081	6.327069	4.71285	17.75404	16.89471	9.606237	20.33615	4.121985	5.440431
CD8A	10.22368	2.594627	9.977962	7.500937	13.88404	4.029705	1.407493	14.90898	18.70922	12.40482	1.375751	1.172391	1.015915	7.295003	1.379448	6.233698	1.966008	2.459265	1.101289	2.334944	14.13323	2.991794	4.532349	0.3039345	2.235992	6.981916	2.208783	0.7156014	2.001647	0.8033122	4.637599	2.265502	10.761	12.80823	0.8046435	11.8494	0.7141209	3.302338	1.84714	8.128664	2.577579	0.6064472	1.813829	3.675469	7.946883	2.263305	5.735181	1.044816	0.8871681
CD8B	7.867808	0.8780917	5.304529	3.46148	5.360853	1.460301	2.001203	4.830374	5.525819	3.149049	11.46167	0.2749664	0.5340937	6.022957	0.5731362	2.498319	1.050576	3.6733	0.6606277	0.6037574	9.040482	0.5795083	1.680787	0.1608328	1.089806	2.394574	0.6541033	0.1634901	0.5574789	0.2710582	1.151197	0.6066973	3.776023	5.102825	1.223062	5.198476	0.3137418	0.8654285	0.9040495	3.734159	1.191536	0.2753329	12.30936	2.144368	3.310694	0.850404	3.406702	0.3502113	0.2774439
CD74	881.438	567.9118	1452.271	2441.008	1205.064	319.6398	538.3541	2319.372	2614.823	973.5248	227.2644	641.4968	178.9531	482.5601	77.35246	2114.574	372.8063	958.144	181.7829	301.3969	1553.758	2021.892	2040.785	26.17534	818.7901	1064.563	2668.741	168.3247	415.476	449.6026	1104.068	478.3572	687.4324	1586.13	248.9548	1715.966	199.8591	334.6511	213.3075	2479.744	613.9566	187.7975	169.2462	748.0398	638.738	346.5785	630.0986	130.4784	149.5054
CREB1	4.024718	13.91784	5.264725	3.125874	3.19073	6.893292	6.323467	3.209585	6.275099	4.402994	5.541176	4.936351	3.641255	5.401988	9.841444	4.329484	8.347091	4.11803	5.365761	8.90659	4.024819	4.764602	3.622625	4.332302	5.833442	7.587956	4.172928	4.854711	5.098159	5.805933	4.951058	4.199919	8.173228	5.200156	3.197067	6.586158	7.012432	7.082295	4.619858	4.579483	3.892903	6.709465	4.616347	4.994958	6.399731	4.301208	4.167549	5.989829	4.384085
CTSB	220.0295	162.7693	121.6308	253.3306	135.6071	255.6951	270.7268	543.963	115.2955	330.6937	220.0366	361.7234	143.5929	186.0128	76.59559	179.7103	101.3224	606.9215	62.88108	150.8349	208.4248	132.1387	177.5064	972.7171	334.0018	391.0785	209.2437	636.5413	624.9213	401.1195	403.0646	325.5569	272.1437	374.9236	175.0478	184.4463	127.5493	580.0317	69.66626	224.1431	302.4129	683.3917	80.90814	140.4475	175.49	244.7122	143.9119	160.3378	152.6005
CTSE	94.29884	0.2514011	23.6719	35.42597	25.2477	2.172489	51.18525	16.71431	12.62416	13.3589	6.63213	17.7498	0.0388256	1.05238	1.266579	62.05689	4.133096	61.29975	21.15613	1.344281	14.99874	21.38169	68.93676	0.02362942	40.93305	35.31531	44.54449	4.677861	19.98027	24.57533	6.538289	60.04283	3.180055	0.2477278	17.31188	200.928	6.349542	11.92666	1.919004	74.42826	6.272645	29.71473	0.06831241	49.1172	11.00458	18.9014	21.85008	8.658763	1.079321
CTSL	95.83162	41.20554	86.42894	103.8441	347.1634	49.30058	56.7095	103.1384	42.48589	70.78531	24.99835	32.77147	28.60385	61.84218	10.47787	104.0042	26.9403	87.17114	14.96324	18.88282	129.2312	80.07458	48.52137	22.74084	55.10962	111.8923	86.97108	29.11784	22.901	82.08514	99.17793	57.93031	42.1421	70.73709	5.66267	59.16213	35.56222	49.35146	166.0161	69.18015	111.749	45.82007	9.98685	32.42463	56.28806	42.71386	72.60612	33.22698	20.48122
CTSS	101.4812	56.71541	92.0508	55.71814	49.61289	27.78337	41.60543	81.28594	84.24336	70.27101	34.14431	25.32836	8.942806	24.336	8.393471	111.8111	26.74159	66.5104	7.912324	25.73906	56.03569	103.8708	97.95611	5.717297	42.08546	93.69207	169.318	4.574547	23.42479	31.47869	56.17173	25.91297	42.69627	145.8578	14.3399	54.99224	18.75958	24.34736	9.087365	144.3334	52.99378	10.42136	6.791634	21.92646	33.30823	14.77035	43.46785	5.52366	8.40863
FCER1G	77.78273	48.57117	116.2556	99.77809	31.4939	41.3698	37.6816	96.85447	56.45784	81.2271	18.9502	45.37538	21.32155	49.51754	6.976115	141.4243	23.37231	74.06247	8.870807	27.88864	98.36111	130.3468	117.2084	5.31953	45.58877	103.7827	192.5628	12.37107	25.30608	78.55989	104.7917	42.87348	38.90756	80.8869	10.55647	58.25041	20.39875	33.76517	13.29997	129.5899	71.72344	17.03637	22.31095	33.68414	30.02413	32.26648	52.86447	9.660068	24.39219
FCGRT	45.62233	14.27438	82.21293	71.6282	15.10032	20.49401	38.84363	29.13559	38.33958	31.63164	24.51244	35.74129	27.46035	27.37533	12.41316	66.9936	23.88133	32.13857	18.84477	14.92268	34.78235	70.86586	69.52718	10.2241	28.35684	29.09097	81.55958	9.444946	19.52991	22.96755	38.52284	29.54263	26.26072	34.66571	11.75376	34.50806	35.37723	22.95578	20.7598	75.39028	27.00521	8.974359	31.79319	23.0263	20.99237	8.364073	19.52169	4.919651	9.452877
PDIA3	56.14362	158.1531	66.1162	142.3401	140.5101	142.1168	215.8404	209.9505	94.30186	347.1349	115.3011	163.3411	133.4298	113.5708	93.47852	81.18311	196.7054	184.827	161.0982	149.207	185.3756	84.32059	52.32024	163.0698	108.2657	110.2022	80.62424	239.9248	137.6068	153.2871	122.669	172.4669	113.0899	75.37546	199.8866	161.5034	153.807	213.6881	94.65711	65.54471	279.2391	55.79707	188.5947	141.6496	96.99249	144.4851	177.2866	121.7893	130.7603
HFE	5.205599	1.698452	3.708289	2.970097	5.575917	3.316635	4.761919	5.101282	4.481482	4.550037	8.690771	3.19207	1.827369	2.159212	0.8664385	2.929594	4.273563	4.124633	1.753991	2.099558	8.084107	3.06034	2.638097	3.278045	3.137205	2.844022	2.80642	4.016734	1.085572	3.529101	3.295463	3.520519	3.199465	3.880453	2.416169	2.504915	3.407125	4.239946	1.024451	3.615441	4.760245	5.242589	2.841431	2.935893	1.262998	2.445386	2.257511	4.350003	3.278695
HLA-A	777.8746	143.5542	527.3494	690.9601	1941.231	568.4366	338.396	635.1286	571.064	671.7978	855.2782	222.864	155.9757	910.0399	107.7524	617.6526	242.2968	310.9456	128.8462	128.3539	1936.823	490.9602	524.8372	482.7012	293.4689	235.2327	833.6499	307.8342	160.0616	213.4635	392.9193	930.7855	527.1067	732.0457	638.5695	663.9073	474.9866	220.9088	129.0703	633.6708	295.3732	146.675	176.8994	400.455	234.341	188.2473	405.7761	204.5395	107.7634
HLA-B	861.7878	259.4407	672.3134	990.6424	2098.15	877.3851	487.9749	1067.642	1274.013	1131.243	554.7243	170.0694	179.4492	1497.217	125.9922	1089.194	254.283	376.0908	126.9204	267.1645	3188.335	932.9216	916.7225	422.8042	354.4732	451.6248	1379.025	209.0117	240.3501	273.5992	495.7126	771.0985	843.8461	816.2614	870.7821	927.7686	361.0192	303.4371	139.8835	1164.821	393.9673	117.5203	113.6528	545.3228	376.3479	193.1246	451.5296	311.646	126.085
HLA-C	958.1944	166.1453	677.7545	849.3026	1310.049	499.0596	507.5506	842.6325	594.4789	867.8985	450.108	165.4788	92.11754	642.3536	192.2122	753.5433	123.2123	220.6289	69.59987	140.677	2166.442	773.8283	707.6074	288.3986	340.8902	357.1145	927.0655	212.9441	266.9298	248.4995	602.6921	496.7318	650.7072	509.1461	568.2135	690.3547	469.6601	235.8031	246.9235	811.319	270.0465	131.9173	56.16322	410.7011	408.0481	122.5201	264.2079	236.3895	98.79812
HLA-DMA	69.15353	23.75553	109.4041	144.9792	64.6247	14.15601	28.96584	72.10042	68.41526	35.64788	13.18947	27.02755	10.02655	37.33013	3.999763	116.8691	12.44972	45.84084	10.853	15.6359	89.43818	93.68281	94.31812	2.278985	40.81933	46.25953	120.3791	9.925677	30.62901	24.94582	44.67281	23.55785	28.59544	70.63328	22.74624	75.39575	9.404577	18.45561	11.17225	121.186	28.40967	8.941269	5.94047	35.29602	27.62581	15.82769	40.02217	9.331936	5.870746
HLA-DMB	64.34136	13.52361	46.20487	36.20292	13.55436	4.954493	11.5862	25.22888	35.5125	13.67814	3.768298	9.530939	3.73376	25.67975	1.665352	30.36263	5.344046	19.33975	2.277939	7.433233	26.42054	28.97037	27.782	0.430478	12.38569	20.20894	33.72796	2.727762	8.349905	13.08507	18.27583	7.563519	11.11215	37.42833	2.718468	23.43218	2.284923	7.656338	4.350132	58.24772	20.52161	3.174593	1.665876	9.645145	11.73452	5.98171	14.31556	1.554033	1.600266
HLA-DOA	14.89542	11.95657	19.8294	39.71678	13.15436	2.040655	11.59169	25.95271	46.30174	10.62346	2.535382	9.114243	1.390636	7.614573	1.03782	37.11095	3.915561	13.24629	3.316568	4.501508	8.352499	32.33016	29.83053	0.2399031	15.51101	25.40638	32.23244	2.678804	5.562508	8.9554	12.73363	9.392085	11.52528	23.72865	2.071201	45.8595	2.05895	6.801598	3.937753	41.72859	9.736048	2.080603	1.284787	11.21562	9.301114	6.530381	12.44665	1.826341	1.634589
HLA-DOB	9.196608	2.590077	4.039738	16.29243	6.28922	6.030419	6.496419	6.932433	13.81353	6.614127	1.499019	1.689608	1.194429	2.554661	0.9877983	7.238069	1.053969	2.23895	1.417572	2.192083	7.617774	3.314619	3.408562	0.2207977	1.795543	6.302629	3.636528	5.259512	7.789959	1.185932	1.474738	1.679892	9.053196	8.202014	2.071693	17.17039	1.140987	3.805576	2.063354	10.76874	4.755547	5.42695	0.4787429	2.364292	3.572219	1.899466	5.332681	1.541604	0.7461877
HLA-DPA1	102.4286	68.8787	170.7566	67.03918	79.72661	14.50771	40.67782	168.0726	150.3652	62.33313	16.1285	54.04693	10.29094	52.59489	7.181839	161.4891	30.86408	71.40635	11.35434	27.91102	75.09378	140.4912	192.3934	2.152119	55.31579	120.1346	232.7498	10.16172	30.10467	38.28802	106.9929	37.28952	48.59453	156.8262	11.80096	142.3672	7.942258	28.55517	21.53831	195.3576	52.02949	7.442317	8.003365	64.8262	66.00769	30.37164	65.46385	8.302117	6.010853
HLA-DPB1	172.6474	73.92692	279.6085	272.5261	112.8187	28.99374	82.24007	202.147	254.7721	94.87901	22.14005	73.14585	20.25761	66.63958	11.72372	337.4328	47.59579	127.4408	23.42076	42.27473	125.67	306.9608	319.681	3.96301	127.4961	115.9055	352.1739	24.88774	53.13515	77.90289	134.6179	73.37711	96.20676	208.0274	24.57016	275.5084	20.84882	57.58252	33.01164	391.4466	80.94468	31.10886	18.65647	92.33049	86.00768	57.27739	100.2772	14.18152	12.14267
HLA-DQA1	40.04589	24.34164	42.78147	56.73677	32.63896	6.049685	23.26164	59.29277	89.67615	37.16801	6.04362	15.24914	8.877724	17.15738	3.733069	72.39234	15.13541	35.70508	3.515888	20.43207	57.22458	57.34984	71.02185	0.7562403	23.82543	61.77776	61.48753	4.264473	10.48663	7.302062	44.71049	16.83728	26.22565	108.7936	2.260884	41.51222	6.595734	21.05495	8.994999	114.0117	48.06702	7.918899	4.497685	13.88591	18.30482	21.77836	37.50867	4.610021	2.754401
HLA-DQA2	8.62624	33.78024	132.6483	170.6359	6.556844	8.321243	14.23707	17.5702	207.4032	11.68759	1.430252	14.76614	5.770361	7.819485	1.419977	109.0909	34.90564	28.8114	7.518999	2.344298	34.37905	136.3924	13.31842	1.967141	32.04471	14.54376	299.1119	5.958935	11.68887	28.73264	14.95757	0.2770319	34.61484	10.84078	1.387523	89.95607	2.110552	5.391441	15.20393	36.12415	0.8078864	5.665473	7.886951	30.87598	35.45246	5.122133	20.23376	1.171386	1.776124
HLA-DQB1	112.2878	17.42117	54.40014	64.37082	97.32835	17.082	7.114928	39.48388	62.03386	56.94637	25.19043	31.83436	19.2646	45.39842	5.256278	168.4086	10.43064	43.06751	9.172241	26.93375	131.214	79.56606	147.8056	2.04632	35.07846	45.0518	103.303	2.19155	12.80461	12.13448	68.94384	35.9958	17.62205	120.8438	3.304713	35.59491	12.1265	24.01317	6.594781	100.19	60.94461	9.822034	6.846062	21.10708	24.73191	36.86119	23.88475	6.299851	3.02232
HLA-DRA	2746.062	692.6733	3401.313	1526.757	841.3364	209.9529	710.352	1997.331	2363.476	816.0245	172.3707	515.941	143.6127	906.6408	84.98242	2609.253	362.3177	1113.98	111.1155	340.6635	1958.851	2336.828	2232.707	21.73248	836.2875	1251.815	3471.723	139.675	404.194	579.1325	1097.108	410.2163	656.6912	1652.329	133.9555	1322.289	110.3095	369.6626	220.7149	3455.529	1001.176	209.9935	130.4143	595.2678	647.6978	304.7634	674.0217	105.7876	75.2781
HLA-DRB1	1251.028	235.5352	1275.142	940.6223	662.7709	136.5402	409.8424	1074.495	915.7164	620.5504	139.9859	231.7399	100.3153	625.0861	45.28033	1398.749	160.9671	471.1974	77.40906	199.9786	1732.998	1258.272	1588.837	12.48731	397.7383	529.381	1387.413	75.62551	179.8119	170.075	663.7497	268.4403	302.2672	1025.758	142.6767	683.2103	94.04013	260.2619	109.8771	1886.507	506.7503	110.9068	68.75574	334.6296	302.8407	206.791	402.3947	73.76318	38.29218
HLA-DRB5	370.8241	62.14192	368.5512	231.2252	329.0573	70.73788	33.43178	126.1572	386.6837	244.0369	26.55296	63.59685	10.8806	69.78506	9.609281	973.0473	48.29931	322.9687	53.86061	30.93514	566.6923	403.8126	837.914	3.230845	115.4114	123.42	724.8561	17.15605	55.27553	86.82634	144.8895	42.02819	75.5546	465.2937	16.69064	201.0071	7.861349	108.0465	34.88435	850.9554	168.5502	22.88168	17.54029	102.3775	86.7433	25.92074	83.83252	6.333391	7.300607
HLA-E	325.9611	130.9551	758.6342	398.8597	684.8235	238.3644	266.6183	320.9291	374.2411	481.8425	274.4851	203.0983	112.104	375.7417	58.84655	685.294	105.8036	226.4993	109.7116	134.3219	455.8511	674.411	620.241	427.8452	227.7631	229.6762	725.5553	111.0264	180.2258	220.1316	221.9292	316.3231	330.1412	484.2504	294.4149	443.5443	161.7209	155.8149	115.0102	685.8041	200.736	79.40077	58.94763	382.0577	212.365	120.4083	210.9569	157.387	135.9676
HLA-F	37.87083	5.812281	33.71425	66.84367	150.8982	30.39738	14.81865	32.9625	43.7687	26.11177	13.9366	6.45541	6.754321	65.25316	6.258367	40.52508	6.447918	8.251379	4.474646	6.19588	128.0944	35.91158	32.93377	21.12406	11.23597	13.59825	43.18523	5.296668	9.612809	8.342652	11.48073	30.7924	23.97474	34.90227	36.90601	37.1549	21.35644	7.576319	5.362306	47.33765	11.28125	3.806706	4.921905	17.19	10.64468	8.589581	25.30889	5.863418	3.096739
HLA-G	2.235342	1.293407	2.648667	4.320802	9.074945	1.36443	1.099502	3.404733	6.239091	3.690282	8.065782	1.608039	0.7293928	4.305802	1.755761	5.875361	2.306968	3.195052	0.3492371	1.246294	5.71318	3.747861	3.871489	2.497002	2.585514	2.19483	17.31822	1.325231	1.684046	0.899564	0.7771022	6.500069	5.535152	5.618002	2.858003	3.027368	1.741507	1.051831	1.96744	9.161756	1.424119	1.224359	0.5692249	1.919277	1.722833	2.307182	6.173629	0.7254357	0.5429879
MR1	8.251338	9.92938	6.208914	3.986262	3.136782	5.805651	9.550863	7.253958	7.964633	6.947369	13.6906	7.881606	3.936017	4.524844	3.009476	7.51208	3.768444	3.06398	6.205936	4.674181	8.940321	6.927267	7.548067	3.173263	11.46257	8.193416	7.502373	7.178538	4.734964	6.238185	5.703431	4.18577	5.814248	7.180067	4.485265	5.892436	6.14656	9.057362	1.8808	7.368116	3.571647	9.351041	1.183332	6.593762	4.686416	5.797421	4.855538	1.430853	5.174427
HSPA1A	6.439492	6.766533	36.89313	16.30103	55.91302	9.347913	14.25557	46.1772	12.90569	71.92169	32.18787	35.54271	97.53028	17.16393	22.83667	20.73567	86.84932	9.090341	420.251	50.41795	89.54678	21.40169	20.39569	47.27844	29.81159	25.39904	95.97756	3.575616	29.91293	20.97588	24.83605	12.08462	59.45138	21.83507	33.1535	34.21836	100.2464	49.91617	21.24816	10.20696	7.778187	7.295072	46.26779	7.81783	31.06692	20.64569	27.05201	32.0047	90.62772
HSPA1B	7.231441	11.72537	47.16479	25.84185	50.71659	79.79965	13.737	155.5784	55.88876	65.69911	41.99577	40.46449	53.01574	19.24871	29.65308	17.14298	69.61185	75.4558	312.4793	53.22928	99.13391	17.89052	28.00638	52.49292	41.22635	27.40606	108.9392	98.68066	26.70427	23.55462	27.95808	29.89373	54.80741	31.25006	37.503	42.28751	101.838	48.84681	37.68355	11.96752	78.72577	94.62192	40.34114	45.93306	28.12525	41.59436	28.76618	51.05922	106.8556
HSPA1L	0.63856	0.6213857	0.7391414	0.7262365	1.899568	0.5474261	0.8259887	0.5652947	1.549538	0.9661202	0.476001	0.27702	0.6033047	0.3572782	1.119839	1.573913	1.734079	0.9701713	0.5243819	0.6951618	0.7161082	1.323454	0.7740982	0.5395964	1.025723	0.7805255	1.697395	0.8065855	0.6807787	0.4247952	0.3244182	0.3615509	0.9472461	1.015995	0.6428849	0.9573287	0.5315975	1.26228	1.865763	0.9628554	0.7212098	0.9908877	1.255147	1.190058	0.5053666	0.5643122	0.5924609	0.2094705	0.8001619
HSPA2	1.116992	0.5061087	3.509905	0.6248607	1.639932	4.470723	1.105313	2.949364	0.7410633	12.42807	4.006644	1.436161	1.558151	17.26298	0.8108358	3.05491	1.005758	1.695144	1.918416	46.97338	1.83449	1.425445	2.339726	3.37858	2.395696	1.909543	3.060257	2.183913	7.854563	3.741315	1.331484	3.249553	4.95194	3.987324	17.54681	1.704243	9.699249	3.076839	6.925433	1.481935	0.7981713	0.70287	4.133594	4.004111	0.7789137	1.672228	1.191159	0.3989549	3.584598
HSPA4	11.10327	26.93697	13.56368	17.94403	27.51408	26.18364	16.90217	33.12171	44.55769	21.34446	33.09536	19.45562	25.20575	38.56683	45.69037	15.96205	24.74575	33.77839	44.6414	35.30789	21.42075	15.52235	12.45226	26.39142	20.60265	26.59603	16.85354	55.98823	20.80182	26.83922	23.41821	37.33642	20.50904	36.51854	54.53971	25.08488	16.37561	29.54138	31.4658	14.86854	41.80758	35.51768	35.41491	24.80363	30.29612	23.41173	27.94086	22.73787	29.88563
HSPA5	106.8156	176.0133	112.748	284.8415	309.7634	274.2077	271.6906	295.133	172.684	341.9536	205.32	123.6793	187.897	346.2659	128.55	107.3185	264.8803	237.7905	415.9055	226.8552	214.3156	121.8637	75.63901	391.924	147.8444	290.1558	102.93	391.6776	194.0887	143.1635	358.689	250.2645	212.6034	228.9344	132.2207	277.2022	459.6549	263.2711	209.3679	108.4102	334.5717	318.8045	190.4522	197.5523	119.0084	162.3235	228.399	216.6003	159.2805
HSPA6	2.017394	0.9086342	17.14359	6.197847	2.452713	8.703742	3.132815	34.40145	3.959848	8.183146	0.6858407	1.945524	1.417117	5.019006	16.00138	3.276549	2.613924	7.840778	12.53685	2.727375	17.48017	2.13003	3.662104	1.304342	2.67479	4.23033	14.67709	1.662326	6.323625	6.33371	11.62619	2.295791	2.485558	3.165729	5.26751	4.174286	8.339961	2.486214	1.095714	4.930288	5.82411	15.15838	1.952756	1.777633	18.20573	3.746452	1.031693	4.837841	3.025793
HSPA8	293.9432	387.2149	270.1836	245.1866	175.7559	177.0221	287.852	489.1806	313.3334	211.9549	170.5736	127.1038	59.68547	475.6459	235.2101	170.395	224.6921	418.1885	181.4976	223.731	343.37	167.8371	135.7523	136.4751	242.4285	175.4087	181.6049	229.9617	254.9711	351.2345	225.7248	201.4212	167.2073	188.328	145.1862	259.7096	174.7494	263.4006	175.8389	175.1743	464.9824	370.918	210.6135	260.8589	197.7032	131.6248	163.9711	272.8261	172.6083
HSP90AA1	162.1132	235.7624	212.2529	87.55153	190.7205	170.0688	234.7324	342.8146	165.3252	448.0786	155.68	200.0268	221.2427	356.992	479.6511	163.7138	233.0732	346.4416	289.4395	381.6428	207.5183	205.7005	114.4551	130.0437	201.2032	250.128	246.4401	124.9372	189.9971	196.6796	223.261	416.7347	162.3645	300.8841	246.0307	235.3169	178.924	260.5652	144.5793	116.1607	221.0046	242.6689	410.2189	189.8942	288.5094	178.5166	115.873	190.2138	390.4518
HSP90AB1	141.1188	267.7332	197.1397	286.2408	592.9173	527.2648	272.315	507.1466	615.4416	570.4583	434.536	515.1388	296.0482	395.219	827.709	271.8014	688.3711	833.971	362.7081	551.3903	676.9304	298.9931	248.6864	468.3316	405.6756	379.4082	329.7699	580.8505	317.5041	506.3545	489.8745	582.3672	639.8868	520.5395	370.5679	462.229	353.8571	464.5407	472.6568	199.717	788.9506	526.6538	246.1942	571.7299	651.3686	299.1858	383.9938	532.3968	361.6765
ICAM1	17.44034	10.61475	283.1134	93.37818	24.0534	40.05506	22.66696	33.58311	46.16745	60.7879	34.16436	24.01223	6.519925	23.63079	3.145092	158.5457	13.00693	47.69802	30.20931	16.21023	225.066	82.03296	203.1997	51.66984	38.81974	51.55998	81.20647	5.416237	15.06117	42.84285	383.776	44.55995	22.25628	23.07671	15.6242	155.1742	23.24623	20.10031	11.48138	116.9893	18.40907	30.08354	3.150997	63.98679	26.43897	20.44208	10.9875	19.92957	16.49308
IFNA1	0.01304565	0	0	0	0	0	0	0.04067206	0	0.1504705	0	0.01389141	0	0	0.011879	0	0	0	0	0	0	0.02433411	0	0	0.02864776	0.01471936	0	0.01762044	0	0.06086206	0	0	0.02069328	0	0.02865602	0	0	0	0	0.02103427	0	0	0	0.03432374	0	0.02593976	0	0.08088142	0.009543198
IFNA2	0.01325254	0	0	0	0	0	0	0	0	0	0	0	0	0	0	0	0	0	0	0	0	0	0	0	0	0	0	0	0	0	0	0	0.02102145	0	0	0	0	0	0.0123726	0	0	0	0.02009498	0	0	0	0	0	0
IFNA4	0	0	0	0	0	0	0	0	0	0	0	0	0	0	0	0	0	0	0	0	0	0	0	0	0	0	0	0	0	0	0	0	0	0	0	0	0	0	0	0	0.02468461	0	0	0	0	0	0	0	0
IFNA5	0	0	0.04762857	0.05759631	0.02766187	0	0.01650381	0	0	0	0	0	0.02101382	0	0	0	0	0	0	0.01809884	0	0.05685356	0.04534645	0	0	0	0.02573557	0.02058396	0	0	0	0	0	0	0.01673779	0	0	0	0	0.0491439	0	0	0	0	0.04884699	0	0	0	0.0334447
IFNA6	0	0	0	0	0	0	0	0	0	0	0	0	0	0	0	0	0	0	0	0	0	0	0	0	0	0	0	0	0	0	0	0	0	0	0	0	0	0	0	0	0	0	0.01477189	0	0	0	0.008001468	0	0
IFNA7	0	0	0	0	0	0	0	0	0	0	0	0	0	0	0	0	0	0	0	0	0	0	0	0	0	0	0	0	0	0	0	0	0	0	0	0	0	0	0	0	0	0	0	0	0	0	0	0	0
IFNA8	0	0	0	0	0	0	0	0	0	0.02783004	0	0	0	0	0	0	0	0	0	0	0	0	0	0	0	0	0	0	0	0	0	0	0	0	0	0	0	0	0	0	0	0	0	0	0	0	0	0.01282226	0
IFNA10	0	0	0	0	0	0	0	0	0	0	0	0	0	0	0	0	0	0	0	0	0	0	0	0	0	0	0	0	0	0	0	0	0	0	0	0	0	0	0	0	0	0	0	0	0	0	0	0	0
IFNA13	0	0	0	0	0	0	0	0	0	0	0	0	0	0	0	0	0	0	0	0	0	0	0	0	0	0.01102757	0	0	0.01607631	0	0	0	0	0	0	0	0.02374979	0	0	0	0	0	0	0	0	0	0	0	0
IFNA14	0	0	0	0	0	0	0	0	0	0	0	0	0	0	0	0	0	0	0	0	0	0	0	0	0	0	0	0	0	0	0	0	0	0	0	0	0	0	0	0	0	0	0	0	0	0	0	0	0
IFNA16	0	0	0	0	0	0	0	0	0	0	0	0	0	0	0	0	0	0	0	0	0	0	0	0	0	0	0	0	0	0	0	0	0	0	0	0	0	0	0	0	0	0	0	0	0	0	0	0	0
IFNA17	0	0	0	0	0	0	0	0	0	0	0	0	0	0.01287817	0	0	0	0	0	0	0	0	0	0	0	0	0	0	0	0	0	0	0	0	0	0	0	0	0	0	0	0	0	0	0	0	0.009452384	0	0
IFNA21	0	0	0.01530254	0.0277576	0	0.02060624	0	0	0.02069695	0	0	0	0	0	0	0	0	0	0	0.01744488	0.01710655	0.01369982	0	0.01540873	0	0	0	0	0	0	0	0	0	0.04038581	0	0.01686783	0	0	0	0.0236841	0.04715146	0	0	0	0	0	0	0	0.01074542
IFNG	0.7162684	0.1837691	0.3859556	1.283504	2.622632	1.022124	0.1069902	2.16892	1.618236	3.15743	0.04260896	0.06575039	0.08514219	0.8567897	0.05622531	0.4645217	0.2120147	0.0653667	0.02808361	0.6453172	3.178392	0.3224969	0.2939701	0	0.01355947	0.4458831	0.3545297	0.03336021	0.121879	0.01152282	0.2845931	0.1980749	0.3721901	0.5262755	0.2848309	0.7232392	0	0.1361566	0.1037653	0.9159407	0.3171303	0.04957215	0.5055917	0.03249201	0.4881892	0.2455546	0.4361522	0.02187574	0.09033914
KIR2DL1	0.01797089	0.1002826	0.365067	0.06791823	0.2120248	0.05042005	0	0.7003417	0.227889	0.03454649	0	0.0861118	0.02477973	0.05027411	0	0.4939786	0	0	0.04086718	0.02134236	0.1151064	0.142465	0.4010479	0	0.09865852	0	0.1972599	0.01213642	0.04433951	0.008383985	0.05916272	0.03602975	0.1140232	0.03705651	0.04934347	0.1857275	0	0.01801225	0.01677766	0.01448776	0	0.04508578	0.08174841	0.1418469	0.05760093	0.01786652	0.01476017	0	0.01971919
KIR2DL3	0	0.05462486	0.1346097	0.07769093	0.1172686	0.02471783	0.02544204	0.07934836	0.182062	0.02258134	0.006754876	0.05003294	0.008098648	0.03943406	0	0.2634099	0	0.007772027	0.01335644	0.01395045	0.04787964	0.104078	0.1835017	0.006161087	0.006448823	0.0265075	0.09918395	0	0	0.0328812	0.2900383	0.00588772	0.1024806	0.1049621	0.03870409	0.08767845	0.01427213	0.07064233	0.01096673	0.05681964	0	0.04125851	0.05343492	0.04635917	0.2321806	0.07007079	0.014472	0	0.008592977
KIR2DL4	0.09597331	0.2921226	0.3363008	0.5440747	1.377783	0.2570282	0.32125	5.068492	1.315385	0.8218417	0.1404811	0.5667195	0.04812213	1.669509	0.07944598	0.1893363	0.1497877	0.04618135	0.09920485	0.08289351	1.117681	0.195294	0.116825	0.05491373	0.05747832	0.2657938	0.1178701	0.04713775	0.2726725	0.07326747	1.330852	0.2973708	0.2491115	0.5996964	0.6036962	0.1502841	0	0.8832374	0.1303286	0.3657572	0.2100483	0.2364022	0.2381325	0.5853651	0.4660864	0.2081802	0.30814	0.0927308	0.08297157
KIR3DL1	0.01058525	0.1082925	0.2756826	0.02000266	0.02882013	0	0.04012134	0.08800353	0.0671158	0.04069727	0.01217399	0.01690724	0.0145958	0.03553506	0	0.9188341	0.02271586	0	0.01203583	0.02514223	0.09861848	0.1530215	0.1889808	0	0.05230082	0.02985825	0.1876922	0	0.01741129	0.00493835	0.2148968	0.02652788	0.1175337	0.05820558	0.01743863	0.0303882	0.02572197	0.04774323	0.01976482	0.07680248	0	0.01593391	0.1926064	0.2924281	0.06785641	0.01052377	0.004347032	0	0.003871677
KIR3DL2	0	0.1267023	0.03339328	0	0.1600026	0	0.008678351	0.6079429	0.18066	0.09243072	0.01843286	0.03413275	0	0.00896738	0	0.2318706	0	0.02120848	0	0.02855123	0.130655	0.04484374	0.09537975	0	0.1231839	0.01808357	0.1488605	0.01082385	0.03954413	0	0.3077912	0.0562329	0.1016914	0.1762603	0.01760276	0.1012249	0	0.04819259	0.0224447	0.05168357	0.03858532	0.05629358	0.0243024	0.1159638	0.1797996	0.03186846	0.05923729	0.01419534	0
KLRC1	1.081571	0.2125895	0.9002293	0.811205	1.305409	0.1485971	0.181126	2.57244	0.9347841	0.2250643	0.9553693	0.1899694	0.03843706	1.110473	0.03553573	0.2903625	0.2791632	0.08115114	0.1267822	0.1059366	0.4674692	0.04679672	0.3483676	0.02924119	0.09182044	0.3459705	0.2730279	0.02259048	0.08253261	0.07802886	0.3793168	0.1173638	0.2033969	0.5288175	0.07960064	0.8322628	0.01354741	0.3185123	0.05725424	0.4045082	0.05368765	0.1510591	0.126804	0.3080359	0.1906083	0.06651271	0.1053181	0.04937852	0.00815664
KLRC2	0.4515501	0.03733002	0.3867795	0.113771	1.49352	0.07038289	0.2825356	0.02085607	0.2544938	0.3279266	0.02308104	0.05342493	0.01383632	1.01058	0.04568541	0.04355114	0.5311683	0.05311317	0.0228191	0.04766792	0.2687748	0.1029452	0.1940762	0	0.05508818	0.05660916	0.169453	0	0.0165053	0.009362769	0.2642786	0.2112391	0.04775053	0.5931514	0.1212289	0.1728418	0.02438354	0.2313234	0.0468409	0.2265078	0.04831531	0.04027944	0.03043069	0.06600279	0.1072092	0.07980934	0.04120836	0.008887475	0.02936173
KLRC3	0.2489469	0	0.09554755	0.02475939	0.2853896	0.03676096	0.07094628	0.3812592	0.2215367	0.05037528	0	0.05580765	0	0.1466182	0	0.151645	0.2811781	0	0.02979602	0.03112117	0.1068116	0.08554035	0.07797378	0.01374438	0.0431588	0.08870084	0.08850526	0	0	0.02445085	0.143784	0.01313454	0.103917	0.07204715	0.02878083	0.225688	0	0.05253049	0.01223249	0	0.02102922	0	0.01986743	0.06894647	0.01399883	0	0.02152311	0	0
KLRD1	0.4338601	0.2258693	0.9435732	0.4491232	0.6008256	0.1988353	0.1656631	0.7903834	0.6807208	0.4220015	0.8150641	0.1343629	0.05124382	0.5647986	0.05666209	1.212837	0.05564107	0.2298745	0.08058143	0.238126	0.7901017	0.4336587	0.6673425	0.02357172	0.2135126	0.2935187	0.4524427	0.0478609	0.1179924	0.1088656	0.4135136	0.1264912	0.574412	0.6665189	0.06264841	0.5101209	0.09240637	0.2390856	0.08794969	0.3999352	0.1387126	0.1049449	0.2647194	0.4024835	0.2317706	0.1323235	0.2285724	0.03291542	0.2427758
LTA	0.9698694	0.4429582	0.2345508	1.423644	1.273163	1.081157	0.2625788	1.016911	2.23284	1.248506	0.1394297	0.2213029	0.2149289	0.3972957	0.06308111	0.55123	0.6566109	0.4125215	0.2166172	0.3907973	0.9580456	0.2584431	0.1674843	0.04541895	0.09508023	0.4787564	0.4094578	0.1637474	0.1566816	0.2100775	0.266079	0.1649341	1.442275	2.178462	0.4089628	3.311338	0.1683404	0.2777432	0.6791041	1.787174	0.569835	0.07821099	0.2494809	0.1822695	0.5551178	0.3960257	0.6970167	0.09970652	0.1647012
CIITA	1.28075	1.828748	3.578631	12.24761	4.632048	1.097384	1.077357	5.773496	34.86803	4.239646	0.3679389	1.596926	0.7738169	2.526193	0.7161815	7.219344	1.681781	1.75385	0.5003256	1.113316	2.63524	5.56109	5.00954	0.1081486	2.293162	5.131482	8.127174	0.4507731	2.68009	1.365595	3.688047	1.274295	2.726156	7.57582	1.13232	8.615579	0.5062168	1.496759	1.270133	7.97735	1.067878	0.2549207	0.3529472	1.665282	3.16939	1.244781	2.787392	0.2899432	0.4867206
MICA	19.35996	2.802576	21.23238	7.481196	9.989472	11.13407	10.97102	8.018907	8.003144	8.664928	6.713786	6.565141	12.68256	23.9567	5.579625	13.63486	9.749612	11.79568	1.648647	10.12967	9.60284	15.95711	13.38394	20.5465	5.059842	4.303317	15.6707	10.04749	4.66624	7.005631	5.790384	5.63704	8.229774	7.192939	7.006889	8.057194	14.56828	11.96117	3.566638	14.72837	5.099472	3.005026	1.653709	9.429398	2.774984	6.480603	7.285185	12.23912	10.24239
MICB	2.795443	1.569936	3.500223	4.683118	10.17736	3.861188	3.190321	5.910744	7.347343	15.53247	0.93359	1.356676	0.5930132	9.985969	1.101397	5.280828	1.49975	3.243852	1.17361	1.123654	4.789345	2.692411	2.567366	20.30684	1.758971	4.069988	4.83872	1.169026	1.335224	2.467876	3.881777	1.379587	3.658206	4.559699	1.546923	5.111422	0.8621732	3.604722	3.066552	6.015456	1.76877	2.163325	0.6521174	1.30126	2.033243	1.036858	3.073113	2.375926	2.611221
NFYA	5.442775	9.617501	9.625557	5.325264	14.39978	13.17208	10.55319	7.883492	11.089	8.884792	9.105818	12.56631	6.857309	10.32608	15.40001	7.394533	27.26217	9.239165	10.40267	18.2901	16.56104	5.367023	7.375325	15.0126	9.074606	9.530006	5.438789	13.31679	8.283937	16.04555	17.46794	6.500628	22.72617	8.811418	6.732055	11.82481	14.2233	12.24772	22.62857	6.236543	11.70653	14.67883	7.277431	8.780082	21.62433	6.427473	7.319846	14.17529	6.12963
NFYB	7.70899	10.76587	10.57933	6.234191	4.390619	10.77605	8.834856	6.093685	10.55407	7.316369	3.9583	4.521287	9.709096	6.49701	12.39759	8.702666	9.891325	5.217011	5.935637	4.880397	4.227292	8.99009	8.588349	5.128982	5.571794	8.835004	8.518256	6.394983	6.679591	3.922152	3.187374	6.307027	9.614026	6.0831	3.576709	7.151632	4.80118	10.40371	15.26415	7.13482	7.467513	7.452942	21.95182	8.51635	10.61325	7.36851	11.64382	5.814405	3.951955
NFYC	4.53133	5.606837	5.552087	11.82763	12.66127	8.867339	9.0654	6.244408	10.62129	11.52709	11.48341	12.97075	12.15795	8.732106	11.85238	8.796946	12.00808	8.239824	15.30469	10.02102	17.19379	7.606155	7.147245	7.192395	9.373626	6.052434	8.430724	12.36459	8.097645	6.707464	5.750582	6.140219	9.7946	11.39513	14.89758	9.236942	7.939043	9.654962	13.30465	7.110288	5.979688	5.410517	9.167475	11.90911	13.54406	5.880174	7.514765	5.146264	17.74891
LGMN	38.69007	50.12369	32.75828	57.41618	52.83293	24.13142	59.12431	34.85143	33.59788	61.73169	40.66364	29.11696	34.99683	25.37501	18.72685	45.93877	16.24311	44.31088	11.31714	27.44362	66.8202	45.86016	59.49035	27.42124	50.67303	62.63627	40.8996	25.50098	32.22924	47.89611	93.7677	38.03064	28.03274	89.47713	21.23178	51.91985	42.10058	24.33312	28.47118	57.75445	38.93978	16.09355	14.37845	33.90644	40.48372	28.45876	31.59067	22.34283	19.99447
PSMB8	181.4744	13.38271	76.08367	69.5575	241.9912	44.47365	36.87415	80.43353	74.26239	77.21827	41.02317	24.33659	21.61948	166.7067	35.29269	55.31387	22.79607	34.62887	9.6854	17.26691	168.4472	53.21224	37.99655	40.50036	34.68571	24.28115	64.42689	34.84977	20.3013	21.66087	44.77135	53.68409	45.00686	53.46678	129.2298	62.82218	25.12648	29.70908	27.51877	66.773	42.38611	19.72999	9.209532	41.59744	41.36232	15.01391	56.85672	38.00117	11.77672
PSMC1	4.287147	4.629839	3.657388	2.099143	2.406286	2.257007	3.720012	2.727479	2.328862	4.120716	3.956278	3.928157	3.494365	4.24824	7.745262	2.433593	2.86065	4.306484	2.11531	3.493845	3.318043	2.68231	2.001386	3.785212	4.744737	3.578296	2.209859	3.089829	3.220685	3.961451	3.239123	5.67308	2.18417	5.235668	4.486006	3.120348	3.00191	3.440547	2.912973	2.542952	3.119083	3.694666	2.598779	3.532933	4.090049	3.645726	3.908207	5.215622	2.528921
PSMC2	35.12124	34.19857	24.65624	21.26562	19.45422	26.73681	37.74432	30.94073	47.57495	21.944	40.13834	24.53675	36.39284	25.55213	32.48754	18.9133	34.66354	28.84359	31.00568	34.3992	44.23342	19.69478	14.14942	24.25204	36.06508	26.09992	20.35383	34.77556	24.11207	36.82843	21.12521	26.13371	35.59345	31.89296	38.83973	23.13598	25.44514	25.16685	25.18038	20.26298	43.50664	67.10708	23.80702	26.1859	26.42256	45.19251	39.14047	55.95151	33.76877
PSMC3	68.72494	34.10076	53.43291	71.78378	53.14106	59.09334	42.41937	54.95108	60.22878	74.43558	61.07178	44.22212	56.60845	52.68433	82.60618	36.53295	33.40438	64.5486	69.6741	35.68786	79.25029	40.96405	33.85285	74.80943	64.72658	32.53354	39.55236	49.10385	45.85211	60.60982	46.44419	59.57843	46.58653	58.0261	88.37869	45.82262	51.02033	46.63304	51.68603	35.59025	48.10278	66.60645	68.58375	52.61634	80.32505	44.02181	76.99161	65.60484	43.30739
PSMC4	25.81087	49.17105	26.46863	62.78953	63.7091	46.97511	54.28618	155.0589	43.69254	71.19223	43.52712	62.71176	68.72997	42.22398	54.98104	23.0009	65.57721	104.3905	54.18192	39.84313	75.6017	23.10285	17.70965	134.9075	46.15604	33.02567	24.74124	165.2886	53.92951	50.08897	53.34326	25.96248	31.20607	128.8296	63.43699	31.7594	66.36434	41.03494	73.13252	23.14505	60.83427	85.39552	36.61479	45.3781	53.61824	87.37005	42.4817	32.72258	67.74847
PSMC5	16.2175	38.18272	18.69208	39.6287	30.03249	32.4266	31.755	23.74684	31.19577	36.53388	52.41014	29.9432	31.84081	25.92993	28.55214	22.79822	37.49856	27.60871	31.28805	35.61968	26.3732	23.34874	17.94265	46.20759	24.27659	18.91048	22.09718	33.71431	22.78527	26.89116	40.33958	26.96994	24.80522	20.22622	49.58634	26.27444	26.7823	29.33657	25.02389	17.63034	29.15267	34.94983	23.21418	26.90942	25.54125	32.91939	37.0628	34.45112	33.42408
PSMC6	19.77205	10.59397	12.90737	7.715677	9.677307	8.226544	9.159174	8.421691	6.801125	12.80749	7.192987	8.901074	19.19659	18.8272	13.85941	6.363698	6.379342	11.25561	8.288583	9.246931	12.82762	6.215566	4.988946	10.87332	10.4717	7.612418	6.012455	5.987383	10.03282	11.29986	8.317178	12.00512	6.5787	12.15171	10.58953	9.121125	10.45917	6.816754	6.077375	7.179808	15.73621	9.203704	11.25758	9.917621	9.92549	10.80098	12.28326	10.63899	5.742838
PSMD1	10.28875	20.89649	10.57643	21.70553	20.51223	17.72841	22.0048	19.10331	28.00491	21.11655	32.01376	26.78112	22.22011	25.18763	19.98626	14.59547	31.43497	27.52123	25.66592	25.60201	21.2961	15.48368	11.38123	32.70694	29.86915	21.88584	14.75482	31.87089	18.70753	25.9185	29.3341	24.35168	25.90167	35.41929	27.36167	21.63161	31.76625	27.49301	36.45144	11.74052	24.15551	36.82739	24.74253	29.03865	30.0345	25.66473	22.57446	26.18747	27.56448
PSMD2	40.22872	80.15251	24.04637	43.71727	39.48389	100.0478	120.522	94.11369	52.77237	65.38711	171.2856	59.07093	54.10518	154.1899	84.94685	27.54751	99.34563	241.8832	68.35521	124.5633	46.51526	27.06934	23.8846	56.75994	71.23474	87.88541	27.8745	339.514	41.78323	102.691	67.49674	79.28284	47.02737	59.25309	80.8923	39.69258	125.4046	120.0322	66.78941	24.17691	121.5755	218.1108	52.80553	76.05884	104.9352	103.7283	175.3205	144.5398	111.8875
PSMD3	20.01713	50.64544	18.82649	38.38127	27.51677	33.52577	23.18694	37.97692	42.70756	42.48188	82.95898	36.96705	41.26819	26.87523	50.38784	20.16098	53.4606	53.03232	48.31126	23.82647	25.54872	19.83337	17.27524	25.11408	27.00227	21.23822	18.70792	37.04341	16.57737	26.05936	33.0128	25.70384	20.40349	44.47086	27.60576	24.93122	37.21361	35.80761	32.68285	17.57868	49.91717	59.45143	30.97708	41.59629	47.56125	30.0893	39.47193	47.6614	31.02826
PSMD4	40.1955	83.15552	35.96237	56.01184	51.9167	49.07485	41.86131	47.60752	71.83585	59.70311	65.7051	59.81826	73.71937	56.33945	107.0742	32.8896	68.04909	69.84539	53.59705	34.91861	79.22339	32.60831	27.02125	43.71809	48.16047	24.86003	33.34774	77.64115	35.49788	49.08699	53.91982	67.40221	35.9506	51.55379	59.04046	34.95045	50.14733	49.3975	56.06027	28.21048	78.39822	81.6571	77.322	61.15406	80.94792	89.88373	54.84527	46.74477	47.87002
PSMD5	9.289025	8.175229	8.160175	6.092643	8.679805	10.19332	11.36426	19.19036	5.475352	10.28219	8.918944	7.856614	9.083389	15.757	6.582472	7.119479	11.42009	14.30836	6.552516	14.56653	11.7031	7.280194	6.538837	9.683583	12.91573	14.52068	5.725543	15.42522	8.429508	8.812911	14.65539	11.43472	7.746751	12.08833	7.917169	9.786019	18.46514	8.361332	9.965011	7.004337	21.00402	1.30444	12.11922	9.800059	12.28144	7.571614	10.06014	18.27611	9.831475
PSMD7	32.49872	47.5181	19.01536	26.11046	31.26807	30.42672	24.95111	58.55014	35.50328	23.28007	62.85179	31.94591	29.756	52.3935	27.26801	18.44924	25.4307	59.13134	42.02074	23.54859	39.34317	15.39564	14.65218	26.97325	35.85176	23.17777	18.87462	51.61396	20.54262	32.85883	25.28371	50.03954	35.86739	34.08774	35.81385	22.42293	34.95015	25.42054	20.75684	17.75567	44.45922	41.59312	29.27557	29.11094	38.19421	38.83745	44.58808	33.57323	22.81781
PSMD8	71.62338	46.75757	54.58439	52.54509	84.69418	38.98719	70.21434	223.565	36.74253	65.34603	318.4676	64.7584	72.34174	106.4603	45.84904	34.11685	50.62106	122.9699	58.3427	50.40341	98.7333	37.03464	29.00193	153.8472	51.01967	38.79652	34.54701	92.23174	47.42708	71.33109	50.7419	31.20584	33.48761	90.16203	59.37693	43.15104	59.01119	49.04515	73.93215	36.96068	105.8729	111.487	67.91657	52.75429	62.4556	119.6342	33.26699	43.06908	75.20521
PSMD10	42.51296	30.70961	23.80739	14.09052	22.66121	21.91599	42.85951	33.48817	16.5309	28.36274	30.89099	15.26122	24.84828	29.34437	28.59051	14.23893	28.45929	27.61004	30.63084	19.97027	34.66378	16.27639	10.37473	35.53541	25.08546	17.12327	17.95321	26.62031	21.95438	26.68265	21.35964	23.47308	22.59797	21.99773	18.38115	18.44571	18.90719	24.06437	9.885427	16.57929	28.58893	26.34056	31.72131	20.61648	23.08973	20.53096	49.84914	18.15499	8.604864
PSMD11	8.020117	30.35317	8.701091	18.43993	14.83802	26.45511	13.88207	30.56417	19.36278	16.09624	60.95338	27.36647	38.96647	14.14804	35.69076	9.166844	30.85656	35.08108	28.45735	15.77203	12.87994	8.902326	8.04071	19.19942	16.54296	17.27078	9.659439	28.66019	10.20585	13.51238	17.55181	21.69412	13.07625	34.7239	11.97944	14.97683	23.68703	27.21891	18.41766	7.932594	35.80661	44.64264	24.27447	23.6105	24.74435	28.78698	33.29818	36.24968	18.80496
PSMD13	54.04513	14.59983	34.72206	35.24501	32.60579	25.95658	23.51299	41.74992	27.29792	31.77237	24.58255	21.59092	28.10668	36.74954	32.05328	18.58386	18.63939	40.60165	23.35641	62.85782	32.21575	20.71774	15.59029	34.94317	35.91336	17.59446	21.5112	30.36588	24.05115	43.28203	26.04597	27.80672	22.14259	27.97778	31.08929	22.41785	29.22847	20.2345	43.24224	20.95576	31.22145	31.53204	27.62582	26.3337	30.5737	22.68708	37.24162	35.06228	13.73855
PSME1	239.4078	73.46609	155.5454	121.5153	187.3754	111.1079	71.62338	169.7186	98.84036	154.5294	90.86714	73.89669	126.1091	165.2179	66.98282	110.2471	60.26908	69.15606	37.91259	85.12519	244.315	117.6088	83.63342	77.08541	89.04055	57.19399	119.1894	35.03176	89.03308	52.62455	92.18004	109.4267	75.58362	113.651	160.4713	111.443	54.11835	46.49851	50.52606	122.706	114.852	100.2812	68.62831	95.14954	99.70847	78.33991	95.38659	80.9363	31.48392
PSME2	60.81322	20.54673	41.65926	62.72752	92.6463	55.23788	23.18333	65.29325	39.84908	80.75649	20.63642	24.32478	60.08532	64.57818	27.77534	33.4435	20.67241	20.07642	16.17663	39.91122	98.66699	30.7439	18.44256	28.58815	29.1118	20.41593	39.5765	10.6176	39.47441	19.30861	43.25672	40.10817	30.22051	49.07306	115.3277	45.10082	25.95911	18.17399	22.8207	34.31372	28.11122	27.97285	32.85546	35.73044	33.85965	30.44293	39.64954	34.08313	11.56545
RELB	8.564068	7.794438	18.80892	15.40597	23.41608	25.80762	9.188541	15.66253	73.07803	21.19828	8.840566	8.54405	12.08902	11.20824	3.307916	5.786218	40.84095	11.29323	31.37695	7.110106	56.19327	4.072228	6.414917	19.04863	8.59238	11.73741	6.695489	9.585846	11.54329	10.04401	12.29686	9.971153	13.53733	9.272528	8.73638	16.68077	14.13864	9.979633	10.82715	8.254646	6.626	10.76276	6.981368	11.39664	9.033458	10.76116	11.68262	16.54426	13.88918
RFX5	10.66952	16.49996	9.826938	24.48809	12.65692	12.65771	8.720049	18.45732	64.88426	11.71496	15.49236	8.371622	11.06228	6.441291	19.42775	14.67661	21.93712	8.85835	9.442779	7.75152	19.29708	10.97573	10.40848	3.351134	11.63931	10.75424	12.10231	13.68453	10.52024	11.70586	10.47757	7.677318	14.08357	16.7323	6.350873	18.41387	10.85529	16.00989	7.58182	15.94447	9.865081	14.62404	25.384	15.79645	19.96042	9.834734	30.23374	9.313427	4.513131
RFXAP	1.767686	1.989823	2.473463	2.218682	1.539156	3.495447	2.034392	1.694669	2.720437	2.068969	1.417847	0.9793444	1.969731	1.861276	2.999447	3.217918	2.109022	1.907554	0.7416703	1.192969	1.420511	2.980929	2.299956	1.286369	1.410902	2.826118	2.114915	2.599015	1.856145	1.077258	1.803822	1.399301	1.645115	1.909937	1.246537	2.18717	2.314152	2.981253	1.625956	3.197209	3.266333	3.220556	4.846411	2.153815	3.561191	2.140031	5.164576	0.9243591	1.975442
SLC10A2	0.06766547	0.003701886	0.1078102	0	0.03612367	0	0	0.008272891	0.01121655	0	0.01831092	0.01695347	0	0	0	0.09789308	0	0.01053409	0.01810311	0	0	0	0.09474877	0	0.0218516	0.0269459	0.04032973	0	0	0	0	0.02793044	0	0	0	0.2468175	0	0.007978963	0.003716037	0.3016322	0.01277669	0.007988738	0.01810622	0.00523621	0.004252622	0.007914408	0.05230703	0	0.008735094
TAP1	47.16857	13.93442	36.07339	47.42885	185.2892	53.71068	26.30193	96.92429	86.61723	151.0448	31.77951	9.113969	9.785884	168.0089	13.92985	32.25656	34.76588	28.99103	8.293682	30.60372	192.3476	23.24007	27.68224	40.99389	19.12371	24.05212	35.82108	20.20542	17.06176	20.12634	37.76497	50.13963	42.52259	77.29459	66.66537	47.30926	24.07187	19.96335	42.62871	38.24354	33.4227	16.05751	4.463913	31.44929	41.50007	17.71778	46.58352	41.61117	5.698742
TAP2	3.382603	3.723946	6.299798	9.31446	23.70469	12.81568	4.320861	11.97936	19.76418	20.32676	5.482153	3.862579	4.716142	14.96684	3.427337	8.874696	4.65077	5.569427	2.489157	7.581526	15.80103	7.587308	5.981602	7.205288	5.094198	6.634526	8.196695	8.206033	8.080656	4.405914	6.64389	10.95606	8.483323	12.23502	17.30872	12.08275	4.249974	6.615619	9.197112	6.660902	5.848375	4.644166	2.13087	9.246617	4.280479	5.335797	10.30296	8.331144	4.878305
TAPBP	24.54381	29.54492	32.5793	67.69762	154.4176	111.7682	43.99004	68.92633	146.8928	194.3326	147.0162	62.67965	36.6407	31.72603	15.67944	51.5706	118.8126	52.77988	33.43458	44.88147	117.2461	58.94183	59.77036	144.4536	54.86744	51.65611	76.58987	49.24791	52.68322	46.31259	62.07529	78.12403	114.3276	71.02176	97.48418	79.70496	61.52063	55.98429	56.44102	48.97512	44.56828	46.97694	23.62881	70.51694	55.14118	33.57613	40.79644	66.8962	56.5617
THBS1	52.7065	54.54165	113.9731	27.45853	22.6396	32.06592	31.89729	59.94912	9.483696	29.85315	36.38356	27.11382	8.542661	79.24423	15.23543	58.67739	13.52312	40.77114	10.94004	12.40774	12.66251	16.44893	171.9316	11.13182	21.51804	278.2365	60.35999	13.10204	17.34441	27.12555	86.19268	40.53795	90.34402	34.99692	9.364089	137.0081	27.29944	56.24208	33.02796	84.53689	35.80109	19.59116	11.60812	72.44375	50.70032	13.17766	21.9444	11.27553	29.80553
SEM1	9.148037	8.762568	5.767413	6.503579	7.672674	9.89111	10.00464	9.878264	11.77918	5.750366	13.33201	9.699292	31.13623	4.062185	12.47942	4.85978	10.19039	4.691076	14.96542	14.82877	7.743202	4.510158	3.509661	10.97632	7.859565	8.351301	4.673432	9.374882	9.397011	7.805249	4.012391	8.400101	12.73329	10.01124	17.08525	7.319456	6.327222	9.483998	6.445802	4.299598	11.14629	14.24211	18.38122	7.983941	6.961155	25.15806	18.75289	14.62093	17.89929
KLRC4	0.1132166	0.1654663	0.1684925	0.2750688	0.7045746	0.1134451	0.07006136	0.3529722	0.4329891	0.186551	0.03720266	0.0861118	0.02230176	0.2533815	0.02945481	0.3743837	0.1388354	0	0.07356093	0.05762436	0.282534	0.1055917	0.2165659	0.03393235	0.1065512	0.3649769	0.1365646	0	0.07981111	0.06036469	0.1597394	0.04864016	0.1026208	0.6447833	0.05329095	0.1300092	0	0.1621102	0.1660988	0.4172476	0.02595865	0.01623088	0.04904904	0.02127703	0.1036817	0	0.2922515	0.02865016	0.02366303
AP3B1	4.368453	7.961151	3.948532	5.128723	7.98526	7.314555	5.245545	10.7839	9.703863	6.878782	10.21389	5.828273	6.335683	5.813984	7.247334	6.948058	5.843529	9.007245	4.651245	8.196218	3.992271	6.611297	6.27883	6.477621	7.939158	10.79113	7.873965	12.62339	6.89782	8.111763	7.977717	8.294179	6.883634	10.70649	4.011402	8.37641	5.300133	7.377257	7.997347	5.344843	14.37925	8.44561	8.452304	6.594074	8.938892	6.648617	7.206373	6.998321	5.808723
RFXANK	16.84447	12.75424	13.89184	16.99976	14.52921	22.03654	20.30464	15.31312	18.03537	15.60716	21.34241	12.04299	40.61121	19.58215	23.09743	13.57132	12.51793	9.97196	19.74727	16.07934	26.53111	14.43216	12.07883	19.01242	18.18479	10.13675	14.98893	34.56948	20.10551	14.65158	24.86841	9.861535	13.5168	17.23265	35.75965	13.2564	19.21734	12.90185	9.767756	13.83643	14.31325	33.83799	24.87627	11.97694	28.87967	18.2343	13.49443	18.911	13.71127
PSMD6	5.643705	4.491399	7.390896	6.991446	6.946022	6.45074	4.529855	5.457277	8.955565	5.302585	6.248053	3.827317	6.879444	9.937074	5.209559	5.736637	4.559595	6.069645	5.106691	6.248229	5.983044	5.528102	4.547812	6.522075	4.690507	5.930605	5.150923	4.828005	4.83547	5.568995	3.729002	6.103772	4.542769	5.949635	4.872941	5.604193	3.810142	4.837025	7.419357	5.659718	4.662656	5.475001	9.980133	6.691314	4.262961	5.369966	8.765665	5.509715	6.246424
PSME3	15.70438	22.02954	12.54922	15.97734	22.0771	26.96166	14.34796	46.94646	34.69477	25.56477	47.83817	24.41691	22.36704	19.97466	34.73304	14.47921	29.1925	44.35552	29.47863	22.8322	23.60321	14.73658	13.54784	19.57005	23.58066	24.55125	14.85012	38.83061	22.03295	25.10299	24.19251	27.42627	15.48171	34.39968	15.35301	24.55117	21.60988	28.24456	27.20812	13.39255	41.36677	42.43046	27.91654	41.0194	27.22841	26.98852	36.49928	45.16196	25.18672
PSMD14	17.57788	12.99719	9.257761	9.541056	8.093501	13.56558	16.25752	17.40029	12.07527	7.576303	14.66098	11.73275	10.74752	25.12303	17.20868	5.082668	12.62432	15.81628	13.3393	11.46117	15.70805	5.069838	3.674512	16.19873	10.83651	7.363545	5.246506	18.49798	7.842183	13.00834	11.48887	14.99226	9.434639	7.230958	15.93647	8.757492	12.21213	13.02378	12.01254	5.576377	17.03519	18.44387	13.54899	9.531379	12.33587	9.433354	9.975853	33.82846	7.714322
CLEC4M	0.02219622	0.006881174	0.5125635	0.0489342	0.02685909	0	0.02003107	0.007688946	0.01563724	0.007111512	0.004254608	0.003939202	0.01020199	0.008279278	0.006737081	0.3532291	0	0.04405741	0.0168253	0.008786794	0.01723277	1.604355	0.03852664	0.007761212	0.004061839	0.02504392	0.3186059	0	0.01825488	0.03451744	0.008119233	0.007416847	0.01173603	1.896881	0.004063009	0.05097684	0	0.003707882	0.08288973	0.1014001	0.00593742	0.01113728	0.005609396	0.2919966	0.01185735	0.007355767	0.01215373	0	0.008118525
IFI30	0.5517085	0.6033328	1.623191	2.497535	1.881777	1.394812	0.3873707	1.386118	1.341156	1.666628	0.557815	0.6778571	0.9362964	0.454546	0.2539453	1.824385	0.4944019	0.529494	0.8961625	0.6264123	2.94423	0.7859644	1.50633	0.1907926	0.4792871	1.039765	2.487886	0.5568372	0.488646	0.871164	0.9048248	0.437585	0.942449	1.583527	0.8190181	2.262641	0.6924197	0.631975	0.667901	2.013712	0.6324871	0.188608	0.4412635	0.5343699	1.224246	0.8438526	0.8415441	0.41347	0.8648307
PROCR	60.33392	6.372038	30.54913	17.88084	11.92955	8.233691	18.57315	17.18551	11.61879	17.22483	33.55898	13.36713	51.48233	73.23319	1.371681	19.88844	7.662728	19.87463	5.836307	4.068331	7.420081	18.88868	14.60909	12.30211	8.331229	18.55778	18.9377	20.90416	4.368296	8.652011	17.22886	17.93083	13.22176	13.82081	8.431672	17.38798	15.0759	8.846672	3.094022	14.9869	12.44687	6.76351	2.030368	13.10858	3.874603	7.610261	37.28276	20.74448	6.52199
ADRM1	29.54958	69.7512	33.81223	78.98149	61.62767	68.18845	51.68914	43.74229	74.68248	76.60828	77.7012	54.84743	103.984	61.44933	49.23574	38.47298	80.36155	80.78747	71.76518	67.70136	87.77363	31.14196	31.45732	66.48793	77.73512	23.88835	40.10561	55.49537	58.76959	68.96835	46.32889	64.22068	66.6324	63.77986	98.46561	44.02833	81.75325	53.02026	58.10562	31.52148	44.9132	49.43486	78.6241	57.52456	74.98891	68.71147	60.9754	77.216	64.10891
ECPAS	3.501822	13.27911	7.099537	10.72494	15.57868	12.67446	8.72591	16.32542	16.98956	12.16302	10.83941	9.836803	13.35413	12.11633	15.88494	10.83545	19.79009	13.07469	8.465427	11.9478	7.032552	12.71691	11.39186	10.81845	12.2561	18.40563	11.67683	11.5276	10.23743	9.524854	17.85442	14.45561	11.45102	18.28893	7.53762	15.84775	14.82542	13.32934	18.26624	9.320384	14.64665	11.0142	12.27718	12.18782	21.03128	8.616097	16.55083	14.05238	9.707498
TRPC4AP	26.57231	23.71611	28.76035	40.76777	52.60722	32.50804	26.22137	39.74775	34.95708	30.08959	38.4219	31.61654	50.30215	34.79575	53.40186	35.3263	67.03329	39.4443	39.52863	23.42861	54.46811	32.82331	32.79078	42.65978	34.84829	34.75302	30.582	58.17812	29.58083	43.49219	53.14692	30.41865	44.4127	40.5795	25.11315	35.78748	41.6608	29.82536	36.51329	34.16101	25.09194	20.16217	59.37382	39.64275	51.46995	36.63936	27.35095	28.87467	25.33558
CD209	1.697425	1.95275	0.4189975	1.159366	0.878523	2.142115	2.273779	1.732125	1.018142	6.585086	1.081937	2.00346	0.2349948	3.676825	0.1613907	2.159833	2.716147	4.866664	0.2247834	2.056353	2.135555	1.223888	1.825572	0.2252545	2.013439	16.08305	1.63469	2.463009	1.356771	5.441542	3.983529	2.941887	2.389719	18.01143	0.1722023	1.800458	1.225818	1.848233	1.015111	3.599682	1.083169	0.427564	1.628021	3.578186	2.16679	1.172486	2.424381	0.5192477	4.443212
UBXN1	28.69317	16.92875	33.9141	42.3887	44.00496	29.33443	31.51059	37.68383	41.92699	25.54651	32.18669	30.57234	37.04153	45.53619	37.73025	39.77495	44.84078	43.8882	39.8933	16.04333	42.40219	34.51749	37.51841	40.73631	34.34193	14.14286	37.25883	46.32967	30.01806	27.68157	25.0334	35.23665	39.60538	43.56002	48.58842	38.10626	27.19666	23.35866	24.80802	40.03772	30.12926	24.7644	64.74822	30.40044	32.84584	30.90078	43.52781	33.24267	17.9825
ERAP1	5.401358	7.198084	8.709607	5.813549	13.79031	24.52685	7.378863	10.10891	52.45468	16.19554	14.57752	8.215033	7.314697	8.946579	8.954003	11.44338	13.31256	5.972501	5.261111	9.877229	8.887535	12.54718	8.509172	8.505916	5.176015	14.34614	11.06199	12.93395	7.56101	5.825895	17.47663	8.629542	14.88919	11.96929	3.82179	16.42913	9.41721	14.13695	8.851712	8.901238	9.291989	6.216479	6.700241	16.39049	6.230035	4.886255	7.616261	5.942646	3.204739
TAPBPL	9.342045	7.196568	18.18149	17.92089	15.40677	28.70581	5.732922	27.72309	22.89555	20.80676	16.94652	12.15829	7.644369	15.93422	4.713001	19.12625	8.370192	5.875099	2.006427	12.56276	80.74464	14.46866	11.81398	8.453499	10.65629	8.272772	22.4689	4.569271	11.35406	4.688536	8.512083	10.71762	15.13287	17.98582	14.99669	12.46687	4.471411	8.52177	5.514967	13.25216	8.958422	4.696977	8.155865	8.211745	15.42037	12.55258	7.126567	2.407045	4.331603
ERAP2	12.32798	0.5692275	1.076744	13.72169	12.09142	11.13321	3.715673	1.628031	3.261005	27.71157	10.1693	0.4553414	1.344145	10.44785	9.044258	10.71341	2.667466	2.990183	1.378004	0.580048	7.571393	21.162	1.426168	10.0322	0.511796	19.8	21.42419	2.66341	9.310543	0.3460478	11.50466	15.09267	17.85433	12.49511	1.551411	13.17209	0.4629192	10.35146	0.3878732	10.10031	0.5139268	0.1708376	1.189251	1.023774	14.67622	0.5158036	1.672869	1.078782	5.12954
ULBP3	1.720349	2.56284	0.4440833	0.4315351	0.3039726	1.366853	6.166179	1.17079	0.3217663	3.394927	3.76451	2.772138	0.2938957	4.395341	2.14874	0.858989	2.504799	2.236196	7.305092	3.019447	0.7446544	0.6673532	0.7021586	2.954485	7.288188	3.693175	0.6684476	3.392916	2.103524	5.710512	1.670688	4.776877	2.052677	4.667095	0.9363673	0.6818153	2.922594	1.739567	0.5969655	1.104619	0.5619996	1.711142	1.869871	1.642294	1.008483	0.9989697	1.750604	2.899089	5.62416
ULBP2	10.79341	8.928759	2.485794	7.437802	0.384539	7.899109	33.29096	4.85519	0.5184517	13.54673	1.551674	0.9379739	2.090976	13.62513	1.177756	2.113194	1.946166	0.9295494	41.63527	8.858945	1.999729	1.091923	0.8626247	4.971002	14.71576	5.095202	1.242748	3.975924	13.7371	16.64616	0.4282609	14.39662	1.609489	8.93625	3.330981	1.331621	6.258905	6.850809	0.3331156	1.402295	1.21692	4.6101	2.688244	6.014034	1.786952	2.305774	13.2426	7.683298	26.28069
ULBP1	0.2202149	2.043649	0.80294	0.9227325	0.06951564	4.016	3.966037	0.3631791	1.349056	1.104344	0.3303483	0.2752727	0.7327214	1.660678	1.307749	1.073508	0.684898	0.1583717	9.743546	1.518004	0.08362719	0.5715032	0.3846078	0.6729233	0.9724238	1.139711	1.026712	3.49814	0.4330934	0.3037447	0.6251628	1.473292	0.09112417	5.001567	0.1104151	0.175915	1.291264	1.103608	0.871536	0.4631289	1.068006	2.675926	0.3121374	1.265855	0.5012491	0.3522012	3.837608	1.08122	4.055325
KIR3DL3	0	0.04136436	0	0.01680886	0.03229127	0	0	0.3050525	0	0	0	0	0	0.009953738	0	0.01286875	0	0	0	0	0.02071805	0.008296048	0	0	0.009766668	0	0	0	0	0	0.05856795	0	0	0	0	0	0	0.008915582	0.008304496	0.01434211	0	0.03570602	0	0.01170174	0.03801457	0.0353738	0	0	0
RAET1E	6.554428	0.693883	0.1356241	0.2933213	4.644294	0.091315	0.330774	0.5151568	0.23282	4.244905	0.172762	2.058084	0.06213906	3.815725	0.1276637	0.3549573	0.04298168	0.3909272	0.3871499	0.1427181	2.303348	0.3689283	0.1266425	0.1733329	3.441632	0.3163781	0.6595469	0.1082097	1.37544	0.7568695	0.04395845	2.293892	0.04765515	0.3579333	1.286859	0.4082418	0.6327057	0.05520597	0.02804841	0.2502756	0.739355	0.07034823	0.007592478	0.2568968	0.02139901	0.1493436	0.06580168	0.2927009	0.6519936
RAET1L	4.805277	8.07562	0.0232835	0.06335167	0.06085201	9.703855	9.366933	0.325175	0.6298269	4.683179	3.572948	0.5949775	8.49041	16.31907	1.007394	0.0161672	1.742663	6.624862	31.28334	2.919748	0.03904259	0.01042245	0.03325182	1.488763	16.17188	8.019188	0.03774296	19.5013	8.198131	5.328215	0.0122633	15.26889	0.5140572	36.34698	3.007019	0.07699549	7.60346	1.467302	0.02086613	0.01801821	3.892062	6.930563	0.4066771	0.6321459	1.504386	2.644218	14.32764	19.34014	13.27591
UBR1	1.99232	3.769311	4.435146	2.631089	2.274272	2.518577	3.417661	1.990167	3.377155	4.368766	2.223391	3.116886	2.19565	3.121202	2.228024	3.557433	3.921108	3.101504	2.618496	2.384086	2.055543	3.794	3.248125	1.195152	3.950862	5.829227	3.346547	3.487016	2.452214	3.293822	3.67437	2.598633	3.631293	3.396964	1.392768	5.026259	2.746473	5.290658	2.645067	3.280734	1.77025	1.05213	1.341636	3.462039	3.724676	1.840665	4.924036	1.474742	2.170072
RAET1G	3.826203	1.525092	0.1898091	0.3442988	3.399004	0.4827906	2.400639	0.357655	0.2709824	4.417091	0.1513392	6.132945	0.2791472	5.618142	0.4608508	0.600406	0.2172223	1.59394	3.038472	0.5409555	7.603321	0.1888105	0.2409526	2.803187	5.323616	1.30198	0.4102451	1.230467	0.6160386	2.125052	0.04443176	5.225708	0.2247852	1.822851	0.6114473	0.6974154	1.598795	0.3449478	0.04725068	0.4896201	1.088482	0.2031591	0.1841815	0.6924341	0.2271089	0.3019032	0.7232982	0.4930874	1.614213
PDIA2	0.09367567	0.06223054	0.0418233	1.100031	0.1093062	0.2346618	2.383972	0.04172143	0.72594	0.1157645	0.2924248	0.1781227	0.1199414	1.385177	0.1766896	0.1161622	0.9381274	0.10625	3.377978	0.4052674	5.680592	0.02496195	0.05972902	0.1965299	0.1028541	0.1132435	0.02259876	0.2169007	0.3191734	0.08740528	0.02937082	0.1475649	2.21824	0.07358552	2.234048	0.07683565	1.268226	0.03353258	0.1436774	0.01078849	0.2792172	0.03357367	1.400123	0.105628	0.1429774	0.9978386	0.1044177	1.339344	0.9495737
HAMP	1.324264	0.5205368	0.1665892	0.5760301	0.5170197	0.6449411	0.3409381	0.8620765	0.2182737	0.557174	0.1666704	0.4469803	0.537465	0.07269536	0.09100656	0.08675504	0.07864267	0.7869087	0.2272813	0.5163219	1.099911	0.06058871	0.09665122	0.08387266	0.9492261	0.3270242	0.1012665	0.107994	0.4767454	0.6434555	0.2358057	0.5460302	0.2457275	0.4190463	0.1975837	1.205069	0.1942906	0.4908546	0.3452408	0.2658914	1.283272	0.1604754	0.1060828	0.07888759	0.3417017	0.4073922	0.6033479	0.07966839	0.1023563
PI3	827.7331	25.79679	4.779696	2.709373	2.79174	222.9662	12.76039	21.61878	2.240579	63.44351	3.657725	36.55827	103.3797	1024.083	4.913644	1.508565	140.7905	1675.572	15.76907	5.232132	31.84653	3.744206	5.352217	2099.668	306.6089	43.85511	3.257668	282.3166	1382.048	127.505	2.431619	78.52815	15.21705	259.7772	34.15701	948.5292	998.6573	8.831495	4.867557	8.574546	312.1665	49.7838	1.027735	6.68733	13.39686	1407.879	964.1894	2246.37	2105.579
CAMP	1.372928	0.1689998	7.761282	0.6867491	0.03664734	0.08496962	0.4154309	0.1258923	0.05689578	0.73744	0.09288182	0.3439849	0.05567956	0.9940912	0.4596136	3.154623	0.08665568	0.4541889	0.1377416	1.198896	0.2821548	6.157527	5.797377	1.186038	0.9532399	1.321265	4.705153	0.2181624	0.19926	0.3767729	0.1994062	0.5059882	0.06405194	0.4163262	0.1773981	0.5796193	0.09812327	0.04047315	0.03769907	1.432363	0.2268333	0.1418296	0.9184351	0.318727	0.6902833	0.6824769	0.2984923	0.1967055	0.08861724
DEFB4A	15.3583	0.07362856	0.6185447	0.07479942	0.07184807	1.554795	0.08573298	8.679667	0.05577283	3.956845	0.09104862	0.2528968	0	1.993236	0	0	0	1.466622	0.09001535	0.04700935	0.1843906	0.03691741	0.1177814	1.038062	0.130385	0.5359398	0.06684476	0.2138565	12.56605	2.585356	0	0.912643	0	0	0.08694839	10.77268	0.6733064	1.071207	1.03474	0.6382241	0	1.231411	0	0	0	2.833441	1.820629	4.452461	0.4343411
PPBP	1.283272	0.05869689	29.674	0.03975354	0.4582199	0.02951159	0.7518122	0.04372483	0.02964151	0.2830879	0.09677895	0.6496322	0	1.271211	0.1724033	38.19598	0.2708748	0.3618938	0.09568065	0.04996798	0.1469967	30.76485	8.794897	0.2427468	1.24732	10.08791	4.192055	0.113658	0.1730171	1.138487	4.986549	0.1054437	0.1001091	0.08675888	0.0693155	0.217418	0	0	0.2749659	1.7299	0.1012932	0.06333449	0.03189903	2.878202	4.135666	0.1254904	0.05183608	0.09316311	0.769462
REG3G	0	0	0	0	0	0	0	0	0	0	0	0	0	0	0	0	0	0	0	0	0	0	0	0	0	0	0	0	0	0	0	0	0	0	0	0	0	0	0	0	0	0	0	0	0	0	0	0.007220772	0
CXCL14	125.5501	88.22193	2.27708	119.7397	7.810522	15.89771	21.94721	3.822823	30.00381	9.779996	1.199998	53.3785	506.3236	80.7925	19.64666	9.66301	83.00532	42.77127	15.03325	55.20064	25.84549	1.015743	5.438819	1.214349	39.98826	191.5236	1.993497	267.9806	77.78209	4.334796	1.487665	29.43161	35.73466	80.49057	7.327438	76.63811	251.933	43.78601	1.614045	15.98824	8.006437	125.3129	45.56942	11.84253	68.34302	94.60187	32.69658	51.26566	63.35676
CXCL16	26.6378	23.39248	70.54774	40.29585	41.15861	33.59209	46.16847	45.42347	28.21778	39.9993	27.58343	41.29169	11.12007	19.14509	8.338484	110.4331	11.45293	46.59027	8.263757	17.77404	56.2817	105.8272	100.1585	36.83731	50.9886	40.746	127.5051	17.24056	26.76929	30.83736	68.4478	40.0383	32.60379	47.59385	18.53053	44.06567	15.26662	16.82993	18.54126	80.64786	19.26831	13.47936	9.493728	33.30754	22.87509	13.41282	21.50279	16.65052	20.43528
SLPI	5627.389	364.5231	1958.751	391.9239	311.1817	69.67509	436.6944	255.6663	298.4183	101.4465	57.4416	393.0296	99.94482	950.8257	237.3445	809.577	136.7715	518.7438	329.2598	65.33984	575.5663	2087.204	1669.487	3316.936	1780.73	113.2473	1629.117	137.1696	2688.432	813.8766	17.36495	303.7447	182.508	546.9832	500.8446	755.7946	663.3747	46.84768	72.94769	1433.421	442.8516	78.05693	55.02957	602.9253	254.2723	109.397	518.4024	378.1886	343.7795
CXCL8	250.3037	95.26836	161.7559	2.78738	7.011664	36.51346	30.37224	13.68627	7.120479	96.01594	65.88012	60.69337	1.523169	1050.979	3.390995	20.47874	62.43871	87.04788	60.86051	43.57481	99.61796	4.744066	37.51396	112.6771	13.61035	110.6203	3.987757	1.67963	43.9449	253.2619	74.88128	81.57216	19.94574	2.155046	18.71417	67.7006	20.6704	92.06855	1.055997	83.44401	82.77557	72.75868	6.108159	159.7108	48.82682	34.0384	8.757729	59.54622	38.53577
CXCL10	174.0532	25.05249	36.16312	53.99552	50.14702	67.62659	37.84207	121.3578	247.638	280.9417	8.311284	2.737564	12.27507	829.0793	10.3073	15.04399	34.51171	4.231327	6.311791	39.76767	152.0235	15.88956	16.57453	7.688015	3.637328	39.94635	25.18501	2.159478	3.366183	20.37193	42.4731	34.37528	47.65783	31.28004	15.08732	20.21018	9.759344	9.435476	7.522983	38.04923	58.01362	3.927708	22.24537	13.57876	32.46929	14.85254	17.38632	5.052514	1.861954
CXCL9	21.35473	44.28623	9.790764	28.20593	49.99105	19.20634	6.741616	118.0758	119.8835	127.9349	1.174328	1.093117	10.44601	35.058	7.937964	13.00104	11.6865	2.077588	0.8613878	22.30336	90.76291	9.410437	17.55975	0.3339984	3.483913	43.14087	24.82624	2.031637	1.932361	10.25974	66.29669	16.38268	23.11918	100.7992	6.384995	25.50553	3.681771	10.69643	13.93527	39.6626	50.34482	3.294395	26.29557	4.25362	22.21153	18.05428	23.54525	1.12316	2.011919
CXCL5	6.851115	0.5511988	30.27148	0.8399462	0.1613609	7.540747	11.88	0.6528576	1.002065	5.400277	0.7565861	3.57822	0.0408602	5.451425	0.02698283	44.64532	1.712741	6.085748	0.2021621	4.490523	0.2277638	8.694647	8.323593	1.262035	3.23411	22.92279	5.784785	0.5043071	1.238047	2.83129	41.67573	1.503092	3.56292	1.939028	3.182969	30.46874	0.2016205	0.7603467	1.206207	6.641252	0.7609629	3.794496	2.902648	1.06033	0.7028539	0.6834893	1.075765	5.228146	4.760296
CXCL11	23.71344	2.99145	5.38752	3.053918	20.67703	5.49638	2.381921	5.431745	28.42485	80.24481	0.5984013	0.3693601	2.717589	51.22751	1.320835	2.931127	8.165678	0.3129585	0.1254931	2.415512	9.878621	2.9116	2.169821	0.5706077	0.6405358	2.543935	3.58117	0.1810159	0.4408853	2.346488	3.071159	4.291194	5.58969	4.757566	2.190571	1.801498	0.7279533	0.5689151	0.8758414	5.351315	4.238689	0.1661369	1.840882	2.395673	3.049045	1.050248	2.272719	0.4887645	0.09227092
CXCL6	12.64379	11.41327	0.3445489	0.3385333	1.963562	27.85729	5.133768	38.96092	3.533898	2.423967	31.97546	9.516163	0.3135323	6.708035	0.01882247	0.9868733	46.53849	3.638003	6.424366	7.307445	11.04148	2.384158	0.205025	17.29641	44.55309	5.721929	7.982177	0.5863176	2.742753	217.581	0.9451672	2.949381	6.164302	0.663045	17.52669	6.559336	7.283394	0.6906207	0.1736868	1.16652	1.050594	3.077027	1.974657	18.39172	0.05153212	0.6850332	1.392189	10.86902	8.407474
CXCL1	106.4521	12.44584	142.4307	13.51007	10.25942	185.5437	11.01034	237.5863	19.4766	12.78436	88.77873	40.94417	0.9762183	172.149	2.251043	44.32808	41.12947	24.43481	86.78146	90.76504	62.31008	11.98278	38.54071	198.9972	56.72084	31.14047	9.525379	4.953683	155.7031	208.2802	183.2134	110.0517	17.26857	6.254315	107.9166	67.6379	56.37754	100.0314	1.148571	48.11205	6.240292	35.84996	6.634678	83.89897	20.00152	58.40936	5.567046	52.45665	98.62224
CXCL12	13.86098	13.98252	10.13883	9.008426	3.517801	10.01741	7.950298	5.615245	9.904565	6.994512	2.339966	5.150044	1.464165	1.864042	0.8226456	21.56769	4.114802	4.221896	1.452214	3.91546	2.847935	19.44892	15.4333	0.6283376	4.791297	18.66382	9.797592	30.3893	2.455009	4.184802	8.330612	3.726811	21.04821	21.11647	0.5844729	13.22238	7.861124	6.795104	2.814589	15.75196	7.61152	14.83888	3.790667	7.310062	3.940313	2.687192	5.007168	0.6006775	19.2834
CXCL13	112.828	12.2102	6.230688	69.81802	32.43456	24.86089	95.58418	54.34476	62.85532	16.20556	41.29574	3.32424	13.7981	32.29912	3.61794	6.219617	102.8755	4.520512	7.649103	7.003112	80.4367	0.6568255	0.2971286	7.398605	1.223366	25.04798	1.047281	1.121589	10.90975	0.8336528	8.189758	8.345306	48.20221	42.3232	4.052123	156.9144	24.00969	6.24753	14.09197	80.60445	21.96527	1.909255	10.59901	360.8651	9.938877	6.082032	84.25247	5.362445	2.176056
CXCL2	50.18892	1.352311	342.9388	70.47203	10.90271	3.122917	4.072316	14.61036	5.453839	9.021608	4.739991	7.538572	0.2765418	13.31954	0.9587541	175.3071	3.471812	20.39513	3.329368	4.596887	5.161708	35.81973	435.5597	11.92858	10.25058	29.56423	31.22631	2.600495	17.78085	8.710927	106.5213	23.08008	5.901212	5.252093	9.92313	68.88335	1.900648	15.15666	6.244411	305.8404	4.651272	6.017762	2.387217	63.37321	5.614017	3.848233	11.02001	9.467732	5.699713
PF4	0.871618	0.0231613	10.74056	0.2823554	0.316417	0.03493508	0.1887829	0.2329216	0.1052666	0	0.229129	0.6099111	0	0.8917495	0.0226763	1.549214	0.0712566	0.2306774	0.05663217	0	0.4350275	12.44924	4.668357	0.1828639	0.5742122	0.08429517	1.345749	0.03363637	0.04096266	0.3717825	0.5465695	0.09985728	0.03950223	0.5135149	0.3282158	0.05719422	0.06051477	0.07488204	0.139499	0.2007659	0	0.09996504	0.03776127	1.015591	0.1862494	0	0.02045408	0.1543978	0.1275218
XCL1	1.584488	1.320143	1.593344	0.5614061	0.4993099	2.685836	1.739746	1.658073	0.7131742	3.743985	2.163987	0.6327044	4.809643	3.558436	2.645115	0.3342957	4.014244	0.4222536	3.803428	1.842546	6.484021	1.672761	0.916748	3.451196	0.5195053	1.315999	0.1486526	3.03185	0.669666	0.06160113	0.4346967	0.9044864	3.089323	2.087417	2.417	1.238274	2.647067	3.330671	0.143819	0.7983637	3.602689	2.098023	7.374579	2.041007	2.151376	2.734871	0.1807501	1.062278	2.897725
CXCL3	6.893801	0.132392	32.52595	4.995617	1.587198	1.141097	1.057077	2.528956	4.154686	4.638975	0.5613092	1.34977	0.05608104	6.439916	0.3086184	21.94738	2.414761	3.336795	1.387348	4.194191	1.397264	4.05243	24.48623	4.472602	1.175953	4.191231	3.26241	0.3204475	8.52961	4.800544	5.512051	2.289967	0.978459	0.7081985	1.206071	5.526627	0.6753437	2.23528	0.8037173	26.53678	0.5222146	1.346893	0.9970063	6.768281	1.484671	0.7547899	0.6792341	1.603002	2.459504
DEFB103B	0	0	0	0	0	0	0	0	0	0	0	0	0	0	0	0	0	0	0	0	0	0	0	0	0	0	0	0.03922079	0	0	0	0	0	0	0	0	0	0	0	0	0	0	0	0	0	0	0	0.05143755	0
CCL13	46.23845	3.45215	7.788866	10.42094	1.058725	8.380807	8.135062	2.792018	2.41573	14.71254	2.053141	1.938578	0.4386974	10.95746	0.3701753	10.50975	1.112641	9.191933	0.3215589	4.261223	5.187205	5.505944	8.362344	0.3522824	15.79737	49.07953	14.35709	4.583717	1.569962	14.41411	7.719797	2.143939	3.925157	14.36007	0.1164761	4.221753	0.7731099	2.019615	1.914191	27.38739	5.758795	0.7272427	20.93172	2.953032	6.382941	3.690244	5.211729	2.269961	2.637691
CCL1	0.3303062	0	0.105877	0.04801314	0.1383561	0	0.0550313	0	0.2148008	0.1465308	0	0.05411079	0	0	0	0.03675854	0.145402	0.03362189	0	0.06034984	0	0	0	0.02665295	0	1.003378	0.04290711	0.1029546	0.08358596	0.1185371	0.05576486	0	0.0806059	0.03492826	0.02790573	0.2334142	0	0.05093328	0.02372112	0.2867696	0.04077964	0.05099568	0.1926335	0	0.02714638	0.1010424	0.06260608	0.02250393	0.01858667
DEFB1	134.7768	13.28703	4.228879	0.9514236	14.05096	0.2648635	2.283223	12.62303	1.5075	7.198606	83.31139	34.47967	13.75477	19.93051	35.35871	7.32956	0.9454171	7.328728	0.3578016	1.793829	40.1281	20.45595	3.979436	24.82315	69.30955	4.296114	10.52176	0.8500573	316.8768	27.07129	0.1726611	21.8606	15.82304	9.257305	79.38679	27.06531	21.25765	3.690212	10.45873	4.718586	16.71726	1.894735	7.634412	6.664874	8.57326	61.13107	1.964277	13.90762	16.22873
CCL8	10.06752	2.107844	5.442801	8.903563	1.01761	7.228819	2.221851	2.900714	3.74797	18.48201	0.658496	0.6858897	1.03621	6.193451	0.2715402	4.055391	0.9727289	0.9786344	0.1356298	3.555711	18.48951	1.468499	1.93438	0.3378435	0.9560879	8.182893	0.6244499	0.5316734	0.2158254	1.747393	1.269723	0.3826411	2.819225	1.885738	0.9039599	2.89019	3.101466	1.661855	0.6681793	10.34723	11.3337	1.675861	8.681797	0.784601	3.861546	1.51796	0.4898599	1.479084	0.9162151
ELANE	0.2780069	0	0.3505889	0.2764959	0.1327931	0.08210424	0.09507353	0.09123518	0.08246567	0.02812783	0.05048416	0.202547	0.02017572	0.04911996	0	0.867902	0.1256002	0.1936202	0.03327416	0.06950798	0.2726398	0.3275163	0.391841	0.01534878	0.4177056	0.04952751	0.4200556	0.01976301	0.1444053	0.02730504	0.01605681	0.2493518	0.09283792	0.04022866	0	0.2184285	0.07111074	0.07332806	0.02732082	0.4718388	0.023484	0.01468358	0.02218658	0.2887301	0.09379762	0.1163757	0.1201777	0.05183784	0.01070361
DEFB103A	0	0	0	0	0	0	0	0	0	0	0	0	0	0	0	0	0	0	0	0	0	0	0	0	0	0	0	0	0	0	0	0	0	0	0	0	0	0	0	0	0	0	0	0	0	0	0	0.02571877	0
DEFA3	0.2285963	0.06378158	0.1905143	0.04319724	0	0	0.02475572	0.09502509	0	0.08788878	0	0	0	0.127901	0	0.4960727	0.1308176	0.1512474	0.1559536	0	0	1.215245	0.1020295	0.02397955	0.5019889	0	1.080894	0	0.1504039	0.1066473	0	0.09166231	0	0.03142482	0.1255334	0.0787507	0	0	0	0.2948634	0.03668928	0.0229403	0.1386493	0.8420271	0	0	0	0.04049339	0.05016705
DEFA1	0	0	0	0	0	0	0	0	0	0	0	0	0	0	0	0	0	0	0	0	0	0	0	0	0	0	0	0	0	0	0	0	0	0	0	0	0	0	0	0	0	0	0	0	0	0	0	0	0
TMSB10	8686.241	1695.062	4107.825	2867.937	4085.982	1887.159	2061.971	2861.47	1705.322	1726.122	1040.047	1793.138	2120.814	4124.972	2842.159	1794.278	1680.56	1522.508	1227.203	2373.007	3527.19	1983.72	1504.907	4881.742	1685.473	1243.636	2101.319	786.2763	2228.526	2958.794	2860.366	2194.097	1541.574	1383.894	2992.72	2159.569	1261.154	1241.42	1973.396	2075.448	1679.395	2182.313	2613.287	1450.282	1653.301	1551.385	2503.134	2799.407	1134.428
DEFA6	0	0	0	0	0	0	0	0.0333297	0	0	0	0	0	0	0	0.04639884	0	0	0	0	0	0.08973529	0	0	0.03521415	0	0.05415994	0	0	0	0	0	0	0	0	0	0.07793373	0	0	0.05171112	0	0	0	0	0	0	0	0	0
DEFA5	0	0	0	0	0	0	0	0	0	0	0	0	0	0	0	0	0	0	0	0	0	0	0	0.03514152	0	0	0.1131448	0	0	0	0	0	0	0	0	0	0	0	0	0	0	0	0	0	0	0	0	0	0
DEFA4	0.02437866	0.0453466	0.2285708	0	0	0	0	0.02533489	0.03434956	0	0.05607533	0	0	0.05456004	0.02219852	0.07053827	0	0.1290383	0.05543895	0	0.02839077	0.3183155	0.07253962	0.02557301	0.08030196	0.05501273	0.08233715	0.03292767	0.04009958	0.06824047	0	0	0.03866993	0	0.02677503	0.1399729	0	0	0	0.1965358	0.1173819	0.0244647	0	0.2886365	0.07813935	0	0	0	0
LCN2	191.5691	14.32209	9.413646	15.35026	66.75216	45.58193	17.68578	23.08551	24.85416	33.40291	107.0756	32.82541	10.3833	387.6469	1.071377	29.60484	28.33355	104.5653	12.50075	3.968436	11.72923	38.41629	6.623916	80.95637	242.7294	31.24527	209.3119	11.83638	494.3644	40.98018	3.398376	176.4971	0.5524379	233.6898	67.3627	77.21893	107.2054	38.3699	0.2021194	46.04639	25.62207	44.53793	0.813545	3.256664	89.51498	45.63019	14.63493	370.399	70.97064
LCN1	0.211854	0.03582439	0.421339	0	0.1048743	0.08105297	0.02085693	0.04002978	0.02713659	0	0	0.02050806	0.02655651	0.150861	0	0.05572613	0.02755377	0.02548548	0	0	0.04485815	0.07184951	0.05730723	0	0.04229305	0.08692152	0.0650474	0	0	0.07188113	0.04226991	0.01930659	0	0	0.02115262	0.02211607	0.04680015	0.03860755	0	0	0.1236443	0.05798228	0.1168133	0.02533628	0	0	0.01581852	0	0.02817748
COLEC10	0.06304877	2.923539	1.914155	0.221263	0.04904599	0.02527041	0.8388484	0.01872051	4.517933	0.06925846	29.43978	0.1534543	0.5961381	0.2318148	0.08201489	1.329118	0.1546311	0.04767464	1.351847	0.6631977	0.03146786	0.6300277	0.4154088	0.02834469	0.09889483	0.05081266	1.247235	0.7542604	0.07407618	0.03361627	0.09884072	0.07223209	0.05714813	0.3590709	0.1286003	0.09308616	1.006792	0.2437477	0.06727139	0.4501964	0.04336805	0.1536588	0	0.2369777	0.07698519	0.08954655	0.1109665	0.00797744	0.0988321
BPI	0.17111	0.0298388	0.07520166	0.005052218	0.03397012	0.05250818	0.0636978	0.0222277	0.03390385	0.03597722	0.02152411	0.03131616	0.08110452	0.03290961	0.007303494	0.06575506	0.04590009	0.04245466	0.02431982	0.01270071	0.006227198	0.04737713	0.08353145	0.01682746	0.04109778	0.06033213	0.06320905	0.01805579	0.05717006	0.8431851	0.0117358	0	0.03392726	0.06248099	0.03523682	0.3469268	0.09095501	0.03215695	0.004992144	0.03879713	0.03432854	0.002683029	0.024324	0.03517177	0.03427798	0	0.01756739	0.002367992	0.0488949
S100A9	17681.56	2302.727	347.5328	144.4342	637.321	1307.408	431.0303	2491.876	51.20275	3609.114	630.058	2494.484	20.09362	5290.427	17.85053	237.4859	1080.189	1028.911	256.3363	735.9969	7203.235	233.5753	547.6327	2211.95	923.9199	363.2827	305.2083	63.58989	11487.58	5802.96	81.61657	4002.479	283.6657	212.2224	95.1128	1091.5	3007.121	1028.948	395.4647	443.1864	793.3239	1500.107	427.3795	1138.115	60.07697	2239.357	487.7473	2257.361	2212.37
S100A8	2678.323	707.1335	57.05613	16.33096	23.71986	615.1321	130.4922	102.7865	2.3174	732.2554	174.626	656.2269	35.02817	627.9957	6.126659	56.06825	257.5708	71.74203	21.25114	247.6748	1621.186	57.98309	157.3389	440.4661	140.6275	87.65759	70.90063	7.169296	3806.764	1002.12	9.073597	264.5024	75.84711	57.03792	20.52708	289.7204	698.6458	308.6135	15.88551	98.57708	98.86996	397.5793	60.32959	179.3476	6.917093	962.3061	72.49228	395.1937	927.7669
DCD	0	0	0	0	0	0	0	0	0	0	0	0	0	0	1.970043	0	0	0	0	0	0	0	0	0	0	0	0	0	0	0	0	0	0	0	0	0	0	0	0.112215	0	0	0	0.07810892	0.02258863	0	0	0	0	0.01256085
LCN6	0.8500627	0.03328834	2.004168	0.338177	0.03248336	0	0.009690223	0.01859801	0.03782334	0	0.01029104	0.009528135	0.03701482	0.04005181	0.03259128	0.2330155	0	0.01184067	0.04069701	0	0.01042065	0.1001448	0.5058787	0.009386404	0.01964954	0.05048015	0.1057746	0	0	0.008349072	0.009819393	0	0.02838709	0.3321198	0.0098276	0.2774311	0	0.00896862	0.008353898	0.331831	0	0	0	0.2589697	0.009560178	0.05337635	0.01469871	0.01585048	0.01309138
S100A12	29.00887	22.17243	1.905786	0.1097443	0.7378991	12.9945	2.48427	1.478667	0.04091443	11.77828	6.913016	3.092045	0.4003984	6.46626	0.05288219	2.940683	2.824953	3.266127	0.6603443	0.9311118	18.7007	4.956056	24.14974	11.57499	1.626037	3.505681	3.579679	0.1568832	19.67852	17.04225	1.306491	15.98083	0.4606051	1.476967	0.2870304	6.568944	5.009875	1.309713	6.885902	10.44076	2.097239	1.661002	0.4403051	3.820007	0.6515132	32.85321	2.647343	11.6506	12.61769
HTN3	0	0.0269416	0	0	0	0	0.07842689	0	0	0	0	0	0	0	0.01318872	0	0.05180427	0.00958313	0	0.008600651	0	0	0	0.03038718	0	0.008171125	0	0	0	0.02702897	0	0	0	0	0	0	0.01759794	0	0	0	0	0.007267559	0	0	0	0	0	0.05772794	0
LCN8	0.1237791	0.05065296	0	0.7204184	0.008986921	0	0.01072368	0	0.01395239	0.1332507	0	0	0.04096242	0	0.01803356	0.007162954	0	0	0	0	0	0	0	0	0	0	0.008361096	0	0	0.01847899	0	0	0.01570727	0.136126	0	0.0170566	0	0	0.004622417	0.007983053	0.04767916	0.009937275	0	0	0	0	0.2399281	0.08770458	0
DEFA1B	0	0	0	0	0	0	0	0	0	0	0	0	0	0	0	0	0	0	0	0	0	0	0	0	0	0	0	0	0	0	0	0	0	0	0	0	0	0	0	0	0	0	0	0	0	0	0	0	0
CCR10	0.3331099	0.05875666	0.341038	0.2604699	0.271042	0.2175339	0.2798843	0.2387419	0.8415969	0.2870564	0.1188951	0.06727176	0.1504666	0.07712152	0.2824018	0.3157389	0.336884	0.1595981	0.1306065	0.1364151	0.2474735	0.2838933	0.1623486	0.8856228	0.1135082	0.2008836	0.1454812	0.08533031	0.3306417	0.09645904	0.8193326	0.1554479	0.2095322	0.1342184	0.2270817	0.3099713	0.3209894	0.1496688	0.07506706	0.5185723	0.04608925	0.07492607	0.1132117	0.3022167	0.1165874	0.1941372	0.3018988	1.821074	0.1722549
CELA1	0	0.04408433	0.4608764	0	0	0	0.1882163	0.03283955	0.02226227	0.03037333	0.07268587	0.06729746	0	0.01768043	0	0.0457165	0	0.08363093	0.143722	0	0.01840032	0.1620954	0	0.0165741	0.01734815	0.05348139	0	0.1280443	0	0.01474243	0.01733866	0.03167742	0.05012468	0	0	0.05443063	0	0.07918198	0.575287	0.076426	0.02535877	0.09513479	0	0.02078533	0.06752378	0.09424963	0.05190868	0	0.03467429
DEFB106A	0	0	0	0	0	0	0	0	0	0	0	0	0	0	0	0	0	0	0	0	0	0	0	0	0	0	0	0	0	0	0	0	0	0	0	0	0	0	0	0	0	0	0	0	0	0	0	0	0
PENK	0.1131932	1.247104	1.129314	0.08226854	0.1185337	1.697835	17.05776	0.0180974	0.331247	2.761819	0.05507717	0.1576182	0.1380708	0.08281914	0.3964251	0.6550361	3.301109	0.1901121	0.128705	0.03619244	0.01521022	1.108484	0.7060069	31.83567	0.08126264	17.07458	1.058682	2.787253	29.75418	0.01624867	0.09077325	0.0436424	47.70488	0.07181777	1.004122	0.2549654	37.74636	0.1309081	0.1869677	0.4422311	0.6987423	0.0174758	42.61198	0.2348171	4.586301	0.0173132	1.991701	0.01542382	0.07324922
BPIFC	0.2430426	0.01883675	0	0.01275753	0	0.02841219	0	0	0.009512422	0.05191276	0.01552894	0.007188867	0.009309083	0.5968178	0.006147436	0	0.07726928	0.4556159	0	0	0	0	0.0100442	0.2761953	0	0.1066427	0.01140081	0.1003052	0.08883822	0.03149639	0	0.05414165	0	0.00928076	0	0.007752538	0.2460789	0.006766719	0	0	0.0433421	0	0	0.008881345	0.04327826	0.05369578	0.01663501	0.0538155	0.01481594
MMP12	48.05457	17.20684	0.2006804	1.18306	4.734918	29.46679	96.88375	50.38155	15.17712	228.5922	11.52975	3.60677	6.275316	68.35999	3.486246	0.9289671	35.48305	252.2539	2.975214	40.03571	58.60847	0.4341834	0.6806686	191.5232	1.815464	172.3859	0.5692862	18.35412	31.13144	125.7514	41.45097	53.97345	38.27172	25.49935	1.154827	22.48948	57.65449	80.94031	1.955815	2.329484	98.48566	10.47126	37.04747	13.04041	5.599862	56.1304	76.77576	18.7323	9.089178
BPIFB6	0	0.03338765	0	0	0	0	0	0	0	0	0	0	0	0.01004282	0	0	0	0	0	0	0.01045174	0	0	0	0	0	0	0	0.0147622	0	0	0	0	0	0	0	0	0	0	0	0	0	0	0	0	0	0	0.007948881	0
LEAP2	0.156358	0.244306	0.5994268	1.311867	0.6470808	0.4913282	0.2370579	0.2209877	1.736031	0.2645069	0.0935094	0.1997937	0.508814	0.265949	0.5922805	0.5519436	0.4652864	0.08276158	0.1848964	0.5793584	0.6628095	0.3674856	0.3163693	0.1640181	0.1579439	0.2963825	0.2851673	0.152056	0.7201252	0.1867415	0.1235406	0.1755495	0.2480182	0.4384841	0.5151828	0.632014	0.1063852	0.2632859	0.397055	0.4134525	0.2308755	0.1631862	0.995767	0.4278408	0.9221418	0.4974395	0.678072	0.155104	0.4895442
SFTPD	193.3664	0.5506814	827.0356	279.3965	44.78729	1.533441	131.9295	29.73678	9.032581	5.537925	22.82557	76.68905	2.449311	1.350619	0.6739376	565.0626	7.819347	114.6335	45.31431	0.8789787	53.4663	1015.827	742.0472	4.801646	130.0981	61.57763	351.1146	7.505215	14.42158	41.74314	17.54352	95.20768	5.382351	4.069764	28.31319	474.1677	8.356077	25.25643	10.60925	710.1893	15.20497	26.6243	0.587029	415.4805	53.97844	23.6144	55.15932	12.24323	3.065267
LCN9	0	0	0.01418081	0	0	0	0.01474142	0	0	0	0	0	0	0	0.08676507	0.2560124	0	0	0	0	0.03170517	0	0.02025201	0.01427923	0	0	0.04597468	0	0	0	0	0	0	0	0	0	0	0	0	0	0	0	0	0	0	0	0	0	0
BPIFB2	0.8558992	53.58437	0	0	0.04315427	0	0.025747	0.01647168	0.625314	0.2437548	0	0	0	0.01773632	0	0.09172205	0.01133798	0.7340839	0.03604408	0.009411777	3.497884	0.3991282	0.02358111	0.02493974	0.5220896	0.08047568	4.068444	0.01070409	0.1303553	0.01478903	0.1391477	0.818272	0	6.994192	0.09574402	0.4914243	0	0	0	0.1405573	0.01271947	0.07157665	0	0.03127656	0	0	0.03905458	0.3930718	0
PTGDS	62.23493	11.55392	90.99421	68.70475	21.91759	14.26832	24.1873	16.40072	40.70291	10.77336	11.77774	19.35082	3.532363	1.599655	1.532071	142.1423	9.076557	16.39708	11.13344	15.08411	19.56494	64.82778	107.7423	2.92613	30.08615	58.40797	70.89424	0.7005645	15.09665	12.11666	4.893613	21.89482	57.87246	61.55435	5.536836	77.16039	11.14357	7.569824	15.84994	127.1064	10.2028	3.872069	6.560361	47.76326	25.57925	8.590218	39.7903	3.624703	13.60838
TMSB4X	3866.256	616.987	3287.349	1092.874	497.6058	438.8098	1121.475	923.5587	575.0509	654.421	629.9155	430.7438	1020.172	1234.376	283.0795	1695.997	727.4599	707.9927	826.5373	956.8892	839.2082	1852.699	1386.717	1405.753	840.9602	688.811	1737.504	330.7338	550.479	1862.972	734.6752	672.6492	574.1496	892.8449	1170.657	1227.949	606.9168	588.0622	232.2886	1837.288	585.3016	418.323	2365.484	652.6439	565.9323	544.0374	684.3394	452.0448	324.8396
PGLYRP1	0.02089116	0.05828928	0.3264541	0.1579099	0	0	0.04524796	0.04342119	0.08830699	0.04016029	0.07208016	0.06673665	0.4320966	0.1870197	0.09511449	0.2720132	0.3885464	0.082934	0.0475081	0.04962098	0.1703052	0.1753577	3.418934	0.306805	0.1835048	0.165	0.1411167	0.3386062	0.1030893	0.1949276	0.06877667	0	0.06627596	0.08615639	0.1376683	0.0239898	0.05076517	0.1465747	0.2145443	1.58315	0.03352993	0.02096489	0.12671	0.164897	0.1562425	0.04153965	0.2230631	0.1295226	0.2750827
ZC3HAV1	2.895081	8.463306	5.286059	6.167978	5.473715	7.220647	4.933264	4.67715	12.11141	6.566098	9.079212	8.334179	6.092484	4.382188	8.898142	7.465086	4.988551	7.050448	4.286633	6.885114	8.453307	6.195759	10.4922	5.688707	8.326908	10.74136	5.481189	6.476074	6.669825	7.362513	10.34682	6.415894	6.466795	11.04559	6.088499	7.50684	4.54057	8.542293	6.814261	5.937228	5.789867	9.087993	3.101972	8.592664	5.380304	5.861858	7.597086	7.31555	10.38333
TMSB15A	2.942451	4.69718	21.25145	0.6639131	0.2790013	0.6776896	5.635848	0.4107581	0.2165777	0.8020332	0.9849201	0.2104396	1.846977	0.4914386	36.29069	1.39779	7.131278	0.6392577	0.2496776	0.1825472	0.2557242	4.62842	0.7187247	3.984946	0.3134316	2.898769	0.7416353	1.12704	0.1805945	1.085904	0.04819387	0.4842714	3.970752	0.3018618	0.3858732	0.8573288	1.227257	0.5062098	0.4510129	2.124308	0.3876745	0.5288661	32.96311	1.039934	20.69244	0.1309863	1.551047	2.722811	0.6104024
S100B	21.08738	2.434624	1.515036	7.243353	2.149488	0.6266118	2.767375	13.1487	7.084074	2.955442	0.4539855	2.455614	0.8164478	7.311591	0.4161916	4.899243	8.961502	7.917677	0.4488334	0.8759062	3.387286	1.211034	2.194574	0.5339425	6.2161	4.172533	2.999705	1.711738	1.657403	2.607292	8.538186	2.020179	2.125591	3.084494	0.6959474	8.898757	0.4291199	3.248474	0.3394348	8.558726	2.150732	2.303821	3.087244	2.678437	1.376217	6.217178	3.839378	0.588832	0.3799485
S100A13	59.96662	7.432224	38.0351	35.23527	31.166	11.01234	23.04568	15.64996	14.78918	11.45086	13.16717	21.8149	27.08932	35.34146	11.79568	23.0201	9.388489	12.72995	12.10175	7.38146	37.93776	16.82557	16.60451	17.92512	21.05428	7.530324	19.45292	7.378385	17.40993	17.848	11.47963	12.59681	7.042145	7.946057	22.56511	15.80738	13.54584	12.81894	41.72246	20.45062	11.88202	20.3407	17.12814	11.13925	18.79099	18.70746	19.83058	13.64002	13.96276
S100A6	2808.402	260.3243	2179.635	1040.088	1008.019	1153.503	414.7807	594.9517	343.0058	514.9087	633.8719	1433.297	2263.25	1366.355	88.07504	1344.972	301.007	1340.61	1099.166	475.2514	1594.255	1510.034	1079.652	1213.664	1029.383	367.4637	1400.927	606.3945	624.9826	1385.874	613.1677	886.3675	233.0648	531.1421	2049.253	521.8974	840.9723	964.8334	201.272	999.6483	929.1388	1313.831	478.2827	379.2257	598.0735	1230.748	644.9156	985.1523	534.1647
DEFB119	0	0	0	0	0	0	0.02043822	0	0	0	0	0	0	0	0	0	0	0	0	0.02241349	0	0	0	0	0	0	0	0	0	0	0	0	0	0	0	0	0	0	0	0	0	0	0	0	0	0	0	0	0
DEFB107A	0	0	0	0	0	0	0	0	0	0	0	0	0	0	0	0	0	0	0	0	0	0	0	0	0	0	0	0	0	0	0	0	0	0	0	0	0	0	0	0	0	0	0	0	0	0	0	0	0
DEFB105A	0	0	0	0	0	0	0	0	0	0	0	0	0	0	0	0	0	0	0	0	0	0	0	0	0	0	0	0	0	0	0	0	0	0	0	0	0	0	0	0	0	0	0	0	0	0	0	0	0
SERPIND1	6.810862	0	1.252111	0.645742	0.2459664	0.1983623	4.963983	0.8816899	0.07471331	0.07928236	0.5353074	2.007589	0.08936428	0.0857082	0.01609458	15.6666	0.1432947	1.660629	1.621193	0.03498541	0.02744553	0.3901417	0.6486514	0.04326275	20.5327	1.402652	6.82534	0.02387352	0.8043634	2.039525	0.4137915	4.441439	0.4485894	0.1619862	0.2911903	1.657579	0.5010898	1.411368	0.08800879	39.87938	0.0189123	0.02956271	0.02680118	5.882811	1.932508	0.2225861	0.3097035	0.2139504	1.267126
DEFB129	0	0	0	0	0	0	0	0	0	0	0	0	0	0	0	0	0	0	0	0	0	0	0	0	0	0	0	0	0	0	0	0	0	0	0	0	0	0	0	0	0	0	0	0	0	0	0	0	0
DEFB127	0	0	0	0	0	0	0	0	0	0	0	0	0	0	0	0	0	0	0	0	0	0	0	0	0	0	0	0	0	0	0	0	0	0	0	0	0	0	0	0	0	0	0	0	0	0	0	0	0
S100P	302.8187	17.73816	3.464494	4.618864	690.4701	6.280782	46.52621	5.959558	4.437426	22.2739	14.51514	43.40802	3.192114	115.8105	0.2568091	6.902335	31.70763	12.42455	69.4806	3.223813	572.5768	9.326838	12.62286	29.57244	72.30664	1.312634	37.46649	2.555418	134.3383	29.23184	0.9026937	17.15174	12.2652	40.12734	22.14739	36.97428	14.2777	0.5182461	9.753235	20.78516	35.70309	0.4835028	0.4632835	44.80045	1.268075	1.401963	0.6756239	26.322	36.28513
S100A7	270.8617	2.662167	0	0	4.940895	78.85239	2.400843	30.85497	0.3163235	57.45319	4.357084	306.7993	1.896066	1366.357	0.4088503	0.04059898	273.6107	114.3747	4.913898	2.032979	799.5122	0.05234558	0.5010106	386.0445	4.313733	11.49371	0	1.781473	1697.835	84.33967	0.1231821	177.5938	53.46096	0.5786623	2.034203	116.107	65.32795	37.07182	13.88571	0.588214	25.31259	11.49001	0.4255188	0.9967653	0.8994772	252.9951	13.9216	187.1836	24.63427
DEFB104A	0	0	0	0	0	0	0	0	0	0	0	0	0	0	0	0	0	0	0	0	0	0	0	0	0	0	0	0	0	0	0	0	0	0	0	0	0	0	0	0	0	0	0	0	0	0	0	0	0
DEFB126	0.02296433	0.1922211	0.02392336	0.04339509	0	0.3543644	0.09947643	0	0	0	0.1584663	0	1.899906	0	0	0	0	0	0.05222265	0.0272726	0.08023103	0	0	1.084022	1.210291	0.181374	0	0.6203472	0.3021856	0.04285432	0	0.3222875	0.03642648	0.03156875	0.4287684	0.02637046	0.5580293	0.06905153	0	0.03702674	0.110572	0.06913612	2.402654	0.4229419	0.02453536	1.826476	0.1131688	0.427128	0.6047619
DEFB106B	0	0	0	0	0	0	0	0	0	0	0	0	0	0	0	0	0	0	0	0	0	0	0	0	0	0	0	0	0	0	0	0	0	0	0	0	0	0	0	0	0	0	0	0	0	0	0	0	0
DEFB104B	0	0	0	0	0	0	0	0	0	0	0	0	0	0	0	0	0	0	0	0	0	0	0	0	0	0	0	0	0	0	0	0	0	0	0	0	0	0	0	0	0	0	0	0	0	0	0	0.04741041	0
DEFB107B	0	0	0	0	0	0	0	0	0	0	0	0	0	0	0	0	0	0	0	0	0	0	0	0	0	0	0	0	0	0	0	0	0	0	0	0	0	0	0	0	0	0	0	0	0	0	0	0	0
PGLYRP3	1.615726	7.871288	0	0	0	5.99025	1.596987	0.5730264	9.14237	4.289242	8.568506	3.208821	1.060902	14.19149	0.2101763	0	7.613461	4.157305	9.331515	0.09137367	0.6421446	0	0.01907798	1.815945	6.279526	2.604311	0	0.9179605	2.889666	3.290339	0	28.11302	0.6915752	1.498372	3.422342	0.1914275	10.22055	0.5783728	0.5626738	0.02067563	2.181589	3.821937	0.1944399	1.653187	0.01370048	11.1679	9.942393	12.19793	21.42502
PGLYRP2	0.08020948	0.008776303	0.01966098	0.06241106	0.04282037	0.05956936	0.02554778	0.04903271	0.04653568	0.02721023	0.01627908	0.01507227	0.01301169	0.03695809	0	0.02047778	0	0.06867809	0.02145912	0.02801686	0.1703357	0.008800889	0.007019597	0.04949355	0.010361	0.04258827	0	0.006372764	0.1008905	0.004402381	0.005177666	0.004729752	0.04490467	0.05837446	0.01036399	0.07043429	0.03439547	0.004729062	0.008809851	0.04564464	0.01514526	0.004734856	0.3004792	0.01241383	0.01512295	0.009381602	0.05037812	0.1253669	0.01035443
S100A10	285.5376	162.1522	541.9739	449.8989	373.013	235.1035	203.8745	299.6856	43.43124	230.0677	45.98929	250.6945	167.8069	418.5908	39.76686	316.727	103.4832	376.6311	183.7095	199.0229	173.2411	392.4921	283.9876	305.0894	234.0739	163.5878	368.2899	71.98289	202.2449	404.4712	403.1712	354.3485	63.76924	127.4422	307.4169	208.6823	196.778	200.6226	398.7529	212.0013	357.4764	397.3932	326.094	161.8919	133.2	328.5094	187.2756	405.5064	274.8046
S100A2	1134.679	422.4592	4.139947	5.350999	4.129315	224.0292	275.5765	575.5771	24.30443	407.4914	16.73621	349.1191	1328.089	2031.564	33.65123	4.346656	67.4012	119.8949	43.96334	812.5807	72.06943	3.249769	2.227851	467.2443	564.3494	104.1571	5.025088	27.88801	1344.138	1873.604	1.23245	1608.775	109.3084	141.1271	1123.637	95.73261	507.4676	353.4308	0.7617401	4.720496	156.9278	539.7494	443.1293	151.0149	21.20876	1228.235	151.7754	1133.035	185.694
DEFB125	0	0	0	0	0	0	0	0.04970311	0	0	0	0	0	0	0	0	0	0	0	0	0	0	0	0	0	0	0	0	0	0	0	0	0	0	0	0	0	0	0	0	0	0	0	0	0	0	0	0	0
DEFB123	0	0	0	0	0	0	0	0	0	0	0	0	0	0.03604234	0	0	0	0	0	0	0	0	0	0	0	0	0	0	0	0	0	0	0	0	0	0	0	0	0	0	0	0	0	0	0.03441255	0	0	0	0
DEFB105B	0	0	0	0	0	0	0	0	0	0	0	0	0	0	0	0	0	0	0	0	0	0	0	0	0	0	0	0	0	0	0	0	0	0	0	0	0	0	0	0	0	0	0	0	0	0	0	0	0
DEFB132	0	0	0	0	0	0	0	0	0	0	0	0	0	0	0	0	0	0	0	0	0	0	0	0.007439201	0	0	0.02395192	0	0	0	0	0	0	0	0	0	0	0	0	0	0	0	0	0	0	0	0	0	0
BPIFB3	0	0	0	0	0	0	0.01120307	0	0.04372836	0.0198868	0	0	0	0.01157618	0	0	0	0	0	0	0	0	0	0	0	0	0	0.01397274	0	0.05791523	0.01135241	0	0	0	0	0.0118794	0.02513818	0	0	0	0	0	0.01568625	0	0	0	0	0.01832507	0
LCN12	0.08003708	0.02481275	0.2612559	1.220035	2.334107	0.7934316	0.2658057	0.08317645	0.6240068	0.0718013	0.1472798	0.1306798	1.743714	0.07164997	0.3109525	0.254741	0.6106987	0.1200322	0.3154848	0.1013894	0.9755892	0.1144584	0.1190767	0.6716656	0.1171723	0.1505093	0.4685536	0.2306222	0.1843102	0.04978642	0.1873731	0.04813978	0.4062606	0.366753	0.58017	0.3737609	0.1166933	0.2192715	0.3437248	0.3183197	0.06851095	0.04283709	0.3398112	0.1965427	0.558682	0.28646	0.7537899	0.08034038	0.2732286
PGLYRP4	3.065263	1.705577	0.01379384	0.0375314	0.07210106	5.377358	1.692019	0.1926433	8.936418	1.221778	10.07346	1.988	1.588412	11.49035	0.6570938	0.03831172	5.12414	1.962382	7.271751	0.03144992	3.839577	0.09261851	0.03939872	0.9514351	1.497438	0.657344	0.06708013	0.08047858	11.4451	4.064653	0.02179542	2.674567	1.669734	0.2457277	0.4653576	0.5625777	3.523174	0.630389	4.196801	0.03202357	0.4781557	3.474709	2.569894	1.158343	0.4173279	5.871132	0.6579517	6.532161	4.31996
S100A11	1256.839	2120.879	617.8509	798.3738	1084.904	1399.758	919.7925	1514.567	593.2359	1221.889	1349.391	1332.597	1990.705	1814.713	411.9017	638.815	830.1145	1590.723	1330.003	1072.391	2063.876	597.7222	474.292	1984.709	1779.854	545.4816	812.907	1224.031	1271.929	1882.169	593.4293	2026.81	483.1518	1388.071	2641.531	601.6726	1350.664	1026.449	634.6153	474.6003	1751.008	2536.979	2207.728	874.9628	622.029	2328.644	2065.888	2431.089	2076.259
S100A5	0.479644	1.391805	0.3597658	0.1812741	0.2437702	0.3767998	0.9141935	0.0996915	0.2703275	0.6269923	1.56664	0.6128876	2.989403	0.6226038	0.1397601	0.6661548	1.097933	0.7108629	0.1308897	0.318992	0.3128055	0.4115538	0.1998078	0.1610056	0.3791809	1.342128	0.5831864	0.3109648	0.2209057	0.2327197	0.252649	0.1153963	0.2738956	1.529715	1.643591	0.2423459	1.398632	0.865346	0.3582373	0.371212	0.585063	1.232222	1.221847	0.151436	1.086409	1.373352	2.001265	0.1359421	0.4070101
S100A3	7.182184	0.9521599	17.09731	3.33347	1.343672	3.1375	3.138455	3.453689	2.396772	6.54003	1.811439	4.32705	6.862871	17.80114	0.774461	6.289059	2.275884	2.021679	0.573082	5.966988	3.595134	3.643033	6.490929	3.320929	7.712968	2.096993	13.72452	0.6382106	14.50807	8.332698	1.469156	7.878687	2.42341	0.9526821	30.49749	1.899088	5.281704	2.036478	1.30871	2.691902	1.567305	1.643823	14.63998	5.677291	1.110642	8.612409	2.289744	1.953011	3.364362
S100A1	0.1489271	0.7525665	1.298059	1.172598	0.6848093	0.5292607	0.2365438	0.2115171	1.049192	0.8875026	0.1826982	0.3541668	0.8693271	0.7221552	3.213928	1.400464	1.534063	0.2890373	0.3273826	0.4716449	1.318119	0.4629906	0.4062099	0.3853506	0.4633043	0.3304667	1.081429	0.3151384	1.012521	0.3242361	0.1688774	0.2289138	0.2598543	0.8666821	1.673828	0.5871562	0.5669615	0.5771766	0.4124813	0.6163181	0.2868303	0.2191973	0.4064757	0.3787733	0.419004	0.8192771	0.6482932	0.3517446	0.5519811
DEFB128	0	0	0	0	0	0	0	0	0	0	0	0	0	0	0	0	0	0	0	0	0	0	0	0	0	0	0	0	0	0	0	0	0	0	0	0	0	0	0	0	0	0	0	0	0	0	0	0	0
DEFB108B	0	0	0	0	0	0	0	0	0	0	0	0	0.0311421	0	0	0	0	0	0	0	0	0	0	0	0	0.02548262	0	0	0	0	0	0	0	0	0.04961019	0	0	0.02263701	0	0	0	0	0	0	0	0	0	0	0.04956445
HTN1	0	0.04031535	0	0.007446628	0	0	0.004267557	0	0.005552443	0	0	0	0.01086751	0	0.003588286	0	0.1465829	0.02085843	0	0	0	0	0	0.0372038	0	0.004446274	0	0	0	0.02941533	0	0	0	0	0.008656115	0	0.02872747	0	0.003679042	0	0	0.003954603	0.005975322	0.005184081	0	0	0	0.02443182	0
LMBR1L	5.061969	3.569652	6.540528	4.973104	9.030021	4.023352	5.023893	4.640114	5.11354	4.695706	3.87638	4.198217	6.005764	5.330386	3.753114	6.153697	6.647662	3.19612	5.368172	2.850724	3.986033	4.354509	4.607442	7.501789	3.629736	4.484925	4.2216	2.560125	3.784659	4.764912	3.414835	2.461126	5.212204	5.15656	3.021554	5.370033	4.013529	3.163843	5.248381	5.951833	2.563068	3.602064	8.214883	5.330587	7.635357	3.017069	5.219969	2.694428	3.528264
S100A7A	3.66507	0.01569377	0	0	0.02450282	1.898456	0.09502376	1.399376	0.004755144	0.4995482	0.2290005	2.08071	0	27.11513	0.09526387	0	8.174221	2.809001	0.06907168	0.03206381	14.50654	0	0.005020972	7.579507	0.04817157	0.2779704	0.005699127	0.03190814	40.02374	1.231232	0	2.236225	1.713034	0.02783603	0.003706573	0.2402748	2.214213	1.975439	0.5954922	0.005441444	0.5037388	0.2709396	0.0153519	0.06659514	0.04326855	3.818255	0.1219627	1.398889	0.118501
DEFB118	0	0	0	0	0	0	0	0	0	0	0	0	0	0	0	0	0.01858333	0	0	0	0	0	0	0	0	0	0	0	0	0	0	0	0	0	0	0	0	0	0	0	0	0	0	0	0	0	0	0	0
COLEC12	5.319903	4.863899	13.91282	27.21945	1.260963	4.467388	6.264931	2.027426	1.180956	6.500058	2.446405	3.683426	1.056812	2.322968	0.3862633	14.0676	3.849468	6.893239	1.491262	1.450501	1.20281	23.30203	16.6619	0.5868587	8.473724	15.19567	18.1856	0.2740219	1.850552	4.742	3.955689	4.603652	7.229317	3.479122	0.3938739	14.93355	5.7615	3.838898	2.953984	13.2761	1.868174	0.8555046	1.202537	7.928534	2.520072	1.136851	2.918569	0.8040586	4.885528
TMSB4Y	0.009012364	0.2179299	1.182981	0	0.785206	5.474321	0.8686307	0.2341466	0.01269843	0.01732499	0.1347454	2.552707	4.933513	0.6353515	0.01641281	1.238646	1.934047	3.112634	0	0.06421888	0.2099114	0.08405402	0.8849487	1.389722	0.2473852	1.576136	1.461053	1.217278	0.2816581	0.008409102	0.009889994	1.038958	0.3287987	0.2973402	1.949957	0.7865319	1.401593	0.1354966	2.667226	1.046244	0.1157174	0.08139753	7.133418	0.5216633	0	0.07168016	0.2590769	0.04789332	0.8175016
DEFB131A	0	0	0	0	0	0	0	0	0	0	0	0	0	0	0	0	0	0	0	0	0	0	0	0	0	0	0	0	0	0	0	0	0	0	0	0	0	0	0	0	0	0	0	0	0	0	0.05800125	0	0
DEFB134	0	0	0	0	0	0.03951459	0	0	0	0	0	0	0	0.01576009	0.03847328	0	0.02014934	0.03727371	0	0	0	0	0	0.01477392	0	0.01589085	0	0	0	0	0	0	0	0	0	0	0	0	0	0	0.04520889	0	0	0	0	0.02800426	0	0	0
DEFB124	0	0	0.1934543	0.1559604	0.07490334	0.02894484	0.08937868	0.02144256	0.2616503	0.03966448	0	0	0.02845081	0.0461777	0	0.5671606	0.0295192	0.1638202	0.09384316	0	0.1441737	0.2886547	0.12279	0.04328819	0	0.06984126	0.2439054	0.02786882	0.2036333	0.01925211	0.06792757	0.02068374	0.1309155	0.113457	0	0.09477451	0	0.04136145	0.01926324	0.1996092	0	0	0.03128643	0	0.0220448	0	0.03389373	0.09137397	0.150937
DEFB121	0	0	0	0	0	0	0	0	0	0	0	0	0	0	0	0	0	0	0	0	0	0	0	0	0	0	0	0	0	0	0	0	0	0	0	0	0	0	0	0	0	0	0	0	0	0	0	0	0
DEFB116	0	0	0	0	0	0	0	0	0	0	0	0	0	0	0	0	0	0	0	0	0	0	0	0	0	0	0	0	0	0	0	0	0	0	0	0	0	0	0	0	0	0	0	0	0	0	0	0	0
DEFB115	0	0.1047897	0	0	0	0	0	0	0	0	0	0.119976	2.56345	0	0	0	0	0	0	0	0	0	0	0	0	0	0	0	0	0	0	0	0	0	0	0	0	0	0	0	0	0	0	0	0	0	0	0	0
DEFB114	0	0	0	0	0	0	0	0	0	0	0	0	0	0	0	0	0	0	0	0	0	0	0	0	0	0	0	0	0	0	0	0	0	0	0	0	0	0	0	0	0	0	0	0	0	0	0	0	0
DEFB113	0	0	0	0	0	0	0	0	0	0	0	0	0	0	0	0	0	0	0	0	0	0	0	0	0	0	0	0	0	0	0	0	0	0	0	0	0	0	0	0	0	0	0	0	0	0	0	0	0
DEFB112	0	0	0	0	0	0	0	0	0	0	0	0	0	0	0	0	0	0	0	0	0	0	0	0	0	0	0	0	0	0	0	0	0	0	0	0	0	0	0	0	0	0	0	0	0	0	0	0	0
DEFB110	0	0	0	0	0	0	0	0	0	0	0	0	0	0	0	0	0	0	0	0	0	0	0	0	0	0	0	0	0	0	0	0	0	0	0	0	0	0	0	0	0	0	0	0	0	0	0	0	0
TMSB15B	0.0598943	0.0400185345	0.01929999	0.0175043315	0.004941587	0.04052089	0.1808908	0.03170872	0.046079135	0.013083895	0.0325710445	0.012197256	0.016892825	0.05728883	0.1953929	0.022863745	0.10839515	0.019111475	0	0.009069077	0.03077763	0.019570105	0.01215121	0.09514926	0.03499613	0.05532966	0.029492283	0.045247465	0.0166022845	0.0073729825	0.0071776185	0.015842513	0.048873355	0.014605198	0.00897024	0.03660067	0.046390985	0.0256568645	0.097950185	0.02724819	0.03847339	0.038549405	0.129332825	0.037649925	0.165905155	0.010298731	0.143381805	0.0176143235	0.00697042
S100Z	0.2540297	0.1002313	0.08821278	0.2909292	0.195615	0.07559136	0.1333819	0.07199828	0.07592412	0.02959612	0.04426622	0.04098463	0.05307226	0.06029806	0.02102838	0.1336401	0.01101305	0.0916773	0.07002218	0.009142043	0.05378846	0.114871	0.09162118	0.02422499	0.02535635	0.2258225	0.06499747	0.03119197	0.1266195	0.1221041	0.06757994	0.05401696	0.0854736	0.1693145	0.0169091	0.2651892	0	0.06944025	0.01437349	0.3847636	0.08648456	0.03862518	0.01167237	0.1113941	0.03289797	0.0765316	0.1074834	0.0272719	0.07320522
MAVS	2.640049	7.581221	5.468654	7.166917	6.243964	8.545363	8.75145	8.15644	9.540845	8.158022	7.380577	9.826973	13.6274	5.904204	20.65469	9.537447	20.47926	9.207217	5.771199	4.956449	6.217524	9.152984	9.918316	13.11505	11.5472	14.15559	6.816905	17.50304	12.14897	8.472621	12.37104	9.169276	11.66313	14.73654	7.060836	10.81027	17.26783	11.96776	16.71286	7.427604	4.737658	4.08818	16.57446	12.72891	11.45739	14.10944	10.36956	6.645883	21.95801
S100A14	137.4596	141.8114	105.7006	259.086	202.2762	63.45108	310.4272	109.6662	246.3744	131.2402	23.28691	221.1371	19.40882	591.2473	53.17712	52.45147	71.43394	128.1067	677.5005	460.9832	265.4178	122.5554	75.2842	265.9865	357.9077	54.71524	58.22142	16.41855	389.6826	271.6837	6.669775	405.6068	35.06969	8.387597	445.1656	80.73647	142.6545	19.00764	10.20502	72.89049	146.7398	228.6785	54.33151	117.1453	81.15872	241.3997	5.214526	742.4301	732.5859
LCN10	0.007056831	0.003281592	0.4521194	0.120016	0.01921342	0.004949751	0.007642161	0.003666814	0.05965848	0	0	0.0112715	0.0145958	0.007896679	0.003212875	0.04083707	0.01009594	0	0.008023888	0	0.01232731	0.04607099	0.1994797	0.01110383	0.003874135	0.003981099	0.04766786	0	0.01741129	0	0	0	0.03358106	0.2522242	0	0.1093975	0	0.00707307	0.01317654	0.1649831	0.005663042	0	0	0.06498403	0.0037698	0.007015845	0.02318417	0.003125106	0.005162237
S100A16	287.1971	188.4913	72.0387	126.4449	386.1642	150.2485	206.8574	221.1586	129.791	159.6722	173.8568	270.327	175.387	392.8601	79.92435	43.71401	126.0681	288.2768	206.884	286.636	274.0434	41.50854	34.15316	151.5983	281.5392	59.44489	41.61823	71.74629	321.0279	324.1038	10.85871	376.456	81.64918	129.9001	795.9218	102.9454	278.6981	176.0934	121.6226	41.78961	187.7108	330.5043	177.7024	174.4709	60.69248	275.6474	112.4086	409.4363	370.7164
DEFB136	0	0	0	0	0	0	0	0.06595623	0	0	0	0	0	0	0	0	0	0	0	0	0	0	0	0	0	0.0716094	0	0	0	0	0	0	0	0	0	0	0	0	0	0	0	0	0	0	0	0	0	0	0
DEFB135	0	0	0	0	0	0	0	0	0	0	0	0	0	0	0.05853199	0	0	0	0	0	0	0	0	0.3371484	0	0	0	0	0	0	0	0	0	0	0	0	0	0	0	0	0	0	0	0	0	0	0	0	0
ZC3HAV1L	1.698941	4.748265	0.69723	0.5999315	2.8813	6.283293	3.967779	3.210146	8.475053	2.375253	4.421026	5.756178	2.378134	1.843525	9.274232	1.663423	8.322999	5.166225	3.804984	6.491205	1.329022	0.8002634	0.4595694	1.989195	2.685054	8.984304	1.477982	7.069587	1.905359	2.906234	4.689211	2.124573	3.416255	5.543891	1.338202	2.463299	4.879016	7.72303	8.875947	0.8854313	0.3718322	9.385765	3.408811	1.715756	3.336977	4.435951	4.073455	2.52311	7.161879
S100A7L2	0	0	0	0	0	0	0	0	0	0	0	0	0	0	0	0	0	0.05871434	0	0	0	0	0	0	0	0	0	0	0.07298361	0	0	0	0	0	0	0	0	0	0	0	0	0	0	0	0	0	0	0	0
DEFB4B	0	0	0	0	0	0.06355659	0.04906405	0	0	0	0	0	0	0	0	0	0	0.5395706	0	0	0	0	0	0	0	0.1022375	0	0.1223878	0.07452242	0	0	0.04541702	0	0	0.1990385	0.05202607	0	0	0	0	0	0.5455923	0	0	0	2.972838	0.07442329	2.207012	0
BPIFB4	0.04915567	0.02285854	0.006401061	0.03483306	0.05576443	0	0.3060891	0.006385469	0.2424113	0.1181185	0.04240009	0.3205976	0	0.06188151	0	0	0	0.008130784	0	0.007297203	0.4078738	0.005730644	0	0.006445484	0.013493	0.03466386	0.01037623	0.04149585	0.0303204	0.1203965	0	0.06775447	0.03898586	0	0.02024534	0.05644658	0.2687568	0	0.00573648	0.009907074	0	0.01233229	0.2329228	0.02424956	0.01312962	0.01221754	0.02018671	0	0.01348445
IFNAR1	13.38732	19.94398	12.54131	15.53136	9.463284	10.321	20.85471	12.90521	10.94833	11.69282	10.73206	15.21354	6.925615	6.485882	12.51617	12.11173	7.472568	10.0737	7.258086	13.061	8.615381	14.05979	12.67202	16.17921	14.79339	17.27309	14.21828	16.73416	15.45899	13.35098	17.45471	15.07127	11.1023	13.50061	9.202648	16.89162	8.799832	15.4519	8.266168	11.41997	8.969269	6.595106	3.601613	12.77827	10.54884	6.127906	11.82488	6.653762	19.37672
AZU1	0.1602866	0.03138402	0.3779031	0.3028894	0.2450007	0.07100658	0.02740763	0.03506815	0.2377305	0.01621728	0.03880928	0.1077967	0.02326488	0.09440141	0.02304513	0.8787414	0.1206926	0.1004697	0.07673771	0.04007527	0.03929805	0.5664949	0.1380613	0.03539774	0.2778817	0.07614774	0.9260043	0.04557795	0.0416289	0.06297158	0.0833189	0.0591975	0	0.1043734	0.06485775	0.09687411	0	0.03382221	0.01575199	0.4216646	0.04061954	0.008465912	0.01279181	0.1775671	0.09013269	0.03354857	0.1177917	0.04483116	0.06171232
DEFB131B	0	0.9851709	0.1471343	0.26689	0	0.4953237	0.07647542	0.07338792	0.09950083	0.4072593	0	0.3759811	0.3894955	0.3160896	0.6430275	0.5108229	0.202061	0.373787	0	0.1677329	0.08223994	0.06586205	0	0.07407767	0.4652235	0.4780684	0	0.4769101	0.5807851	0.1976731	0.07749483	0.1415817	1.008141	0.5824657	0.2326788	0.3243691	0.1716006	0.5662441	0.3296456	0.3415847	0.2266812	0.07086723	0.6424734	0.0928997	0.3017964	0.2808314	0.6380137	0.1250923	0.2066349
S100G	0.06611708	0	0	0.3123492	0	0	0	0	0	0	0	0.07040349	0.04558382	0	0.03010217	0	0	0.04374541	0.07517765	0	0	0	0.04918346	0.03467812	0.1451906	0	0	0	0	0.03084569	0	0.03313945	0.1048762	0	0	0.07592376	0	0.03313461	0	0.9594402	0	0	0.1503811	0	0	0	0	0	0
TCHHL1	0.01252426	0.05824074	0	0	0	0	0	0	0	0	0	0.01778162	0	0.1775208	0.007602824	0	0	0.3038381	0.4746854	0.004957966	0.102098	0	0.01242213	0.07444775	0.0137514	0.01884144	0.01409992	0.03947116	0.006866901	0.01558123	0	0.1004393	0.01986623	0.05738977	0.3117883	0.009587929	0.08115663	0	0.007795117	0	0	0.02932641	0	0	0	0	0.006857766	0.01848782	0.05802466
TINAGL1	28.53667	1.962917	21.57453	9.209068	7.377454	12.95775	10.12643	36.85465	30.1752	14.81634	4.667944	42.54565	4.426188	44.67224	6.359361	13.91125	35.35782	59.91601	7.940987	3.788521	3.386663	9.223131	11.79732	55.91359	22.47926	9.236107	12.43356	12.93	9.613604	48.49059	0.7313951	15.30972	11.40333	6.018059	15.06557	18.39451	3.093782	16.10969	53.90868	12.81742	4.420541	27.38258	35.33677	14.3096	5.617579	6.56391	11.54718	7.467162	15.78092
IFNGR1	176.7144	36.38013	156.5761	50.96602	62.5584	52.7807	91.83699	96.0576	66.87013	39.10497	74.64039	43.35935	22.42667	165.4895	35.17083	64.62297	129.7949	84.62558	47.31075	43.73826	81.72606	72.16198	107.6099	137.355	62.62504	60.32085	91.01287	34.04237	75.51385	96.23467	56.89604	62.79462	90.34256	58.51798	29.3778	58.42202	30.99222	38.52624	30.60927	77.56843	38.86498	79.26049	51.67463	77.54968	18.4772	22.03298	64.64967	59.64733	22.03229
SLC22A17	1.649025	2.060154	3.06583	5.68077	2.035863	4.444089	7.242212	2.422573	3.180538	7.09705	0.7521408	5.556083	4.567013	0.889196	6.287962	3.45898	3.083555	1.553995	1.383265	2.597272	1.764814	3.397299	3.054939	1.696618	1.945718	3.407774	2.654103	4.587567	2.741338	1.942168	5.305353	3.281449	6.157251	3.335086	4.776877	3.952765	5.41685	4.285348	2.245289	3.180379	1.52366	6.058353	2.441789	4.551434	1.697975	2.593752	3.329703	2.13942	4.51398
WFIKKN1	0.0185014	0.05448936	0.141343	0.3904045	0.5708961	0.0865141	0.2571286	0.03204516	2.133271	0.3615908	0.04964931	0.1477564	0.3741648	0.02760438	0.08142643	0.3970344	0.9837735	0.1795373	0.007012266	0.281979	0.08618503	0.2214439	0.2844333	0.07439658	0.2437703	0.1113337	0.1926686	0.1874204	0.3550433	0.05754322	0.04060615	0.02163779	0.4353181	0.3518317	0.07450682	0.0601958	0.1723393	0.1545331	0.2015177	0.1690417	0.09898134	0.1206835	0.05143211	0.0649041	0.2899176	0.527293	0.6660869	0.2758415	0.8007737
WFDC2	302.683	15.32561	48.86891	123.1149	45.14159	41.59085	72.55913	192.4771	73.28841	39.81622	72.95221	219.5993	12.62147	48.60753	206.3492	96.75954	55.387	135.5701	64.204	3.334874	32.22032	87.77529	59.33048	322.7751	178.6344	37.07434	186.5375	14.25968	228.008	49.76156	6.95132	57.72799	48.96173	69.81286	56.27864	178.4883	22.21619	37.54881	27.64887	151.587	9.69505	25.43821	19.16054	65.11879	138.9147	26.74889	52.24192	38.40531	17.74701
IL6	8.433203	3.083218	67.47329	4.767062	3.655258	3.957035	2.267428	5.447271	2.048688	7.868234	5.058501	5.480856	5.71395	2.839192	0.5362085	18.32178	0.738465	6.147297	0.9258224	0.5180344	8.161668	2.190064	103.2287	1.754019	1.628395	32.90111	4.665241	2.51377	0.5022429	3.771553	37.89531	21.33867	6.354036	3.827692	1.461187	61.21816	3.109213	12.83922	14.26688	87.21059	9.451258	2.458637	7.529111	18.34349	2.881689	1.575656	9.058203	3.805459	6.185039
UMODL1	0.08266906	0.3248438	0.01937733	0.05858158	0.01875671	0.0666829	0.237244	0.008591167	1.150248	0.2701632	0.4967767	0.05721856	0.05699543	0	0.4648299	0.04484966	0.06209252	0.1586207	0.07049842	0.3141707	0.08424001	0.02698552	0.02152368	0.006503934	0.1543075	0.04430573	0.06980217	0.117242	0.08158761	0.01735547	1.490067	0.0414357	0.06228738	0.7443684	0.1203037	0.1898615	0.1406191	0.02071483	0	0.02665844	0.1758041	0.03111031	0	0.1060343	0.2384764	0.0534228	0.04752947	0.02745739	0.0181423
TGFB1	21.51725	41.95964	18.7331	29.24015	32.77453	30.30225	26.14935	31.30188	51.66859	43.06949	20.8841	37.95951	25.929	20.62126	3.904218	39.77206	18.36268	43.17691	11.17658	38.52966	39.968	28.86308	28.44651	115.7954	31.19979	39.897	34.06151	33.11606	51.09513	54.50943	45.09438	24.16836	25.10463	25.5819	53.74931	30.33117	54.65706	16.14248	8.977396	33.90708	20.16766	16.92679	9.121713	39.84416	13.01833	23.04565	16.46727	28.79235	51.74749
PF4V1	0.3457847	3.698354	0.7204505	0.05445169	0.05230319	0.04042297	0	2.425597	0.1218027	0.1661805	0	0.1534176	0.4767963	2.83754	0.3673387	0.1250635	0.08245017	0.2287835	0	0.1368855	0	0.5106201	0.08574128	0	0.06327753	0.09753694	0.6325922	0.2335215	0.0473974	10.08246	0.2529716	0.9821212	0.1371227	0	5.000365	0.264715	1.610481	0.288817	0.05380422	0.2787646	0	0.02891709	2.097269	0	0.1539335	0	0.02366718	0.4593905	0.02107913
MMP9	33.91451	20.64279	1.858105	80.35559	32.21107	71.76617	29.86598	22.14258	63.59918	88.0088	2.939982	16.93557	93.28848	22.44476	5.910128	11.8866	81.55483	160.0768	4.407515	16.56355	21.85139	4.798315	26.75645	27.96369	4.411658	67.47886	4.110266	7.905642	28.95681	16.2097	480.4733	75.999	52.01869	109.575	4.625089	34.10906	60.50617	92.38721	8.103524	9.613797	17.69278	16.14799	8.426	5.378917	5.593085	25.59383	74.28426	45.96658	10.52756
ANOS1	2.86196	6.353302	14.46139	6.858851	0.673752	1.899426	9.218098	1.630669	1.331291	8.757331	9.556786	2.928477	2.396282	0.7150907	1.872416	19.88458	11.00415	2.857804	3.774536	11.27618	1.024206	45.41007	16.25044	1.584049	6.398226	6.798565	20.93838	1.555347	2.931368	1.6471	14.2105	2.668116	12.32108	3.363143	1.299471	3.630357	8.876359	4.014273	0.5926688	11.0925	1.983588	0.5333524	3.568916	4.838704	3.010432	2.059043	0.8851696	0.8349803	1.471839
TLR4	6.129982	4.979874	9.865175	3.320434	1.277846	2.946724	3.858473	4.41647	4.068573	3.834482	1.839854	2.62985	2.075642	2.446627	0.4065167	8.201798	1.77282	8.732685	0.5792084	1.644969	3.686058	8.981411	13.39473	0.4232829	3.440716	11.81154	10.57409	2.728949	1.774643	8.341835	5.254035	2.01964	3.722349	6.864972	0.3300267	6.017167	1.210019	5.64212	1.001919	9.805289	5.943524	0.7524385	0.3167751	4.001952	2.653983	1.012885	2.559702	1.300295	1.055112
SPAG11B	0	0.0425426	0	0	0	0	0	0	0	0	0	0	0.01051223	0	0	0	0	0	0	0	0	0.007110297	0	0	0	0	0	0.0102972	0	0	0	0	0	0	0	0.01750903	0	0.007641282	0	0	0	0	0	0	0	0	0.01252333	0	0
A2M	87.87718	87.65524	293.659	132.2614	72.93435	65.99285	139.607	60.02408	100.328	46.01373	80.50758	175.7181	29.70096	26.2891	143.2059	656.3835	54.13582	105.9154	57.73306	37.52073	41.10923	416.7646	834.5341	25.62531	285.5923	288.2351	543.4479	41.96298	68.93034	89.5927	80.51524	189.645	130.2771	137.3061	15.02706	321.2054	44.55502	120.8107	104.3099	706.6774	64.35099	21.04843	26.21969	333.9443	210.1445	30.25992	113.3152	19.46387	23.906
NFKB1	6.964299	20.25191	16.71913	8.672047	13.01188	13.27019	8.765536	14.65481	23.66294	12.20483	15.16483	8.483244	6.725708	11.02391	5.006211	10.71185	14.20073	11.97049	16.3567	11.31139	7.508532	10.82022	10.01434	11.89758	12.56936	14.56825	11.31415	4.273029	11.7163	9.508307	15.75191	16.59666	14.59321	13.03045	11.07331	21.93519	12.4543	14.39436	8.113328	10.09714	5.748906	12.98382	8.168817	15.05973	7.245538	9.115487	14.86579	12.37058	10.24713
APOBEC3G	12.83531	1.841659	3.651689	7.869437	4.855739	4.863163	3.843837	7.876002	12.53201	6.542284	3.035455	3.22744	5.559738	6.823441	1.511787	4.572455	4.135026	2.383098	4.747674	1.218416	10.77235	2.988862	2.240309	7.935561	4.530087	3.217539	3.371898	0.3874042	1.401743	4.091551	3.062794	1.857851	5.525184	6.285909	9.511077	6.964167	2.868316	4.251425	0.9372234	5.549531	4.14753	1.253742	2.847839	3.196353	6.785979	1.6232	5.504376	0.9331001	0.5346308
FABP6	6.163969	7.667744	1.13081	0.3174477	0.8913111	6.290356	3.302635	7.198069	34.52166	1.763741	9.006304	5.614134	1.140379	4.121181	0.03530022	12.67525	2.32943	0.8036903	16.36826	0.1381202	9.044486	9.448828	1.422687	1.81643	1.574926	1.618409	14.0753	2.164287	1.147799	3.351952	0.2127113	0.6606537	0.2664704	0.9415028	8.103979	4.659462	1.38165	0.9066473	0.1809652	3.646212	1.22367	1.011502	3.213471	1.903965	0.1242577	4.059751	9.902517	1.236092	0.4631976
NOD2	1.805939	0.9250012	0.9788511	1.196895	0.788616	3.069473	0.8871655	1.207664	1.416108	2.077965	1.778989	0.9670833	1.154864	6.127034	0.2025755	2.203747	1.186998	2.504038	0.9642152	0.4009741	1.152161	1.645256	1.160394	1.345308	1.181111	1.919511	2.338113	4.100746	1.115022	2.705855	1.568208	3.807	1.851621	1.669458	0.7876341	1.725162	1.01124	0.7922442	0.3323186	1.713332	0.9535638	1.65472	0.3611467	0.7058405	0.6263838	1.837083	1.605818	7.390216	1.035808
MBL2	0.004214524	0	0	0	0	0	0	0.008759668	0.005938267	0	0	0	0	0	0	0	0	0.005576957	0	0	0.05889753	0.003930686	0	0	0	0.009510466	0	0.005692455	0	0	0.004624937	0.004224839	0	0.0115873	0	0.004839634	0	0	0	0	0	0	0	0	0	0	0.003461548	0	0
SFTPA1	1067.735	3.213401	7456.388	399.5681	37.12707	4.734979	1362.53	365.8349	26.00138	17.6253	179.9728	479.87	1.184696	4.958196	0.1732318	5880.723	10.3866	1018.49	330.7401	2.703949	18.1246	7428.854	8878.904	0.1995654	2829.907	1075.058	3914.243	37.7979	96.90651	518.268	49.33737	427.758	64.21873	24.7523	146.963	1510.177	24.72518	58.52734	95.13193	9538.274	21.08815	84.91473	0.5862471	2535.546	483.3852	23.16052	484.5382	131.0436	40.91111
RBP1	35.64155	35.89604	6.769513	3.093497	2.342192	15.73508	23.57668	11.98491	0.9714899	12.54359	8.346163	6.103199	99.58162	34.93509	112.7391	4.079153	34.4367	15.75512	12.07059	4.537937	18.83594	6.491603	4.498618	9.42268	18.80772	14.03783	3.876825	13.77143	34.02978	58.92096	2.096588	17.49177	28.97337	17.05565	6.38386	8.97028	36.03612	22.3808	0.4782858	4.335021	4.38319	34.96718	10.46648	4.403446	80.18456	14.72833	9.209544	24.46463	11.59785
TLR2	8.229924	5.469199	12.02844	12.47263	3.003249	6.671869	7.88478	6.777427	6.943452	8.048122	7.80937	5.514354	4.503681	19.3365	2.129478	14.33639	5.917861	7.819492	4.120988	2.539176	6.272793	11.7974	24.21671	4.25645	5.135514	14.63179	10.91034	5.412861	6.102889	12.1167	28.10018	7.158674	3.118757	7.557146	2.521296	15.5824	2.680401	6.339204	1.578155	22.2026	5.724996	6.45479	2.850976	19.96667	2.739665	10.84541	10.10697	2.870644	2.478364
SLC40A1	117.4186	68.38988	72.47553	34.50896	17.54155	9.921757	87.05916	22.10449	14.8111	14.46438	51.63803	154.3272	6.193451	27.72772	27.41195	65.11732	16.77328	27.87961	29.12631	42.50535	21.27944	77.71789	63.59001	17.56411	44.7061	31.93999	65.75518	25.83886	24.07291	34.27665	149.1599	20.96009	35.07269	46.73218	3.605447	29.81029	14.12233	68.54993	53.97923	82.56497	23.22718	71.25893	4.72485	36.24382	34.39418	8.102246	15.60404	8.984108	4.154829
PLAU	97.74004	62.20315	10.08179	96.61195	86.85823	135.3598	240.0541	89.34402	12.27796	105.3893	288.997	64.96303	23.22951	225.1749	3.677158	14.09674	145.2092	194.9798	34.60007	36.73836	48.53723	7.846514	5.128084	165.1292	45.28589	63.19699	7.482535	9.200905	20.48088	158.4171	195.9561	236.885	154.5277	22.96258	26.78512	28.73701	261.6055	37.42998	7.192822	15.81757	58.5453	38.09498	16.85458	56.378	20.11829	73.24046	219.6002	217.6552	48.31011
IL1B	4.48917	1.61764	14.34374	5.049444	0.7672149	8.935121	1.699429	3.079875	5.695458	8.881962	1.290738	2.40045	0.3952512	31.30949	0.2742836	5.777644	6.825628	11.28931	2.762099	5.746802	5.431661	3.094814	7.271558	10.7076	1.562992	6.671262	10.22276	1.450232	2.269564	21.25618	3.11361	3.555319	2.381311	3.432898	4.786374	4.998804	2.443811	3.734975	0.4490463	14.45281	4.351093	4.665907	1.443905	2.236974	0.6384661	4.327852	1.456495	42.04966	14.12375
PAEP	1.251745	0.01924268	0	0.03909736	3.75547	0.8417096	0.3360921	5.837671	0.02915224	0.6363776	0.03569306	0.1101568	0.07132269	0.5788092	0.1224583	0.2394614	0.0296004	0.6297052	0.211728	0.1474296	0.5903289	0.02894488	0.06156389	0.04340728	0.01135862	0.9921398	0.01746975	0.3493186	1.650564	0.3088812	113.5581	0.8607368	0.3117796	0.3555284	0.9316754	1.033508	0.1508291	0.6428662	0.08692306	0.0833993	0.3320708	0.9135732	0.3607837	0.0136091	0.04421089	0.3085476	0.0764707	1.007879	0.8929782
HJV	0.00645841	0	0.02018437	0	0.05861371	0.009060021	0.01398821	0	0.01819981	0.01241538	0.02228326	0.02063134	0	0	0.01176169	0	0	0.01709245	0	0	0.0075213	0.0240938	0	0.006774815	0	0.014574	0.0109064	0	0	0	0	0.01294843	0.01024446	0	0	0.007416339	0	0	0.006029585	0.02082655	0	0	0	0.03398478	0.02070072	0	0.01060907	0	0.004724477
MUC5AC	0.1163813	0.04650314	0.007184685	0.01791962	35.69574	0.01934965	0.007468714	0.09317339	7.392522	0.2900158	0.000991474	0.02753919	0.005943557	0.05112815	0	0.04489901	0.009866801	0.084417	0	0.007166716	1.524012	0.9664373	0.02565162	0.019895	0.2517828	0.1381214	83.05699	0.008150767	0.3984609	0.007239404	0.01702861	0.04407387	0.05059582	2.141466	0.007574596	0.4603269	0.05237122	0.004320337	0.000804843	0.2599278	0.03459071	0.01470714	0.02352937	0.009072736	0.007368482	0.02399815	0.01982574	0.5276093	0.01135142
OBP2A	0.04415353	0.01368828	0.03066497	0.1390596	0.02671455	0.2064656	0.1434475	0.1070659	0.08294981	0.1131719	0	0.06268804	0.365295	0.2470417	0.0268033	0.04258524	0.1684501	0.03895139	0.0334695	0.01747901	0.08570014	0.02745326	0.02189675	0.1235111	0	0.1660609	0	0	0.0968354	0.05493069	0.03230215	0	0.5136063	0.6069726	0.0646583	0.2704134	0.321877	0.2655308	0.05496244	0.02373045	0.0708656	0.02953957	0.08926734	0	0.09434829	0.02926472	0.06044161	0.06517772	0.2045625
PLTP	42.62685	85.75337	13.46826	43.37954	31.51419	100.9284	139.0325	334.7297	23.87938	80.40782	223.9506	156.4742	105.4908	62.58425	3.158655	36.50822	58.90972	85.85187	109.2271	84.14359	64.78779	20.58193	32.48005	125.6384	79.1454	134.449	33.43816	82.77662	283.5383	90.20156	49.32432	88.45905	55.04269	120.3138	227.0568	68.80512	149.469	59.65828	23.7088	41.63301	44.97681	44.64853	110.8705	76.87664	34.66481	96.28175	58.26585	36.22351	163.2569
MX1	14.72914	5.983175	6.745506	19.27908	15.70768	30.56627	4.688646	16.23577	31.41908	55.86755	9.607341	10.0012	14.52759	9.838069	11.66331	13.89364	2.093006	5.629809	2.334381	8.597975	26.05812	13.80555	6.693283	52.72334	12.99421	5.901392	24.3957	5.46816	7.101392	5.049658	13.11355	5.129403	21.34492	30.8891	24.78988	7.118755	12.69695	6.607233	12.48312	3.757789	6.464084	1.688871	0.9397366	12.90927	14.18493	5.120138	8.576006	29.68454	2.651215
DDX58	10.01739	12.98674	6.691972	5.053987	8.021962	17.50401	3.846856	4.319974	12.88759	17.22436	7.562704	2.343831	5.798612	4.071642	14.21565	8.123527	3.925219	5.336126	2.703149	3.882132	12.47485	7.728147	5.202623	11.08087	4.112734	7.801476	9.406485	2.198256	4.285561	2.872731	9.040031	2.674147	11.57066	7.823546	5.840703	6.142446	6.230366	2.708391	4.639029	5.309591	5.490497	2.319864	1.357046	5.573086	7.738135	2.507838	6.629811	31.1803	1.883176
IFNL1	0.2983755	0	0	0.2653328	0.2867216	0.2954603	0	0.2006393	0.2473008	0.3374027	0.02018581	0.05606813	0.02420144	0.1374824	0.0319638	0.07617639	0.07533078	0.09290156	0	0	2.330164	0.04910834	0	0.5339297	0.01927122	0	0	0	0	0	0.01926068	0.01759446	0.1948838	0.07238343	0.2891516	0.1007739	0.4691483	0	0.278564	0.08489796	0.02816983	0	0	0	0	0.1046974	0.05766285	0.2020889	0.02567866
IRF3	9.261271	7.566237	13.81123	60.31625	21.05599	21.84605	19.09287	36.16616	25.1654	30.18817	11.81856	30.29851	35.69751	18.23812	17.25959	17.67727	28.97815	9.47992	21.70998	17.77409	23.39	12.6864	12.37481	30.11398	14.43033	8.445454	14.49478	17.95487	23.62632	14.55268	16.93711	12.35606	18.48879	15.65803	26.98792	20.05431	25.14441	13.04966	24.92116	13.5901	9.894598	7.957154	20.54746	12.41291	23.36472	12.63664	16.86745	8.859311	29.20198
SFTPA2	1081.838	40.5511	5843.125	527.412	58.0618	7.803756	1830.78	474.072	31.26561	28.25849	248.9286	557.0504	1.938883	6.93958	0.4488979	6900.289	16.27787	1399.059	405.578	7.132115	19.76139	7787.251	7863.079	0.2585683	3592.123	1244.805	5567.286	51.86917	195.803	459.7714	45.98431	559.2111	93.64238	39.49909	188.927	2139.828	26.8993	84.42138	158.3056	10745.1	32.57535	95.92034	0.6201005	3208.007	555.7336	30.56576	912.1313	277.6303	60.16371
LPA	0.004686598	0.2615253	0.007323476	0.00442807	0.004253352	0.02629791	0.0279143	0.06088031	0.01981026	0.01801864	0.01617003	0.1172752	0.2487972	0.005244359	0.008534966	0.06102181	0.003352468	0.003100819	0	0	0.005457893	0.06119353	0.03137658	0	0.002572899	0.02379543	0.04748592	0.02848533	0.04239849	0.002186445	0	0.01879227	0.02230193	0.003221301	0.00257364	0.005381728	0.05124759	0.004697383	0	0	0.05265332	0.01881255	0.1989776	0.04624	0.08011545	0.01397813	0.07698561	0.02905632	0.005142533
LBP	0.6596536	0.1355426	0.02397215	0.1884289	0.09745837	0.06456131	0.1329058	0.1195688	0.08646069	0.1769428	0.1411463	0.073509	0	0.09441585	0	0.01109692	0.0329212	2.486751	0.1221014	0.04554705	336.7465	0.01430762	0.0342353	0.02413852	0.6484898	0.05192685	0.1683902	0.02072042	0.1640177	0.8302069	0.01683468	0.376769	0.1946709	0.2003433	0.1263656	3.514426	0.03727784	0.1614489	0.02148328	0.2597159	0.04924334	0.7620486	0	0.9586056	0.01639027	0.03050336	0.724498	0.3532692	0.02805535
RBP4	1.754338	1.110272	14.65326	4.609792	0.5652643	0.4077447	4.87891	1.31612	0.7459472	0.1596434	5.467944	2.266006	6.083348	2.892416	0.1134285	14.83777	0.326728	6.456146	0.07081953	0.1109537	0.3264057	17.52367	14.00778	0.206896	7.021055	4.111091	11.76265	0.2804192	0.4951704	2.28586	0.2050484	0.6035542	0.1811269	1.855127	0.1026099	1.442368	0.6306232	0.405779	1.986746	4.9208	0.8330417	0.15626	2.156432	4.1651	2.151627	0.3096123	0.7843978	0.05516491	1.047934
NOX4	2.469927	1.33331	0.3881462	0.5035709	2.418508	2.332994	2.324748	0.8026082	0.7335738	1.498896	0.329185	0.5176031	2.014183	0.728935	0.2201863	0.2534506	0.9425369	0.9370889	0.145891	0.4424863	0.3620662	0.3037693	0.2936808	2.448573	0.1137875	1.865298	0.1958411	0.1599714	0.7792581	0.6929908	0.6796434	0.5194348	1.150697	0.6750048	0.2710006	0.6658586	2.872029	1.399796	0.05528702	0.147202	1.580131	0.8072308	0.4938698	1.145839	0.4534372	0.7408449	0.4032971	0.524501	0.4368111
LTF	50.32414	90.17531	3.003347	7.000536	50.23951	5.564607	67.9071	110.187	13.81307	39.15529	16.94894	1.022028	2.710397	6.888067	0.7223953	12.32802	6.647887	132.6132	37.6691	1.615165	676.341	6.920168	4.436702	4.097889	56.54602	23.14939	16.04085	13.4709	77.91778	21.15628	1.997714	97.59986	15.66279	343.3434	20.72901	898.2797	15.35362	59.31104	1.372217	19.48995	21.00946	46.69518	0.5262927	6.965509	1.384945	43.80296	160.1924	60.41002	1.658139
IFNB1	0.2451489	0	0.01824191	0.03308938	0	0.02456436	0	0	0.1727075	0.06732342	0	0.01864586	0	0.03918922	0.09566812	0	0	0	0	0	0	0	0.05210355	0.1285795	0	0	0	0	0	0	0.01921583	0	0.1666543	0.02407163	0.07692757	0	0	0	0	0	0	0	0	0.02303567	0.01870857	0	0	0.01550911	0.01280944
RBP5	7.592235	1.062747	5.597174	6.249495	2.811994	9.340452	2.736692	2.409257	5.402917	1.774211	1.844915	1.825142	2.060429	2.102435	4.702227	2.956579	2.35787	2.820604	2.198768	1.552785	23.53102	1.024735	1.977937	0.9450991	2.436901	3.371971	1.614235	2.641573	4.500087	2.173393	1.398643	2.786594	7.651025	12.06819	1.689428	18.06752	1.84223	2.620999	1.436089	9.158912	1.42839	1.113635	2.665631	2.572826	4.038208	3.670297	4.873122	2.345274	1.760208
FABP7	0.06065176	0.02051236	0.01723218	0.0416771	0.09007346	0.04640936	3.522972	1.799242	0	0.02119898	0.03170681	0	0.09123448	0.3208402	0.3112838	0.007976926	2.224522	0.1167399	0.125388	0.03274111	0.1220033	0	0	0.01735177	0.04843236	0.08087557	0.01862244	0.148947	0.1179028	0.1286179	0.0726088	0.5748383	59.33351	0.01515948	0.04844632	17.55758	2.974452	0.9892407	10.62998	0.05334131	0.07079633	0.1106651	0.8277026	0.03626766	0.005891004	0.01096354	0.09510249	1.631106	0.02016735
FABP5	105.277	98.38399	40.8984	7.485704	3.023361	102.639	21.11252	90.01921	2.653036	34.44233	14.35079	21.39171	40.67242	252.4928	11.65223	19.15224	6.361564	15.09343	37.64783	233.4217	28.86064	34.06178	25.45996	70.06525	16.18147	41.37041	19.79982	8.607802	259.1598	100.2639	2.837162	113.9922	8.558119	63.46619	310.5828	20.00035	111.1838	56.78455	17.1057	22.11568	42.91314	78.19894	58.63923	29.03838	7.954087	194.3984	13.5201	54.75174	184.2643
FABP3	16.90351	6.871999	45.98612	7.479942	1.596624	4.092648	8.462162	4.144057	2.06566	5.185609	3.35531	4.136892	5.943224	2.952942	2.149254	11.79254	2.495926	8.516497	4.667463	3.377709	7.239039	6.781865	10.03323	5.444059	10.38251	12.35639	24.48499	1.227695	3.61717	6.907962	6.113481	4.203155	5.557879	20.57676	1.465241	6.733978	4.168087	3.77641	10.96332	20.70683	7.22364	2.177406	2.60089	6.460876	5.685818	4.226842	4.684025	0.8699764	1.833885
FABP2	0.0424905	0	0.0189707	0	0.02203573	0.00851525	0	0	0	0	0.006981129	0.01939079	0.05021946	0.006792483	0.005527234	0.008781701	0.008684219	0.008032349	0	0	0.007069051	0.02264506	0.009030861	0.01910235	0.01999447	0.006848841	0.01025061	0	0.02995332	0.005663757	0	0.01825478	0	0.01668889	0.02000024	0.03485201	0.01475017	0	0	0.04893567	0	0	0.01840824	0.02395598	0.01297067	0.01206963	0.01495674	0	0.0133212
FABP4	7.628566	2.906113	268.0029	7.45208	0.273805	0.4383402	9.568193	1.858775	1.320809	0.1449913	2.862553	10.42927	1.337147	31.4812	0.1962247	58.34644	0.7707555	9.681178	0.6125686	0.0639812	0.1882211	139.2511	128.0831	69.90709	14.69353	12.47327	102.5684	0.1455327	0.7089239	0.6534824	0.05912034	3.974835	0.8716523	4.769459	0.8993802	3.625278	1.021122	1.479546	1.860986	68.67493	2.97446	3.146536	0.4411252	11.35379	1.853421	35.54318	0.6194833	0.6680249	0.8197306
R3HDML	0.1529288	0	0.03413899	0.2683436	0.4560292	0.04597122	0.1301248	0.1021675	0.0153912	0	0.1005039	0.04652664	0	0.02444702	0.08951952	0.2370485	0.1875337	0.3035493	0.1738859	0.01297281	0.2035394	0.03056343	0.04875485	0	0.04797512	0.2464986	0.03689326	0.05901633	0.503094	0.1936536	0.03596166	0.2956559	0.0346541	0	0.1919558	0.4139416	0.2919827	0.2189724	0.01019819	0.03522515	0.2629798	0.2302027	0	0.02874021	0.02334155	0.282361	0.1525218	0.01934978	0.02397235
BPIFA3	0	0	0	0	0	0	0	0.006300535	0	0	0	0	0	0	0	0.008771082	0	0	0	0	0.02118151	0	0	0	0	0	0	0	0	0	0	0	0	0	0	0	0	0	0	0	0	0	0	0	0	0	0	0	0
BPIFB1	73.92763	106.3846	2.809548	1.466561	38.13161	0	0.8247064	2.419601	126.6563	25.74506	2.136604	41.51144	4.220362	4.901351	0.3400933	99.22648	2.67172	105.4773	4.632844	1.319172	70.44691	161.4761	7.562928	4.528508	225.8317	8.805877	1332.394	25.44624	85.21876	3.417048	8.522008	25.6251	0.2000461	159.9525	6.019936	66.04381	0.6011277	3.549069	0.276239	77.80983	1.673793	0.3942833	0.03677492	3.847773	2.881421	0.3761475	6.402227	30.3737	0.5464396
OASL	21.05059	2.052472	13.30396	5.26935	16.68256	9.76144	1.218105	5.017944	14.16126	14.46182	2.164249	2.172309	1.592258	6.470445	2.959718	12.12729	0.9851119	1.629911	0.4084859	1.452652	31.99599	13.53401	5.548487	3.692278	4.663016	1.775799	14.84193	0.606545	8.378465	5.467064	3.698335	1.14471	6.159877	3.415879	7.252539	1.551936	1.870675	0.6215684	0.8305157	3.909917	1.571912	0.3004352	0.4409812	4.546037	2.750792	0.6803196	2.782081	13.58748	1.229542
CRABP2	314.2334	6.536877	3.148205	101.4987	107.7943	37.52104	189.6811	891.6991	4.1424	101.4931	28.19776	141.4137	230.0514	124.8611	358.0262	4.965477	267.233	116.8555	98.35732	44.20417	597.6678	1.020263	2.054751	177.2217	77.8928	36.99771	4.341263	3.767763	208.9752	141.8279	265.768	28.59422	104.1569	11.12827	160.1408	64.3956	138.8935	16.85799	3.90648	6.261559	63.00944	34.69041	115.2001	8.400751	47.14547	36.84189	6.940851	21.02505	43.9132
CRABP1	0.3635441	0.2676728	0.01578026	0.0572483	4.096715	0.4037412	34.71106	0.2676109	0.2347739	0.3785502	0.470372	0.0161297	0.1670948	2.220506	169.0199	0.06574337	27.41406	0.2806226	0	0.08994739	129.0057	0.04238253	0.02253623	7.086839	0.06652744	0.2221838	0.1279004	0.4910301	0	0.1413373	0.01662276	0.07592371	63.8652	3.144318	3.593517	1.200215	4.969158	0.04554758	0.1131352	0.09769392	0.3403642	0.07600564	11.50726	3.487247	51.36785	0.1807163	6.33265	0.2951573	0.3102645
RBP7	3.738571	1.299831	10.64673	2.376902	2.441666	3.038906	11.52168	0.726208	1.649218	3.358352	4.982824	1.74864	9.948761	11.8272	1.431688	3.083448	1.24968	17.63865	2.22477	10.74718	0.8544931	2.639531	4.496488	8.869704	1.13172	6.977799	3.628716	6.819316	1.178164	2.135375	0.7476766	5.498993	2.798832	5.211411	0.8634248	4.393393	0.5094205	10.40104	2.903178	5.013877	18.14121	4.698473	36.34414	2.551019	1.698525	10.87268	2.525378	1.609201	2.03197
DUOX1	2.738112	6.542414	11.83798	7.290389	1.700175	4.773141	7.638375	3.108886	3.353735	7.887218	4.409494	7.882583	9.206255	5.499452	2.700628	18.595	4.174547	6.140742	7.005498	4.392677	2.179667	36.21344	48.60898	2.347741	24.58138	8.110889	20.57759	10.94457	14.57052	9.019398	0.3420042	11.15091	3.088351	5.950911	12.29423	11.7786	5.005778	10.00964	0.5211733	24.24976	2.127227	1.543153	3.902565	18.06658	2.522932	9.639242	7.468255	3.805295	3.659001
OBP2B	0.02650509	0	0.01380599	0	0.02405486	0	0	0	0	0	0	0	0	0.02965951	0.2775499	0.01917274	1.270314	0.01753671	0	0	0.07716788	0.03708004	0.03943343	0	0	0	0.02237974	0.01789989	0	0.01236545	0	0.02656996	0.1261287	0	0.4366571	0	0.03220345	0	0	0	0.02127009	0	0.2612348	0	0.7221177	0	0	0	0
RBP2	0.6942293	0.0496666	5.396345	0.3700137	0.1615519	0.09988539	0.6939805	0.1294928	0.3260566	0.03421942	0.2251972	1.232061	0.02454513	0	0.5348924	4.790007	0.2037349	0.07066566	0.08096055	0.0422806	0.1036515	9.89474	4.475695	0.0560185	1.074969	0.4820287	7.214488	0.04808608	0	0.06643688	0.0390684	0.6067069	0.1411796	0.02447045	0.3128084	0.8789635	0.08651105	0.1784172	0.8807974	0.8323349	0.05713976	0.1071814	0.3238978	0.5620157	0.4944818	0.1415789	0.5263356	0	0.15626
LCN15	0.005210127	0.004845662	0	0.02953632	0	0.007308898	0	0	0.01468215	0	0.01198423	0	0.007184149	0	0.01897677	0.0150752	0	0.00689441	0	0	0	0.04373313	0.01550293	0.005465377	0	0	0.00879841	0	0	0	0	0	0.008264408	0.01432458	0.01144454	0	0	0.005222116	0	0	0.04181079	0.01045703	0.02370052	0	0	0.01035973	0.01283782	0.004614591	0.007622658
CETP	0.8657057	0.3019301	1.390366	1.090601	0.7594875	0.8703443	0.5156314	0.5472944	1.067307	0.6102053	0.3733649	0.6068714	0.308374	0.3794212	0.2102099	1.868215	0.412844	0.6586988	0.2953022	0.2913001	1.092194	1.345671	0.6010525	0.1967588	1.338661	1.025611	1.388832	0.3800184	0.3678584	0.7202506	0.4512541	1.439142	0.9383532	15.20319	0.4516312	5.368192	0.6661558	0.6580042	0.3367603	1.616834	0.4284112	0.2606283	0.2734749	1.309685	0.770775	0.3299264	1.256165	0.1597401	0.5435687
FABP12	0.2944529	0.0456425	0.1278124	0.09273664	0	0	0.05314605	0	0	0	0.02822062	0	0.1691732	0.05491606	0	0.1419971	0.03510521	0	0	0.02914119	0	0.1830815	0.1095194	0.1286994	0	0.0553717	0.1243116	0	0.1210837	0.06868576	0	0.0245978	0	0.2361219	0.02694975	0.02817725	0	0.04918842	0.02290849	0.03956365	0	0.07387302	0.1860343	0.06455999	0.05243282	0.1463714	0.04030756	0	0.4128484
FABP9	0	0.1688864	0	0	0	0.4670195	0.03277518	0	0	0	0.03480732	0	0.2086583	0.135467	0	0.04378482	0	0	0.2064738	0.03594276	0	0	0	0.03174757	0	0.136591	0	0.08175602	0	0	0	0.03033893	0	0.1248141	0.1329593	0	0	0.2123415	0	0	0.04857454	0.03037167	0.9637101	0.1990708	0	0.2407127	0	0	0.243534
BPIFA1	4.730949	4.451769	0.5073478	0.3944095	57.88788	0	0.5123358	1.894305	69.20784	38.03674	0.5601048	206.0996	0.07674612	12.31631	0.316755	1.026655	6.768389	33.23498	1.044211	1.569877	1.037091	3.179474	2.215076	32.27231	22.15299	7.064886	109.4993	1.184025	3.318695	2.025372	4.886261	39.54432	3.663877	509.727	6.112931	111.2257	0.06762427	0.4183973	0.01299066	5.025498	6.498789	1.466185	0.06329641	2.690826	0.6838578	0.08300245	0.5828562	25.62175	0.02035765
LCNL1	0.03340936	0.04833464	0.4021863	0.6313278	0.05390378	0.1822625	0.1608022	0.05786634	0.345208	0.09276908	0.1152713	0.05138656	0.05630479	0.02492365	0.006760359	1.530578	0.1168383	0.02947309	0.06753373	0.07935438	0.2075077	0.2458124	0.3921204	0.03894014	0.04075873	0.318319	0.2507503	0.01002782	0.1343316	0.09351909	0.01222093	0.06698225	0.2531964	0.8317961	0.04077047	0.2003492	0.117266	0.03720693	0.1247642	0.5626201	0.04766347	0.003725252	0.05065899	0.3320729	0.075356	0.06643064	0.3140398	0.02959055	0.3910356
C8G	0.2497147	0.09563084	0.3672609	1.360122	3.866044	1.936987	0.6681144	1.282282	3.311512	0.2541393	0.473026	0.312828	1.377308	0.2301219	0.1605057	0.5950289	0.315227	0.3110025	0.3006372	0.3140078	10.28104	0.4657939	0.2403938	1.047794	0.6451342	0.2817522	0.7193645	0.5555257	0.8698164	0.1918819	0.3062711	0.1914256	0.9087056	0.4644368	1.29064	0.4722991	0.2855541	0.8980969	0.5485509	0.3552615	0.259333	0.1768913	0.4009184	0.4058012	0.3923501	0.876227	0.7238828	0.1821412	0.8273971
SPAG11A	0	0.07799477	0	0	0	0	0	0	0	0	0.008767987	0	0	0	0	0	0	0	0	0	0	0	0	0	0	0	0	0	0	0.007113427	0	0	0	0	0	0.01750903	0	0	0	0	0	0	0	0	0	0.01515892	0	0	0
PI15	4.449852	2.502301	0.1905076	0.564027	0.2136566	1.783954	3.275608	1.339042	1.045468	2.784058	0.3988785	0.297685	0.84632	1.317187	1.441232	0.08210571	6.104608	1.972058	2.15579	0.8712101	0.2668201	0.01372279	0.05941741	0.4476026	0.7893067	3.543224	0.1668317	0.7551921	1.320742	3.471434	0.5028501	0.7838434	4.947914	1.473664	0.3809156	6.640172	1.307579	2.144721	0.8281309	0.2982422	0.9378634	1.674847	16.40785	3.365226	0.4244487	1.237134	4.578467	1.712764	1.333128
NOX1	0.4817606	0.7080453	0.4027429	0.5057612	0.4426228	0.408833	0.3091676	0.2966857	1.131335	0.5145091	0.827682	0.2976629	1.074347	0.1464211	0.4115986	0.197906	0.3573819	0.1888888	0.6356956	0.1624601	0.2147214	0.3383731	0.1769749	0.2682789	0.5550858	0.1677682	0.3214046	0.1847673	2.347942	0.2219817	0.9268125	0.190791	0.2075546	0.2452851	0.5225843	0.2868531	0.1734326	0.3815263	0.08329124	0.1822055	0.3818355	0.137279	0.7304991	0.4381604	0.3939822	0.3074821	0.61063	0.2317842	0.3176123
PMP2	0.02084484	0.06203737	0	0.007877988	0	0.02339334	0.009029526	0.04332491	0.02937039	0.008014249	0.004794689	0.004439245	0.04598811	0.00933025	0	0	0.01789315	0.01103335	0.06636387	0.009902191	0.009710149	0.01166459	0.01240492	0.004373211	0.04119704	0.009407665	0.01408038	0.073202	0	0	0	0	0.006612901	0.1260825	0.05494522	0.004787321	0.04052208	0.03760705	0	0.02688749	0.0401467	0.03346945	0.1074647	0.0767813	0	0.04973705	0.006848263	0.02215464	0.01829818
APOD	10.42029	22.07617	8.380525	16.57299	3.318027	8.980081	85.60576	3.834978	22.38021	3.658846	144.3939	46.94226	20.00428	6.450775	0.2992405	14.93658	13.77169	3.596701	77.92453	4.959839	4.664319	9.769587	13.10928	25.22987	15.36529	14.8471	7.283858	11.30948	2.488784	1.322349	52.49441	6.019026	12.28262	47.18091	31.69441	11.65138	3.160981	2.106695	2.198798	29.10964	2.747104	0.9344024	0.8824139	21.83215	1.221575	5.404503	3.447048	3.577684	7.287124
ORM2	6.551028	0.01840714	2.577269	4.300967	4.813821	0.1110568	2.50769	0.7404455	0.1115457	0.1141398	0.2731459	0.2528968	0.08187094	0.1328824	0.07208677	0.887622	0.226521	2.304692	0.6301074	0.09401869	132.8995	1.052146	0.6183526	0.04152249	2.042699	0.8262405	1.570852	0.1336603	0.553427	2.252953	0.1954705	1.904646	0.1883633	0.1360364	1.260752	26.31807	0.4809331	0.7934868	0.07391001	2.297607	0.1905912	1.807394	0.06002054	3.488873	0.2326016	0.8657738	2.893499	0.8939981	0.1303023
ORM1	10.51746	0	6.608794	6.120104	13.45417	0.3512895	4.537853	2.307443	0.117612	0.7381292	1.267203	0.5510773	0.02301958	0.07472485	0.06080571	3.357144	0.5493323	6.229715	2.657501	0.1189582	106.9496	2.008537	2.657599	0.3502452	3.13445	1.63875	2.086209	0.06764607	2.032039	7.89749	0.5679227	3.782164	0.1324048	0.02294954	1.540174	34.27692	0.6085059	1.321891	0.06234363	4.495194	1.822004	3.233386	0	8.916516	0.4815847	2.589197	6.252547	2.957231	0.3541575
TNF	0.9782448	0.1168568	4.936547	1.271947	0.5212843	4.532389	1.603657	0.6901793	0.7966597	1.915042	0.9599219	0.5351674	0.2227515	3.153446	0.1879589	3.635498	20.98022	3.218393	0.1224552	0.7780664	2.28893	0.4687366	3.565067	5.479184	0.3547468	0.6683259	1.03059	0.1454633	0.3247684	1.632926	0.8075923	0.8906722	6.591216	1.233743	0.5618443	0.6904939	0.9813791	0.1709121	2.773389	1.83775	0.3024896	1.296921	0.2993865	0.4604522	0.4890236	0.1962972	0.5897024	11.39075	0.420174
CTSG	2.474097	0.4479874	10.3781	1.096405	0.4768955	0.5682163	1.126259	0.2389113	0.6015672	0.3788045	0.5413881	1.037478	0.2415213	0.0245004	0.07974665	6.889417	0.2505909	5.22955	1.867131	0.3770328	0.5482064	0.4084022	2.345342	0.2067058	0.745238	1.729257	1.663822	0.3252985	0.1800687	0.6333021	0.03604017	1.097413	1.736488	3.416157	0	6.159826	0.0798055	3.006472	0.9300612	1.747452	0.2811243	0.3954949	0.2821926	1.440148	0.03508878	0.0217675	1.510565	0.05817609	0.3283374
PRTN3	0.02625067	0	0.02734694	0.1488156	0.09529587	0	0.02842804	0	0	0	0.01509532	0.02795252	0	0.02937482	0	0.05696611	0.05633375	0.06947351	0	0	0.2292815	0.09793101	0.03905493	0.2202938	0.04323413	0.05923709	0.08865972	0	0	0.02449353	0.4753152	0.02631492	0.02081967	0.05412967	0	0	0	0	0.01225384	0.04232551	0.08426369	0	0	0.0690668	0.02804653	0	0.01078034	0.01162507	0.01920298
MAPK1	7.027214	20.93107	8.906185	7.808015	5.717677	13.84507	10.36328	9.118909	11.7859	14.48321	21.38293	13.44812	15.07063	12.55701	15.76981	13.02093	21.31827	26.67291	15.99853	21.11605	6.517922	13.74275	11.73606	27.10719	17.52215	18.69462	13.24052	8.98071	13.30486	18.39281	16.57047	14.5996	13.90392	18.19316	12.21672	11.88485	23.33765	15.44464	7.565279	10.36979	7.900948	17.80314	14.11605	15.25792	25.72355	21.98025	20.20428	16.29446	27.44421
PML	5.596197	5.913205	5.966086	12.41196	13.56161	12.8802	7.598311	21.81289	21.4281	34.11959	5.670739	7.873627	6.272826	17.43286	5.827256	7.128177	15.71159	7.144236	7.812994	9.739778	12.9804	6.052799	7.685804	14.85604	10.00556	7.476707	9.339994	10.00329	14.29519	8.982843	5.326075	10.85524	12.15682	10.46374	15.05051	9.926625	9.330491	13.47417	3.368433	5.763733	6.576602	6.834783	4.607692	11.34385	9.983692	7.287506	13.23762	11.15509	4.737064
AEN	5.63374	3.717031	5.824749	5.42215	10.82473	3.646531	4.046602	5.353404	8.374637	3.920733	3.242529	3.074011	3.55672	14.02927	9.740938	4.404281	4.527032	5.874009	7.156056	4.784986	5.058945	2.072356	4.436278	4.554226	5.131915	4.368352	2.604258	4.986254	6.076413	6.648918	4.586025	5.234111	16.75863	4.782839	5.57536	5.100284	3.030726	4.4868	4.421951	4.916595	3.89121	5.116854	5.578778	4.932113	6.903066	3.821814	13.02556	16.6518	7.456213
CYBB	22.36351	30.69893	29.593	25.75684	10.11721	13.58694	12.10554	30.14292	31.63958	25.11712	9.007494	16.6143	2.536895	9.076142	2.440161	70.4393	14.82962	36.90572	1.57766	14.47905	24.0281	50.77642	45.34386	0.9132506	15.47365	57.04978	95.51653	3.775731	8.060687	24.70923	65.84647	11.55685	23.23899	48.22264	1.240042	30.78071	5.454128	12.60842	4.879932	65.38803	23.23003	3.760882	3.269308	10.71029	13.90514	9.304581	16.18093	2.15362	3.31368
BPIFA2	0.3830637	0.01187557	0.02660407	0.3860615	2.109089	0	0.3595254	0.01326963	0	0.07363856	0.1027968	1.876331	0.01760665	0	0.0232538	0.07389153	0.1461426	0.236552	0.05807442	0	0.8773424	0.05954421	0.113982	0	0.09813926	0.05762793	0.3018796	0.103479	0.7561052	0.1191408	0.02802445	0.1280004	0.1012706	0.03510617	0.3786462	0.8944244	0	0	0	0.3705817	0.02049367	0.05125542	0	0.1343812	0	0	0.2412123	0.06785565	0.02802201
ISG20	10.0264	2.625749	8.746825	10.9441	12.97442	5.029456	2.579558	4.129229	8.865479	11.2787	2.304842	1.155089	5.030936	7.079723	2.637732	3.717969	1.437945	1.554379	2.0766	2.035518	7.877108	5.452927	5.048302	2.487966	4.468117	4.651411	4.581358	1.754884	7.043062	2.588516	4.115951	1.415077	13.25015	8.276068	3.906242	8.989381	2.223932	2.772408	2.076969	4.285281	1.685285	1.515007	2.115677	4.205847	3.946184	1.247036	6.713217	5.542073	0.5962678
BCL3	13.49664	9.402517	65.33271	26.0829	52.81919	28.16259	13.47055	37.68563	49.09454	57.28676	24.02791	29.00512	18.84059	12.28377	6.865142	28.41288	40.42373	26.39972	37.39219	35.53976	80.88019	9.329333	27.30698	39.78218	26.19444	19.86107	11.23536	17.18933	43.88134	35.59348	29.59136	20.58985	19.84844	17.66073	28.06701	54.87078	40.13611	18.94994	12.56151	26.04041	30.19555	22.8097	6.82405	34.43	23.73917	24.23496	21.16078	38.12601	57.34821
ISG20L2	6.686124	11.49568	5.9469	6.730527	9.116321	11.17195	8.983551	15.14147	19.14359	15.29846	15.54367	14.55574	11.3636	12.1904	39.06961	6.472074	19.63419	15.84541	12.13651	13.59626	19.18493	5.246735	6.566394	8.974759	12.82755	9.36944	5.338943	19.64456	10.52757	13.16528	13.86199	14.33914	9.871113	12.10315	12.58951	9.463524	11.37093	15.31119	15.24917	6.498679	20.88872	23.23302	12.27079	15.31643	20.48383	14.20969	13.76061	14.66671	18.97454
NOX5	0.01683182	0.005590851	0.03632197	0.004543806	0.1854922	0.0725229	0.0872337	0.07371641	1.843076	0.02080079	0.024889	0.147225	0.1608058	0.3282673	0.006568533	0.06261674	0.01204032	0.3738692	0.01093624	0.005711311	0.05320519	0.01121303	0.008943519	0.06053634	0.05940329	0.04612169	0.01827265	0.01136716	0.07910301	0.06730776	0.01451286	0.06869728	0.01716363	0.02313847	0.1690181	0.06626868	0.04382254	0.009640316	0.010102	0.01938495	0.06367765	0.01568471	0.0364604	0.01423457	0.0115607	0.0358587	0.005924834	0.00958364	0.02902319
NOX3	0	0.006850845	0	0	0	0.01033339	0.01595423	0	0	0	0	0	0	0	0	0.02131347	0	0	0	0	0	0.01374007	0	0	0.008087873	0	0	0	0	0	0	0	0	0.01012612	0	0	0	0.00738308	0	0	0	0	0	0	0.007870058	0	0.006050081	0	0
DUOX2	1.023272	16.82316	0.736165	0.2948165	2.329327	1.235922	1.533848	3.005838	0.437494	6.639312	11.23201	9.466099	2.085875	1.853651	0.1392769	0.5952536	0.6061521	1.036296	0.8521892	0.6030811	0.1371586	0.8359538	1.349444	0.938626	7.606102	0.5781399	1.28374	1.295339	19.89832	4.545537	0.4599099	4.066306	1.021434	0.8515762	4.732295	1.475395	0.8214107	1.485549	0.04712383	0.4784409	0.1644787	0.3914128	1.138767	23.9327	0.5360155	2.579057	3.807787	1.151513	3.369022
TLR3	2.066995	0.8446917	2.157976	2.392603	2.22105	1.20818	1.841142	3.910232	2.937613	2.309276	2.54446	0.9218471	0.1634821	1.101425	0.6009018	3.126291	0.2784349	0.8258865	0.4985383	0.8076323	1.240057	3.951547	3.388056	1.016078	1.94776	1.966202	3.80033	0.3716409	0.5151401	0.8557799	2.869718	0.7041394	1.80258	1.294652	0.9631048	2.039632	0.3044098	0.9753374	1.787734	3.390447	0.7826974	0.6083684	0.122112	2.307184	1.183072	0.2401936	0.6210205	0.16643	0.116186
TFRC	43.73079	66.95662	32.65088	16.15618	7.466843	97.87374	115.6461	98.08267	14.12643	35.61724	136.1369	32.6083	58.32992	74.09223	66.48014	42.33845	78.20632	86.70057	48.24033	120.9385	25.32174	49.86767	37.52445	58.20877	27.69744	190.1372	36.33179	60.27422	17.66439	54.2974	47.23589	39.35653	58.26738	71.48915	13.2547	27.40367	72.57816	284.5544	143.828	46.56778	77.52415	234.4514	109.3803	35.13203	55.3151	34.97105	398.048	134.3584	104.9548
IFIH1	10.32119	7.54774	4.377715	10.8033	7.199405	12.42374	3.748546	9.024089	32.87641	16.87158	5.535909	2.974851	3.243015	13.43048	7.492535	7.814372	6.396917	5.376057	4.917844	4.576352	22.80938	7.531707	6.632489	18.18993	2.648014	5.352296	10.70904	2.768375	7.365607	4.75162	8.694294	3.872844	13.37873	8.649127	11.09859	6.412397	6.070294	4.904443	4.081374	5.672132	4.403913	2.356883	0.7303736	7.376663	6.661799	1.935337	6.460888	16.69704	1.455605
LRP1	6.437754	35.05781	10.05803	19.09968	10.92143	32.85866	16.61991	15.66613	20.84789	51.60621	16.59279	22.87038	10.80575	8.418713	14.72443	37.32033	44.71395	15.16667	18.44479	19.60885	5.689971	27.85326	48.64115	12.97022	24.69192	69.72545	48.31055	24.36229	15.85594	20.17228	25.81823	23.40673	46.26348	30.85407	11.57817	21.1194	43.67203	35.40846	22.02699	19.44484	8.37928	19.6516	10.78169	20.81505	15.96501	17.83978	12.87478	7.862083	27.99114
TRIM5	6.87895	2.880005	4.488269	14.46039	7.700785	4.546069	5.133628	7.721451	10.27037	6.530645	3.71984	4.394283	3.531607	7.056451	6.620159	7.56926	5.594889	5.93313	2.826752	1.427894	4.700157	6.74565	6.246781	5.596719	8.188961	5.051861	7.31786	5.80649	4.547605	5.986113	5.607503	3.524792	8.582213	5.612719	3.342554	7.262856	6.642163	5.341336	3.820582	6.951648	2.789042	2.460276	3.275892	5.395879	5.27214	1.251378	4.737002	8.960123	4.25565
IDO1	13.49642	6.90248	8.663798	8.576817	39.38358	11.62776	26.49441	100.4336	19.79636	116.0695	75.35062	16.66513	9.553032	23.46435	5.871723	8.174576	4.863498	1.001007	0.7447452	3.834556	45.85819	11.07749	8.619247	3.028939	4.203561	4.527796	18.24261	9.114643	82.94188	9.485642	12.40637	6.265348	11.31874	11.35013	35.86721	11.45154	2.252909	2.288483	2.997197	27.32406	6.344467	0.5786078	3.35018	72.62142	9.328966	3.797037	20.79881	0.7884725	0.3610407
GDF15	11.2506	7.071799	19.16115	41.81169	18.62886	2.274881	14.74385	2.57656	3.391801	3.089668	24.63504	24.4588	11.83618	22.92895	4.305173	53.83437	1.649794	9.718418	17.19306	5.717706	2.702687	6.009383	30.79587	7.976217	9.717755	10.23815	11.12435	71.03429	5.097662	5.561462	14.67148	21.56645	1.829178	46.09098	16.03733	9.939846	6.252361	4.57272	1.042956	128.6069	2.417625	5.388389	0.4917831	7.954877	10.4879	2.364595	7.18051	4.672708	6.595658
NEDD4	2.132979	4.807183	2.526942	0.9154851	2.902198	2.461024	2.981381	2.299123	1.798562	3.194458	1.217051	1.695523	1.456883	3.752318	0.8536779	1.82279	3.368557	3.218536	1.959024	2.525286	1.937145	1.623847	1.340691	2.329404	2.516257	3.242425	1.527355	4.314744	1.892937	3.38026	1.310061	1.693984	3.100115	3.677723	1.009699	1.919606	2.38262	4.821019	9.856429	1.754222	1.669235	3.365076	1.381455	1.735796	0.9998893	1.735925	4.421841	2.659486	1.719985
ADIPOQ	0	1.003794	0	0	0	0	0	0.003388603	0.004594337	0	0	0	0	0	0.005938212	0	0	0	0	0.003872437	0	0	0	0	0	0	0.01101279	0	0	0	0	0	0	0.86063	0	0	0	0	0	0	0	0	0	0	0	0	0	0	0.002385282
STAT3	17.65156	24.39577	34.67023	30.0656	31.71116	42.48892	20.31167	40.77315	66.26271	48.27219	82.7191	40.62362	19.45317	16.68278	46.43003	34.19735	72.36333	45.39197	35.70806	27.02035	35.13361	38.38925	39.30708	29.02343	38.98145	45.48504	36.69483	44.79884	37.19359	35.04079	46.31607	25.23228	39.93164	42.08249	11.85772	55.43832	50.3301	49.6411	23.0229	32.20642	21.07043	42.62734	13.40204	50.23931	38.09578	24.33548	28.05086	34.46842	25.86501
STAT1	47.10544	53.54486	25.25082	55.15707	96.66076	69.35756	37.65934	212.7869	87.0891	155.8317	34.66135	28.81859	19.88401	110.1504	72.62102	36.35351	35.72954	25.74749	25.76316	46.90621	136.9275	40.56317	23.72421	92.78399	26.89727	71.50542	54.87256	27.83138	25.19924	24.64493	84.10001	60.54796	90.05297	136.141	56.2691	57.57932	43.73671	35.06168	88.3638	43.92538	50.11375	19.46379	16.93724	41.00059	97.86296	32.70028	52.1459	58.19301	19.70525
IFNL2	0.1020464	0.01898158	0	0.07713373	0.07409028	0.2004146	0	0.1272588	0.1725401	0.03923393	0	0	0	0	0	0	0	0	0	0	0.5942031	0	0	0.984821	0	0	0	0	0	0.01904314	0.04479349	0	0.1942416	0.02805635	0.06724638	0	0.04959419	0	0.1143249	0.03290708	0.06551302	0	0	0.08054669	0	0.08116295	0.01676291	0.03615285	0
SOCS3	58.34548	18.21593	264.6729	84.32527	59.42787	60.05312	35.36093	125.0359	21.94561	117.4913	47.11416	62.02847	30.43579	31.33024	24.2018	172.6955	58.03337	76.77735	30.30231	24.35167	69.65838	34.307	372.1751	43.85558	31.52068	92.60415	53.87727	44.52659	35.05792	71.43678	212.6089	78.98262	126.0164	61.51831	36.95593	286.9636	69.43873	59.75908	73.4299	427.9762	84.13338	63.92344	16.60949	123.2131	75.55679	80.24111	54.90735	70.33934	48.33969
SEMG1	0.03620129	0.0336689	0	0.03420431	0	0	0	0.009405311	0	0	0	0	0	0	0.008240967	0	0.01294795	0.01197603	0	0	0.03161933	0	0	0.01898742	0	0	0.0152834	0.2078088	0.0297731	0.01688904	0	0	0	0	0	0	0	0	0	0	0	0.009082263	0	0	0	0	0.05946698	0	0.06620522
TNFSF10	175.1162	162.9669	114.2997	38.33487	27.50666	90.56388	98.67833	127.677	28.35791	65.79858	391.706	43.54926	71.47249	180.2497	25.2121	78.34732	125.2381	53.96417	49.59009	43.24183	62.57839	80.10005	30.08497	578.2952	130.2879	39.4648	48.05932	30.19669	96.06633	91.85857	49.14848	27.413	85.00193	64.19978	53.87496	40.44875	90.88792	58.49047	99.25457	77.01728	117.399	65.69441	4.794039	347.2551	27.21323	33.37908	71.8383	33.25403	19.86488
CCL20	18.63684	5.499938	46.56602	3.470961	4.370802	51.45576	6.355603	5.866225	350.4295	14.44694	165.7919	21.93216	0.2162092	81.71493	0.6017072	4.439709	177.8443	15.02816	40.95531	8.898523	4.473841	3.060599	19.26248	147.0236	3.750713	12.73805	3.858381	0.2874244	129.4735	30.1074	25.2205	21.18618	28.15865	1.10855	6.359598	27.30443	7.266638	16.69276	0.8574222	10.23915	8.214957	76.73243	1.239739	6.291378	0.9453329	1.447547	88.22767	123.8887	12.48625
SOCS1	12.68409	5.093293	8.596003	14.61794	5.906205	12.91885	16.66159	14.34282	119.1517	13.57254	6.764355	2.261964	94.12017	8.944884	3.063541	7.23	12.52522	7.262987	4.328085	11.02436	9.981177	6.642121	10.83301	2.550328	5.460205	13.41089	10.78247	16.10383	12.70397	2.49762	6.589085	5.342079	8.764658	12.38964	4.531253	26.95944	10.47296	3.9629	3.519323	8.59232	2.10869	5.742155	11.95315	4.102906	2.728732	6.518843	34.64237	7.438751	6.054065
RNASEL	2.897817	4.229946	1.969917	2.454887	2.259959	2.831812	3.598265	4.147166	4.69202	3.096899	3.527632	2.745736	2.868134	2.22042	1.849305	4.082196	2.093979	2.271512	2.501912	3.365639	1.432828	4.408994	2.995975	2.151034	6.196322	3.070096	3.815335	7.54608	2.819515	2.534282	3.355178	1.622318	3.244871	3.504209	2.222472	2.983587	2.900204	5.82374	1.905249	3.401292	2.960049	4.01458	1.057537	2.681427	1.768428	1.567452	2.720964	2.309928	2.816847
IRF1	11.80148	5.334601	47.15406	12.77412	39.22929	14.33685	5.307222	35.80102	38.41711	33.66853	4.356418	6.025552	3.853466	30.05504	4.567837	23.9486	11.03429	5.688726	5.574511	10.83632	31.20916	12.52664	25.49465	6.522635	6.34867	8.221317	13.0832	3.620946	6.024362	7.054286	8.315636	9.639845	9.407294	15.38818	17.15143	18.4531	3.936758	6.912767	11.28978	22.1628	8.992332	3.814809	3.869051	10.20716	19.45211	7.792559	7.476873	5.321072	4.66854
IL15	2.283037	0.355965	1.658686	1.522444	1.608263	1.197322	0.8351875	5.866832	2.270366	1.269188	0.50181	0.654121	0.5198353	3.126512	0.3066898	1.375985	0.6488702	0.3798504	0.191483	0.3340893	2.993063	1.584912	1.227115	0.1766555	0.3466981	0.9716466	1.648157	0.1576716	0.7586117	0.2749819	0.4158101	0.3875123	0.792276	0.8576178	0.5422659	0.966917	0.3906205	0.7902563	0.1536501	1.734086	0.6265745	0.3053512	1.033025	0.8307787	0.7462838	0.1940631	0.6554362	0.1508508	0.1385913
APOBEC3F	4.750967	2.196366	1.503179	3.647222	1.877978	2.857263	1.994706	2.873674	5.027124	3.57652	3.447041	3.265608	4.817304	2.18055	1.757476	1.866	5.734992	2.805738	5.191015	0.6832451	3.387794	1.566428	1.435757	4.093077	4.26895	2.701189	1.864726	3.628371	1.610254	2.649381	2.667907	1.29297	3.319113	5.580765	5.589961	2.536022	5.208675	2.487907	1.004921	2.797792	1.965876	1.750652	1.568828	2.368169	8.828453	2.048025	6.363857	0.7930934	0.5939478
PLAAT4	108.4989	8.260115	85.57471	274.1068	117.0067	12.76768	24.15175	42.82753	31.58657	39.37749	18.25809	21.94757	7.376578	71.88812	15.82635	75.85378	10.33731	15.0009	12.77123	6.490836	291.318	92.49815	63.1042	6.182663	57.91209	21.58337	94.25163	10.80725	11.06603	8.956768	59.90082	17.57411	20.86545	75.06947	75.78433	68.58534	4.333211	13.4514	8.929513	105.449	20.74054	5.32208	7.672834	28.25717	31.01551	10.36093	18.91658	4.676659	2.769886
CHIT1	13.90719	0.5519761	4.723238	4.644144	3.00219	1.621458	1.184291	2.165779	0.7622047	5.708268	0.8862223	0.9116934	8.148683	0.2025039	0.4535964	6.474829	0.2700376	9.78986	0.2433791	1.063032	1.522833	1.459121	16.2671	0.07960715	0.5234517	3.014459	1.649587	0.6176387	15.453	0.7117255	0.2647857	6.612671	9.821532	74.91794	0.3825504	8.975971	0.6950822	1.571987	0.8701876	6.754938	1.99566	2.499514	0.07671448	3.501874	2.584195	2.058389	12.96479	0.6169977	0.2291763
CD40	19.17853	26.11323	25.69053	30.31345	20.65767	18.31184	24.04391	32.30248	46.16984	15.93952	21.68053	11.78283	34.58688	21.19458	1.176153	22.55331	5.373487	15.84771	6.226626	4.792833	21.50993	20.44059	16.1086	13.26846	14.06459	10.32255	19.93281	2.419955	26.3961	11.32447	5.924537	9.833512	23.67051	17.33083	13.40182	20.94318	13.0756	15.30893	2.661872	27.77475	11.39726	3.900614	7.058054	11.69875	5.90169	5.408867	13.40049	4.829145	2.926087
TLR7	2.110853	2.129701	1.492075	1.205924	0.2935164	0.6724383	0.9944301	1.299385	2.628358	0.8215551	0.4981543	1.371375	0.1990846	0.5266997	0.1367282	2.030308	0.7436185	1.700394	0.08536683	0.6172853	1.203902	2.316109	1.550898	0.03332002	1.071649	2.391443	2.272388	0.1326083	0.6222172	1.473801	2.284721	0.422625	1.213808	1.937154	0.07611531	1.677858	0.3017258	1.047726	1.550138	2.909929	1.464529	0.2955772	0.1401132	0.774943	0.7219302	0.3157938	0.6925409	0.09462968	0.1267419
PPIA	163.5235	69.39159	89.54271	105.0179	82.03617	84.25081	80.9722	134.4313	174.2118	96.87836	68.62708	79.82739	98.83157	90.94929	44.93696	54.92801	40.18396	75.49838	111.5471	58.76996	137.2674	57.42174	47.21091	95.5791	93.66697	65.15925	53.83959	51.90484	95.393	98.76287	63.16901	76.00124	50.46424	62.63445	96.7654	81.51898	60.00553	90.55615	57.06197	55.87053	131.542	117.2702	111.5226	76.55655	71.17576	117.0833	81.84144	156.1165	161.6831
ZYX	42.3127	46.5283	57.52643	57.35367	81.02861	59.97545	43.51601	83.67096	81.27489	69.86368	32.38266	84.74366	59.47595	32.7886	19.57315	112.9175	42.97719	76.85567	28.89126	59.60332	77.26242	85.6503	96.04363	46.85077	97.75981	84.40385	110.3872	23.25122	78.28159	109.735	93.43039	75.55247	65.47273	65.16214	43.21725	69.90911	69.01846	50.77518	57.61946	81.67986	41.11412	91.42667	64.02168	71.87083	58.29191	57.48935	34.22792	73.01644	67.70731
NLRX1	2.931988	4.806893	2.247379	4.824563	8.842445	4.771475	5.00007	2.838374	1.792698	4.766694	6.14253	5.259651	3.742671	9.140411	1.85366	5.313461	2.969043	8.504165	2.816195	3.247003	3.6483	5.321381	4.538792	4.054374	8.624038	3.79305	5.662706	7.572812	8.580444	5.421334	4.948817	8.851504	4.90193	5.515304	11.53929	4.038944	5.22843	5.82646	1.583786	3.59229	3.462406	4.817826	7.249624	5.493673	1.939354	9.877692	5.108907	9.38072	2.783919
PGC	10.08718	0.1658006	169.4814	281.992	2.588659	0.1875626	34.54933	6.353002	1.517572	0.2713051	5.723699	2.784154	0.07169603	0.1413038	0.03381849	137.0678	0.3188073	11.05787	10.23641	0.07057206	1.375417	341.6817	477.6395	0.3272587	33.15321	115.9002	435.0158	0.5217043	2.064841	3.409934	1.296058	16.99211	1.531711	1.950325	3.51615	45.23303	0.5053954	1.637914	2.364755	152.1501	0.7749139	3.727092	0.01126311	199.0001	2.936367	2.98347	43.00505	0.9473653	0.3912287
VEGFA	3.236385	4.544552	18.74056	9.7812	19.67595	20.90339	12.11282	3.955838	19.08327	20.86454	11.29947	17.56176	13.52575	24.28016	57.17484	19.49764	16.20337	6.849426	11.9724	21.26024	19.13639	21.65682	20.86652	13.94823	9.050244	29.79967	19.36187	13.83473	16.46744	21.39306	27.14274	10.29506	14.2303	12.80686	35.72717	26.99518	39.77265	33.86018	6.772822	10.17594	8.854633	9.971448	14.78532	11.41241	25.30592	16.19882	13.78223	23.24737	23.01003
IKBKE	6.824483	10.00774	1.674035	6.867893	5.070112	24.01738	5.375329	8.11888	45.99324	9.129977	13.17407	4.005255	7.139681	4.39109	0.7514822	3.708162	16.49014	6.662722	20.67148	7.407413	7.748929	2.257308	2.538313	8.87361	11.84528	4.606594	3.122361	9.147994	5.717094	6.201075	6.448425	4.084824	7.464306	14.48682	5.564835	5.499365	3.663769	4.279094	2.767093	4.714879	5.890512	12.4628	4.061005	3.314468	2.852955	18.76089	15.59355	8.926063	9.311161
ISG15	328.409	14.74682	55.84237	142.8431	56.80726	131.0399	27.33899	41.02058	161.5624	350.7298	38.34481	41.77629	170.2626	130.6696	44.30275	59.85445	17.54456	26.32758	42.84807	49.00151	150.6062	40.80511	15.67919	360.93	38.41329	8.323566	91.16859	11.47379	41.18321	27.30974	54.07511	23.33798	108.5068	50.04753	366.8991	25.37723	97.93473	14.08397	45.02077	23.55738	21.96317	6.409648	14.26093	37.66373	70.54371	11.65227	64.7353	147.8608	12.405
DHX58	5.514875	1.721832	5.651403	10.99822	12.41852	8.702772	2.945886	3.652668	14.46553	9.555704	7.801088	7.26028	7.518009	3.035238	5.730926	7.791624	6.019635	3.786089	2.874963	2.510101	7.001373	9.797764	6.958698	7.148177	4.654233	2.66738	12.87566	2.548137	3.985156	1.906365	4.939464	3.025107	6.928709	7.419807	3.752831	4.908077	4.3085	5.719795	2.850238	6.140437	2.569319	1.893223	0.9080391	7.085035	2.609443	1.712173	6.879555	5.227704	1.171052
TNFAIP3	9.773639	12.87049	35.04997	20.49483	15.33489	33.26998	11.02613	12.46878	81.9886	26.86025	18.59728	8.679067	4.824837	32.4539	6.063224	22.21773	65.69602	14.86803	17.07921	9.86368	19.1679	11.74282	78.7079	21.11095	6.915491	44.18417	31.33512	4.468717	13.69572	18.92238	25.04881	31.83162	51.75272	30.49025	6.332033	34.88043	9.248085	12.70034	17.78508	37.27906	10.80658	16.90872	8.371742	29.62857	7.817385	12.97952	30.41238	34.19071	9.559001
TFR2	0.329639	0.538586	0.05878108	0.3591554	0.4204495	0.716552	1.945707	0.3826894	0.1757422	1.227406	1.062204	1.075165	0.4586281	0.1229567	0.5895033	0.1417798	0.08072466	0.1886278	0.5807901	0.1975042	0.5326031	0.07201264	0.07069212	0.5264707	0.691268	0.3350726	0.09528513	0.184512	1.524053	0.2549261	1.046111	0.1905273	0.6170927	0.6491071	0.9230435	0.6752193	0.3319531	0.3482569	0.3853827	0.1628007	0.6053261	0.4231886	0.1576058	0.5039694	0.9360009	0.5550649	1.787893	2.32253	3.432424
FCN2	0.142305	0	0.07412393	0.2689099	0.1033198	0	0.03082169	0	0.02005078	0.08206833	0.04909907	0	0	0	0.453526	0.1235254	0	0.09415402	0.06472248	0	0.01657248	0.09290475	0.08468675	0	0.1093737	0.03211244	0.02403123	0	0.02340723	0.1726133	0.01561627	0.2139799	0.09029081	0	0.06251729	0.6863306	0	0.02852649	0	0.04588934	0.02283969	0.01428072	0	0.05616169	0.1064282	0	0.1285685	0.0126039	0
MUC4	1.128564	1.914895	0.3615259	0.2665771	44.84229	2.795298	2.12658	14.03511	3.06302	12.88414	10.30085	7.839029	4.612056	3.251117	0.7456798	1.454139	0.5146514	2.691845	16.22792	8.120482	1.002151	2.18011	0.8447677	1.328875	23.7892	0.9669535	4.467957	1.067026	57.48484	2.031014	0.1501637	2.487502	0.738437	8.189563	7.206136	5.843139	7.916938	0.8370588	0.09482663	1.314697	1.005285	0.129535	0.6042865	10.53268	3.710759	0.6605827	4.92954	1.809837	7.18556
F2R	15.55955	12.7921	4.709418	6.613108	9.192524	13.49288	19.69455	7.785058	18.23824	9.984563	3.718528	7.862647	6.738412	12.07119	7.565742	10.75743	15.4119	9.67305	4.22315	4.147367	4.583916	10.88546	7.897961	6.538821	10.75981	31.67638	10.41404	10.64786	5.044431	11.69451	21.88539	9.226558	20.84319	15.36321	0.9548071	12.83767	10.63447	13.72658	2.573035	10.86174	17.87163	4.569995	15.20707	10.07388	14.97188	9.584564	8.981606	10.88132	4.105267
ELN	9.81776	9.34054	9.183431	37.73037	10.88835	7.515261	27.01847	13.13468	14.4844	13.95383	9.71793	9.443103	3.087952	10.10884	7.193691	33.69937	12.50973	5.485662	4.078348	14.65783	3.084639	14.69981	26.46968	1.082936	11.20384	16.05048	22.22103	0.2826031	17.73351	2.068104	2.142148	10.5102	39.41059	6.91885	1.833333	31.81791	12.95652	5.208243	2.356941	19.56661	4.273297	0.8444922	48.32103	39.75676	10.43782	4.087166	3.816566	1.34608	23.52037
IL27	0.2842514	0.07710707	0.1233842	0.4923805	0.1504849	0.1993775	0.1667405	0.2584757	0.9845881	0.7285772	0.05448579	0.1387281	0.09798727	0.2253072	0.02156927	0.5997141	0.01694448	0.1253805	0.02693373	0.1406579	0.5103409	0.3092923	0.3347961	0.0496962	0.2470813	0.2004499	1.120045	0.06398857	0.05844436	0.1436632	0.1819603	0.1306007	0.1878689	0.3256304	0.03902408	0.1768067	0.08634075	0.04748425	0.08845923	0.3819294	0.1900909	0.02377121	0.1436712	0.1402273	0.1898109	0.1177502	0.1167332	0.07343014	0.08664022
MAPT	0.0191549	0.1050145	0.1018747	0.1981282	0.02561875	0.09758408	0.09498432	0.04609863	0.5085346	0.05038878	0.08116265	0.1234538	0.1348419	0.03610031	0.9978606	0.3500438	0.1269246	0.0747073	0.01146308	0.0323268	0.2794284	0.8687964	0.2984796	0.0930638	0.06973676	0.1296744	0.1038513	0.2069764	0.05140649	0.07619424	1.959305	0.02728674	0.07995759	0.1413611	0.03875381	0.2442715	0.08329298	0.07982733	0.269187	0.1381678	0.4061346	0.139616	0.5839532	0.1525187	0.1723395	0.1703905	0.1507022	0.06786171	0.03761184
LYZ	431.7308	1190.283	529.3176	272.3301	93.46848	73.23074	144.5995	269.4949	100.4056	275.516	40.78658	68.61617	7.995257	81.2486	13.93718	565.5654	88.60322	487.1667	8.260592	158.777	187.9713	652.776	380.193	2.424028	114.5126	311.4507	690.0608	27.9638	38.31838	113.2012	282.0311	150.5708	205.0768	711.3939	6.246582	187.3946	15.43675	85.26115	29.55856	555.8006	219.1899	37.72824	15.38622	158.2226	131.016	63.242	117.0714	11.34361	26.35429
CCL5	48.9848	19.11518	44.58431	71.22864	136.8183	58.72495	12.20618	116.9064	161.2514	103.2693	10.99508	13.79224	9.739321	28.69862	4.284681	76.65303	18.35989	17.41614	16.06226	13.24408	178.6467	30.10771	49.92235	6.678749	11.78582	26.36632	27.78655	3.453245	9.867123	6.83175	41.2005	11.51826	52.02663	66.99685	16.0613	72.14075	8.509209	21.09877	10.92226	66.90294	12.80524	7.397611	25.07048	26.18721	29.94117	20.27531	25.72171	5.665513	8.536296
LEP	0.03518511	0.1145333	0.01832725	0.04986628	0.08781431	0.2961514	1.366965	0.02285326	0.01239396	0.06763838	11.07252	0.0702491	0.04851611	0	0.01601928	0.006362882	0.06921475	0.2560769	0.1300222	0.01566978	17.40955	0.004101935	0.006543414	0.03229527	0.01448722	0.342406	0.007427196	0.1544519	0.08681208	0.2831581	0.0289586	0.3968013	0.6488068	0.1571976	0.03381326	0.2222213	0.04274961	0.0881652	0.1355017	0.007091379	0.07764825	0.06179125	1.607217	0.1388606	0.09867949	0.04372595	0.02528651	0.01168625	0.1833885
CYLD	3.243113	3.950388	4.844646	4.678053	3.386965	4.880189	2.389193	5.589447	4.63172	4.17414	4.501755	2.770854	4.142043	4.33333	2.298608	5.422625	2.201122	4.646455	1.737489	1.95542	3.525328	5.075816	5.111773	2.035352	3.999454	6.685594	4.219776	7.267721	3.290837	3.33264	3.976878	6.157557	5.127715	6.472703	2.102964	8.44032	2.519683	4.123449	2.319887	5.601631	2.970637	3.698521	1.956112	3.649272	2.631301	2.140283	3.750913	3.090442	1.496667
KLKB1	0.01528104	0.01421208	0.3343032	0.9144122	0.1941577	0.1143287	0.06067793	0.02646737	0.3660269	0.0391675	0.2694768	0.2278041	2.851574	0.03419933	0.01391448	0.545316	0.01457467	0.02696127	0.01158342	0.00604929	0.02965985	0.1852747	0.2652376	0.005343225	0.05033489	0.1321852	0.3870794	0.05503927	0.184325	0.03326906	0.06148676	0.04595532	0.05655788	0.2170686	0.1790201	0.1462297	0.01237755	0.06126481	0.01902188	0.1478311	0.04087631	0.03066994	0.03089442	0.2546326	0.07619005	0.05064096	0.08785628	0.01353436	0.01863073
CST4	0.9213252	0.8568756	0	0.1135437	1.417827	0	0.2602812	0	1.523913	0.1155076	0	0.04265458	2.264624	0.02241248	0.109426	0	1.03156	0.1060142	0	0	0.02332504	0	0	0.06303014	0	0.06779531	0	0.3787339	0.03294467	0.03737627	0.02197923	0	0.0635402	0.4680666	0	0.04599908	0.5353663	0.0401498	0.03739788	0	0.6750633	0.1406965	0	0.05269677	0.2139901	0	0.1151529	0.08869724	0.01465154
CSRP1	25.58157	13.27626	64.2647	20.31372	27.67801	20.43819	25.5469	31.54656	50.26052	19.12934	14.68876	22.90287	12.29402	25.1302	9.09692	47.93211	27.72423	25.78976	11.80529	8.838286	36.03587	40.34009	37.14419	22.70593	23.93922	22.65434	46.70556	16.6914	11.60579	22.2383	15.64572	16.07218	31.53883	13.96004	22.71167	25.93074	19.61096	22.68889	17.31205	41.20906	14.85742	28.00526	26.01743	28.82037	38.60821	19.86173	13.98506	16.88467	17.7612
MAPK14	11.8272	10.61647	9.664565	8.431836	11.26716	10.15975	14.78856	8.982489	5.953384	15.03517	10.30641	10.61638	5.511688	12.48888	4.923547	10.16045	11.48752	13.87488	6.596839	14.51479	14.13626	10.35377	10.20406	12.85514	12.54066	11.08833	10.52328	10.50469	10.31134	13.88135	17.62768	9.55921	14.1904	13.79909	7.414822	12.04805	18.77098	14.56858	15.42672	11.08686	12.39454	10.81715	4.451844	12.46102	9.85792	7.891323	7.210857	9.956787	12.63295
JUN	29.7221	21.67571	48.62064	123.242	52.03627	31.19817	38.19235	87.93453	39.54357	58.32091	33.38167	143.6851	60.61071	33.07396	174.2201	123.6692	54.97805	37.05322	31.80949	57.17851	32.9856	125.8454	260.0391	40.96181	46.70976	62.24295	156.8046	72.01981	45.82758	24.55295	22.24167	56.10972	100.7687	42.23123	33.02639	71.30093	174.3809	98.48113	35.48411	232.5296	18.1539	35.3532	104.1299	66.51217	103.0974	51.10644	35.30389	26.09143	58.28023
ITGAV	33.90825	58.11294	12.57439	13.78091	14.87643	39.51098	38.60145	36.20156	28.81318	30.33107	21.94271	18.14105	14.21356	39.01175	18.2453	13.28561	63.42629	28.33755	23.30379	20.10873	13.73251	10.02215	10.42476	46.18457	26.17408	57.71443	13.09802	31.50757	22.8823	44.90757	125.5761	26.46946	44.29569	20.56925	8.106183	22.87454	40.26344	92.78751	12.87822	13.06405	25.09416	51.50699	14.04967	17.60909	14.64777	25.06767	30.29962	56.87015	13.16082
IRF5	5.043675	3.961806	4.308747	7.315469	6.309164	5.999859	4.207285	8.675107	10.95289	3.19887	3.633829	7.563588	13.41623	2.800807	1.177115	7.301767	1.810097	13.18907	4.300162	3.086822	15.85949	4.925247	3.948842	8.460906	8.044433	5.395944	9.591421	4.02148	3.280009	4.44943	4.086041	4.911267	3.408478	8.280466	3.368232	5.227199	1.687608	9.052642	1.274293	6.91266	9.811125	14.0148	0.6881441	2.00364	1.836647	7.048163	8.895072	5.636485	2.547737
CCR6	0.0889827	0.07282711	0.0593272	0.1076149	0.05168437	0.04993088	0.02698175	0.08507511	0.1103315	0.02052679	0.004093525	0.0189503	0.0147236	0.03982909	0	0.09268788	0.05601383	0.08006879	0	0.03381647	0.02901556	0.02323718	0.05295427	0.003733683	0.06252886	0.2530052	0.04207455	0.01922988	0.07025493	0.05313693	0.1171775	0.02140812	0.1524378	0.3033618	0.00390918	0.4863809	0.008649058	0.02853999	0.04652168	0.2410331	0.01713787	0.01785935	0	0.05150592	0.02281684	0.01415454	0.08770184	0.0189148	0
IL12B	0.3432173	0.1165363	0.2894457	0.2573685	0.1977709	0.03056978	0.06489747	0.2264633	0.4835935	0.06283682	0.01253114	0.08121519	0.11268	0.04877007	0.03968558	0.1812764	0.04676457	0.0720904	0.02477786	0.02587983	0.2093678	0.2591306	0.1783145	0.03428876	0.04785349	0.07990893	0.128799	0.02943335	0.1075325	0.07116518	0.02391365	0.04368982	0.1728312	0.3894356	0.08376774	0.319053	0.01323829	0.06006474	0.03560316	0.2986547	0.1049252	0.01093424	0	0.0573347	0.08730891	0.06499503	0.1745079	0.03860145	0.01594105
TLR8	3.752634	2.262476	1.900678	1.260232	0.5080367	0.4217249	1.227402	2.086372	1.470363	2.49099	0.6159848	1.136961	0.1905871	0.8854757	0.09439343	7.763593	0.8107505	3.433959	0.1414438	1.128527	2.185111	6.24246	6.199963	0.06524553	1.612465	5.754612	9.984178	0.3360392	0.5172229	2.324623	3.276253	0.8451968	1.326433	5.153945	0.0265659	1.095165	0.268695	0.7861954	0.4645481	7.8836	1.425311	0.16298	0.2462593	1.113708	0.9266564	0.4328598	1.410538	0.07957281	0.1617762
GNLY	4.131397	1.664425	17.20031	9.167158	14.07619	2.39986	6.267977	15.22688	10.51695	19.53283	1.695337	5.958395	1.54994	16.35733	0.1885455	40.4409	1.572877	1.056858	0.6838924	2.219038	26.01443	3.609461	9.403213	0.4447574	1.1963	2.720101	3.788089	0.5193959	1.548874	1.44442	6.438091	2.747826	4.07431	5.225296	3.232565	3.232608	1.868877	4.93153	0.9067361	2.583437	0.8862187	0.8014896	6.772819	4.1054	4.514112	3.264355	5.328815	0.5239853	0.7753887
CD81	52.52774	48.91191	93.1181	136.7332	56.86434	55.55723	66.90407	68.34662	73.78231	81.11097	46.35513	65.31924	38.19655	29.48861	51.49612	120.2332	38.38235	83.135	38.31849	50.50065	43.96571	118.5678	132.7152	64.52686	76.9127	61.62414	142.1172	74.81392	103.0079	81.34067	53.08658	110.4679	66.4183	80.92874	33.28839	85.29804	66.12681	48.90096	46.71914	113.6595	62.38145	46.4131	65.97113	68.98376	67.26899	44.7172	55.44382	65.92335	47.38833
EIF2AK2	6.815107	8.011428	5.056654	6.539611	6.819854	17.79036	11.58109	11.27925	14.07656	11.91789	6.375605	6.689429	9.202416	8.85652	22.09423	6.502211	10.33848	7.557769	6.670662	5.719726	6.801258	7.098457	5.259035	14.31118	6.979089	11.1775	8.737872	8.57395	4.555757	6.278001	7.750471	9.096429	10.98777	13.94719	10.10293	6.812362	9.106288	12.37169	15.03412	4.09584	8.504434	5.273958	6.698321	8.071104	11.2523	5.320846	7.633381	17.4703	5.369139
APOM	1.440735	0.530924	1.425385	1.335575	2.055894	1.016906	1.285478	0.2919159	0.9830802	0.7315947	0.5419038	1.775356	2.498872	0.8922867	1.122122	1.166707	0.9593027	1.007198	0.6593896	0.8393717	1.551214	1.343705	1.240253	1.121607	1.492359	0.8383476	1.162938	0.7465654	1.177454	0.6256473	0.5170679	0.6449216	0.8048936	1.208265	2.706923	1.259031	0.4183539	0.9172899	0.6767664	1.344115	0.9889309	1.600404	1.112911	1.35891	1.955586	1.621548	0.8409832	0.8186007	3.977099
CACYBP	20.90691	17.37281	12.6998	10.54156	15.63329	22.29359	17.23535	40.57778	19.21103	28.79362	16.1411	15.88897	19.64636	20.91752	51.38536	8.750732	31.9143	28.46414	28.51876	23.19767	22.73613	9.92359	5.566094	12.68999	10.79306	12.59219	9.566907	27.66197	11.74821	15.40374	20.67782	12.62833	14.3759	15.8462	16.28581	11.38364	12.26737	21.92089	17.5762	8.4408	51.52623	40.48571	26.8223	11.42691	30.25317	31.46663	20.57584	23.67068	16.8867
NOD1	1.779853	1.798934	3.023674	5.101277	3.038478	2.827877	2.249925	2.386001	2.762636	3.396077	1.440758	2.308579	1.569233	1.907765	0.9338514	4.916977	1.164325	1.791958	2.317169	1.348934	2.702052	5.158911	4.856326	2.660605	2.111651	3.426636	4.339029	1.870774	1.879189	1.806825	2.410612	2.301564	4.037197	2.331528	2.659703	6.822952	2.068718	2.442706	1.795515	3.733892	1.373449	1.033612	1.739012	3.635471	1.89926	2.354969	2.416509	1.396695	4.436817
MAPK8	3.177348	4.094112	3.638765	2.500254	3.666199	5.693203	4.532033	3.672109	5.517971	2.603558	4.773505	3.313476	1.28377	8.05317	4.130709	2.885956	6.121289	3.888226	2.980444	2.875533	4.686268	2.731712	2.558802	3.855739	3.143919	4.089076	2.543003	2.215411	3.378855	4.081152	2.99306	2.640177	4.410597	3.545395	1.985031	3.15891	3.4429	3.363151	5.247312	2.871313	3.362116	2.318527	3.998294	4.560055	4.783312	3.683824	6.216265	2.697947	2.284309
MAPK3	12.99181	6.298864	20.4916	17.41528	35.99375	12.35912	16.00512	11.92503	10.87699	14.05971	42.20373	14.83813	16.94751	11.16154	27.77374	25.58066	11.00315	17.37613	8.045689	15.17599	13.83608	29.74342	24.9036	12.76389	18.30247	9.926596	25.64332	15.35495	16.72357	11.09701	17.88756	23.3718	14.5211	13.14255	16.30857	16.42056	11.09777	12.36836	19.29033	19.92289	12.04774	14.74502	15.34818	19.37236	16.26776	12.04005	17.38823	18.2896	26.61007
BST2	153.8172	31.32931	147.0636	285.6095	119.4078	240.1983	247.032	64.87335	150.0414	375.7194	21.64337	57.21102	216.3217	166.6631	11.27298	147.2712	20.3464	24.92022	13.45001	26.73945	349.9038	118.1212	83.01434	526.2617	63.50842	34.03385	170.8836	9.313939	33.18758	20.13033	111.2522	25.06337	177.7404	98.12127	347.0717	99.4837	149.6987	22.91752	17.45637	97.11843	37.25867	20.49051	13.67653	50.73345	68.7491	27.58322	49.39498	106.0428	7.964861
BPHL	3.937369	1.248883	1.75133	1.696575	3.207308	2.128332	2.86894	0.941143	3.061716	2.081109	3.771114	2.718421	2.285776	1.106587	3.236921	1.777027	2.650844	4.032486	2.953064	3.174026	4.000447	1.774207	1.072463	5.260425	2.788766	1.080534	2.337948	2.977157	2.795184	2.877375	1.54212	2.410465	2.761575	2.697381	2.249376	1.730254	2.896249	1.405899	3.029671	1.770685	2.042425	1.747123	5.650653	2.73535	2.090854	2.193983	0.8784781	3.740854	2.781286
PLA2G2A	9.685564	10.48584	1.143849	2.294145	0.8911719	0.3756817	1.614426	0.6772159	1.282941	0.1029629	0.975328	1.701487	0.2707976	0.3096646	0.008128479	5.152915	1.800741	1.346632	1.725517	0.1484212	4.064801	1.41535	4.515538	1.97583	3.704946	6.939652	3.964668	0.02411439	0.9397344	1.632534	1.146142	2.398234	7.235683	7.154304	0.2451067	124.4451	0.04338388	0.6084184	0.1833495	13.18416	1.002913	0.1612492	0.05414316	19.9403	0.5054866	0.3904974	2.852112	0.07115782	0.5289424
GRN	97.95011	107.1582	157.5972	189.6238	114.7471	129.4222	99.30436	210.2054	156.8091	241.0494	402.2269	278.6695	116.0769	72.54398	108.0816	352.4796	117.9721	234.8465	100.0326	114.4333	185.2783	397.9305	379.5122	179.0999	225.0416	147.5357	531.5739	155.5241	167.0399	215.7929	178.724	259.9533	129.8708	273.2254	225.2848	130.6735	152.0705	126.0494	129.5298	219.2855	134.4245	91.36165	108.7129	196.6621	95.79391	104.8838	156.0288	166.9038	122.6306
PDGFRA	6.653745	8.485366	2.350792	5.189998	2.805412	14.11056	6.830712	3.713556	2.730874	8.280646	1.768675	4.042052	1.638877	2.27606	1.995645	4.776163	5.541292	2.619937	1.103641	11.42261	1.43276	4.030416	5.727988	2.268206	2.172191	12.42862	4.434475	1.498886	4.060017	5.106576	5.062845	2.754776	90.11978	2.806722	1.222209	5.228652	6.140645	7.161683	1.142826	4.236465	6.298334	1.913983	1.891276	8.793828	3.966474	2.059055	4.64364	1.58384	5.970866
GNAI1	12.59369	6.460918	5.810266	1.981601	2.143591	10.00512	7.32605	11.92225	7.448317	6.149373	8.936862	9.560058	4.99016	12.37119	6.313577	7.092563	9.436963	5.108457	14.16529	28.97376	6.911302	7.734713	4.680433	3.674836	16.64256	6.76319	9.005152	4.602125	18.17383	18.37764	5.957115	11.91486	10.40534	6.161877	8.240115	5.618266	8.480585	12.05238	21.45812	6.080464	6.482698	16.63507	6.81676	10.10053	3.926655	28.38911	6.60778	23.01156	16.45293
WNT5A	6.810779	15.15041	1.520996	3.064681	1.88879	14.27546	19.23306	2.467933	9.647049	8.112901	6.661505	34.75162	26.88764	6.30493	3.582802	3.328739	21.92811	15.48777	1.535197	15.86395	2.644662	2.993492	3.836225	4.152579	1.140357	14.2176	1.581871	42.80709	10.25007	1.658606	3.651529	15.66309	14.22817	26.65482	0.6339578	6.6398	24.91733	23.62633	5.491482	3.255782	16.90646	51.58582	4.839579	2.574941	2.112595	17.39469	44.44977	16.87624	8.032955
FURIN	18.84977	39.68701	24.63154	26.28358	254.8269	42.91565	49.21921	41.50911	21.37298	35.59996	37.17434	72.05525	28.28588	51.2714	47.28301	33.84746	79.78325	60.00296	29.52496	90.15653	155.4569	39.13948	37.1318	225.9823	40.73318	34.76845	30.40815	91.57836	36.53131	68.3068	33.85767	55.7437	40.59823	32.57324	27.25413	48.43138	42.57316	96.89552	24.73547	26.55568	29.82972	41.99257	13.03923	44.50544	51.57363	42.11741	54.52809	41.63508	26.20965
ADAR	21.35819	49.84361	20.38424	40.44164	46.93925	62.31248	34.47141	64.38038	93.34501	91.4455	53.40488	50.01702	39.20268	36.37887	198.2565	38.07143	83.51037	42.8049	38.15203	43.31847	72.83981	35.47111	31.50823	40.5208	44.87589	53.08141	46.78029	64.725	33.48504	36.19216	72.75774	49.48135	73.36549	76.24407	38.72242	45.7283	56.13864	67.53821	70.60945	29.96445	58.72729	60.61733	37.56355	53.17513	113.2639	47.42201	36.90608	53.20639	53.05317
TYK2	3.975274	6.780937	7.810607	22.80449	11.89158	23.48098	6.351683	5.947542	46.14545	11.77877	11.22548	8.080524	19.17583	5.447401	21.70852	15.4284	15.67971	7.235205	15.16612	10.53404	49.27188	10.4412	11.57086	7.664464	11.61421	10.29361	13.60621	9.925715	14.14788	9.515393	18.73146	6.787863	11.76234	13.29248	10.47116	15.19422	9.897296	8.839183	7.698405	11.36176	3.699827	14.70025	11.38875	8.519231	19.87418	14.08214	11.51156	11.65433	9.022939
NOS2	0.07924233	96.4922	0.5966231	0.1497421	0.1765233	3.996821	1.700699	0.1796739	0.3400326	0.5747076	149.4586	0.7632524	4.087535	0.1410709	0.777315	1.172471	0.3194944	4.79492	0.2948779	1.437297	0.1468148	0.4299959	1.002101	0.4382929	0.8107434	0.3454433	1.04621	0.9486811	3.975457	0.3159172	0.1818234	0.2383088	0.4742159	2.228182	0.1859313	0.3433023	19.95596	10.65735	1.116438	0.3136101	1.763212	0.4554442	0.05461639	0.1990136	2.055012	0.3008044	16.09368	0.2966897	0.1264748
TRAF3	2.417438	7.82514	2.482363	4.654166	4.305319	5.406072	7.773033	3.503543	7.684407	7.740637	6.188618	3.368896	8.16272	9.51485	3.903573	4.506011	8.677593	6.137698	5.261481	6.392657	5.04123	3.22575	3.723878	2.860494	5.146708	6.017945	2.883474	5.448515	8.883924	5.591496	5.996879	9.507288	5.206148	10.6328	10.48632	7.776144	3.746657	7.287249	4.043091	4.323364	1.764673	5.913302	6.723928	7.715813	3.273257	6.019353	6.071726	5.751027	14.65598
TPT1	2300.609	344.3797	1125.641	300.8917	388.6883	230.576	444.9867	381.2685	236.4513	171.2449	333.3429	216.5341	275.7058	700.0873	113.0408	373.5244	132.1337	300.3121	218.2557	96.60178	417.2874	411.6122	387.7704	289.5664	272.1696	328.6653	320.8795	183.1883	280.8081	323.4856	275.495	271.632	259.1081	267.232	148.7658	536.4646	151.5186	159.32	167.6049	734.929	809.6137	250.9432	364.79	300.3616	233.9321	291.9468	361.35	560.7528	239.4328
TPM2	48.076	12.6413	71.18975	37.17496	55.7649	60.62241	37.19926	24.59268	12.11815	69.09832	7.672877	27.84239	47.63121	16.58223	35.10592	30.32137	24.78969	16.04333	11.0216	18.32261	17.61233	17.32865	15.55489	29.11253	14.67087	18.01563	24.52858	2.976923	17.79648	36.07361	9.707248	14.83254	37.49578	9.610684	22.07183	29.15907	39.49522	34.90224	45.1441	41.22988	23.51519	13.65873	42.48214	58.84952	31.23196	11.9649	9.875476	31.91828	34.34761
NEO1	1.89943	28.04262	4.584917	3.72237	9.222966	11.81249	14.49719	12.35201	13.123	14.18519	13.34367	8.139618	9.760901	11.74305	25.12176	10.01593	65.92648	15.38238	4.39109	18.82308	2.8724	10.70164	8.527365	9.853572	5.68284	15.51829	9.701014	30.40823	5.92551	3.286946	3.668541	5.595206	17.38966	11.815	4.947714	8.935306	21.97918	18.72783	3.591606	5.551457	12.58085	10.9254	29.12442	13.08124	8.553067	10.07392	15.30243	4.122912	7.463867
AHNAK	9.40363	87.55304	86.84522	23.383	37.15156	53.01268	30.40189	26.477	39.36046	54.08288	17.99334	46.43266	27.74653	54.30354	34.00374	98.13325	65.26714	35.14544	53.48692	58.62806	19.72643	125.1426	137.2025	73.54593	79.79336	85.1963	127.2282	31.34869	73.99045	65.17868	17.89543	47.72428	64.7469	69.46015	36.64827	38.09213	61.73754	95.44316	360.4434	47.52945	24.48758	39.88217	25.38796	56.19323	23.49049	63.16059	33.42538	39.34826	26.10664
TLR1	3.283621	3.572162	1.534154	1.422756	1.077642	3.196525	4.407261	2.909172	9.318675	2.403773	7.102796	2.278023	1.637298	1.640495	0.7610837	3.450099	7.003919	3.287368	1.795146	1.23292	2.827458	3.1924	2.62028	0.4697031	1.587813	5.793113	3.0414	7.512801	1.047488	4.453377	4.320418	4.129534	3.330312	3.893851	0.6156368	3.054613	1.104184	2.712728	0.4737738	4.641937	3.034329	2.809249	0.2464349	1.378808	1.708061	0.8441663	5.023433	1.759663	0.5968718
TK2	3.598327	4.136921	3.763899	5.752951	5.236521	3.411329	3.358283	3.711122	4.508349	2.912111	3.351742	2.627389	2.534356	2.439421	3.738879	6.984543	2.869666	3.612123	1.417092	1.539918	1.23883	6.786336	7.725865	2.154721	5.317007	4.706263	6.958792	3.083305	3.799739	3.678529	4.80295	5.344447	4.299941	4.62353	3.11554	5.1777	3.303807	3.446781	2.346687	5.666476	2.475106	2.341377	3.569585	5.964721	2.398606	2.565735	2.888234	2.389805	1.517962
PRDX2	106.391	94.18968	59.55721	65.83779	45.47334	65.23804	53.49852	25.8187	85.73667	37.63286	119.0201	43.47416	140.1901	56.85649	114.6369	44.12514	57.91654	53.62616	87.30414	88.45574	106.2911	45.58463	37.61465	61.63659	81.63028	50.31424	38.16826	109.4832	68.59751	98.84704	81.88531	60.88293	39.45399	59.79986	99.00277	55.84522	67.18174	62.61002	46.56366	56.70894	75.04296	138.5642	145.5646	51.99809	237.4818	123.078	61.88938	198.32	57.10364
MX2	3.91403	3.427929	1.285099	3.779816	4.134995	5.269132	3.964008	4.218515	7.48853	8.126987	5.399134	1.614324	4.217438	2.028018	0.4786999	2.837093	2.282745	1.88866	6.580566	3.652944	4.61457	1.808549	1.44593	6.112115	1.808888	3.203849	3.926867	0.4048637	2.067002	1.602808	5.808299	0.5304674	7.477647	4.312376	4.706489	2.907239	4.658862	0.9625597	1.303438	1.267741	0.9233258	0.1423048	1.332072	2.833089	1.77249	3.658622	3.014945	2.975493	3.831381
FGF2	0.7370957	0.5513176	1.882689	0.2559189	0.2941794	1.684949	1.231012	0.4083835	0.3847708	0.7084809	1.595871	0.4018974	5.369606	0.8223345	0.06671351	1.984994	1.149824	0.8872408	0.959278	0.2873988	0.276654	1.971254	1.823309	0.1630256	0.3729685	2.697893	1.450951	1.397406	0.1972012	0.2278711	0.08283654	1.186246	1.317106	1.175033	0.5852172	1.748936	1.710205	1.04588	0.3005492	1.310173	0.2850662	0.9558133	0.7237901	1.156591	0.5147355	0.8696655	0.681992	1.999824	0.2143818
FGA	1.973359	0	3.521347	0.2442893	60.13262	0.01600161	0.6999937	0.7744689	0.00535735	0.04385552	10.52997	7.506354	0.01048566	0.1318971	0.01038662	4.004562	0.1468722	0.9861515	1.893599	0.0225778	68.96144	1.226972	11.18924	0	5.231001	3.449198	0.982395	0.1027117	0.06254157	1.241703	507.3006	1.577977	0.07840533	0.03658815	0.2213272	5.929288	0.1478298	0.4230191	0.02839818	6.326743	0.1037427	0.6677392	0	4.32667	0.05281056	0.1058442	1.739466	1.693915	0.07787983
TCF7L2	3.319218	7.812535	7.036327	5.31038	7.966619	6.93953	4.059938	2.464317	3.959589	6.34557	5.804972	5.647259	7.207739	5.784536	6.405571	9.039547	8.163018	4.093763	3.223042	5.111112	3.737693	8.456967	8.788142	4.089313	9.678347	6.286478	12.79058	5.154224	4.752764	8.722331	5.880091	5.224752	7.721049	4.939982	4.140928	4.606041	11.2208	4.829899	19.86779	7.460045	2.798169	3.593981	7.916873	9.041767	7.095839	3.739326	4.225735	5.866142	6.091395
F2RL1	12.48893	3.693625	3.973073	11.85766	9.414575	7.41167	14.30129	3.952825	1.361325	3.499566	9.725704	4.75414	16.51959	25.91911	2.805974	4.016746	13.53153	27.08392	14.00381	2.995376	0.5862724	3.907904	3.419564	24.08922	11.9762	18.77299	3.151511	7.211693	3.354063	10.61387	5.725344	19.83953	19.86666	14.14153	6.316545	4.648084	5.029149	6.024384	1.704328	4.657008	21.57885	18.35555	5.61328	5.418521	9.073023	17.05738	14.78085	30.15313	5.204066
TKFC	2.999172	3.194664	2.275602	4.529121	11.82821	5.643145	4.885788	5.065294	8.763837	4.36107	6.683844	8.346671	4.198622	4.671508	3.906375	4.103211	7.311127	15.46055	7.615638	4.873064	8.964324	3.929379	3.552225	6.897231	8.023506	3.545097	4.81738	9.546097	4.60495	4.800701	3.341466	6.099293	4.452389	6.358058	7.478832	5.334233	3.546084	4.189784	8.138559	3.852652	5.574743	4.882127	11.18873	6.77573	7.044485	5.100654	8.866799	5.21541	2.658742
MSR1	20.04011	11.1833	65.68397	7.044091	1.149827	4.14885	8.374	9.166473	6.261521	4.956187	3.609544	8.127314	0.8602108	7.821215	0.6487071	38.40776	2.9778	11.67955	0.481649	2.746304	11.66238	36.5782	37.60684	0.2989279	7.483953	12.43963	50.57116	1.204106	2.514683	9.498456	13.47642	4.149855	4.917249	11.4187	0.4800415	2.95174	2.161614	4.031527	2.349472	32.12869	13.54485	1.269487	0.9430262	5.298993	7.916013	1.906613	1.701637	0.8612102	1.128219
NFKBIZ	5.2424	4.764274	37.56026	9.246638	6.55495	10.2322	3.259509	21.24651	5.580307	11.11151	2.787458	6.00562	2.256098	19.78346	17.8899	30.42197	6.493768	5.298108	3.998988	14.75211	9.129553	5.904284	59.91228	6.143527	10.92728	12.33031	6.851645	1.056782	26.30927	13.89925	19.03746	11.23347	10.05796	8.103547	3.952307	13.43591	9.016967	15.38278	19.07522	45.18069	5.137544	8.70082	4.189031	16.29748	3.125909	6.613124	15.22618	11.67001	12.30088
LMBR1	3.620734	8.331633	2.631741	1.798882	3.404987	5.20066	6.954534	9.042511	7.438139	2.637348	3.970965	4.061455	5.361084	2.146161	7.203432	2.511387	5.183687	6.439928	4.18782	3.793681	3.700839	2.847504	2.550453	2.496478	4.890771	6.730271	3.081906	3.903755	3.669663	3.764302	4.476099	4.002123	3.548924	7.012061	2.567696	4.303915	4.530595	4.46458	4.629084	2.632708	5.837765	12.14704	3.10498	2.710566	4.083272	5.546961	6.422253	3.885443	4.033956
EPPIN	0.2266614	0	0.01255995	0.01366966	0	0.003382621	0	0.005011743	0.2955835	0.0139061	0	0	0.003324886	0.008094792	0.01097827	0.261635	0.01379897	0.01595396	0.01645039	0	0.002808129	0.32609	0.03587444	0.01011769	0.06354127	0.002720652	0.3216864	0	0.003966246	0	0	0	0.007649678	0.02651816	0.005296632	0.0609167	0	0	0.002251187	0.06220588	0	0	0	0	0.005152504	0	0	0.01067836	0.003527832
SRC	6.072002	12.51651	4.823526	14.12839	29.16379	19.45331	13.78342	17.59404	17.20266	22.08443	8.981268	19.75603	26.85252	13.41753	10.8674	10.99828	28.20358	16.16521	28.34092	18.71972	8.896676	10.21998	9.756849	18.18631	21.96185	39.04898	11.6166	23.41031	22.76764	23.34358	13.22707	14.45834	19.69097	14.88156	15.60326	16.37003	24.92108	19.36044	16.7959	8.485381	6.86026	8.506533	18.38941	14.56233	21.6934	12.0596	14.18601	15.27289	22.90654
MPO	0.1706368	0.1467977	0.07554922	0.08061197	0.2090644	0.06582776	0.07391612	0.1108312	0.02404274	0.09840752	0.127561	0.06359476	0.0058822	0.1432085	0.0893418	0.2406923	0.1159587	0.3443431	0.02910309	0.05066237	0.0596158	0.2148455	0.2538681	0.2371704	0.1217814	0.2695405	0.2017097	0.05185687	0.09121916	0.09154855	0.07958276	0.1111854	0.04736682	0.2052506	0.01405575	0.2351354	0.01036611	0.03848164	0.01194802	0.5158646	0.04108034	0.03852878	0.05174771	0.213253	0.1959836	0.07634059	0.1366467	0.05667467	0.05305055
ELAVL1	4.802335	14.17165	5.832635	9.682517	10.18182	16.13555	10.43592	11.88694	19.5073	10.73428	13.93148	9.952954	19.37222	6.367619	24.84682	7.708645	13.85986	12.32632	19.2653	18.99662	9.957693	8.65194	7.071889	9.150349	12.54032	12.13206	8.080995	16.38139	9.766267	11.08198	14.30025	10.56538	12.2793	9.456099	14.38939	12.28381	13.69819	14.04313	10.11813	6.898387	8.234035	26.03268	17.69276	12.59315	27.20385	13.55899	11.17534	17.82094	17.21769
ROBO3	0.4495792	0.3524236	1.594635	1.844754	0.4857363	0.9099828	3.424316	0.3626466	0.5610623	0.5350133	0.1304952	0.3145912	0.549069	6.128049	0.1403568	1.960539	0.1010736	0.8583775	0.2969763	0.2135694	0.2617843	0.9803659	1.038341	0.7478302	1.335151	1.712602	1.236428	1.937371	1.464908	1.488175	0.3500503	0.369128	1.361742	0.8093256	4.048929	1.096442	1.310964	0.3390332	0.3777553	0.9975772	0.800595	0.294332	6.774821	0.6252285	0.4643245	0.3618313	1.489334	0.3337218	0.5559599
SP1	5.430099	24.9847	7.294996	8.815838	20.95212	15.10966	13.84275	13.7983	20.47787	14.31998	14.76096	15.80279	19.45253	11.28851	23.72273	12.93871	25.55556	13.44756	15.82702	12.95511	12.23792	12.61239	12.10702	23.56533	22.46124	22.88823	12.4601	22.08083	16.71876	14.15113	10.7313	12.13477	19.73864	21.30684	10.95079	15.12292	11.83846	19.70749	22.62014	10.42651	13.09969	18.82405	19.64468	15.29301	22.85243	13.39465	15.87576	10.52864	13.2086
SOD1	85.65314	88.08003	81.51555	110.7809	84.84122	67.57687	97.2031	139.2678	78.49743	58.41801	7.600012	167.3473	90.60546	40.34123	145.5464	62.07128	47.28107	61.00393	52.53704	52.14848	61.37495	67.69033	49.58955	62.00444	58.91242	42.40755	67.58505	134.0639	92.29943	45.06565	65.55959	116.0271	45.9579	67.95217	146.3498	71.58869	46.63456	121.969	70.451	55.36397	136.3238	115.0458	62.63956	62.75396	68.52516	86.57036	79.93865	59.38629	95.05135
PDF	1.389858	1.0631	0.4736122	1.816373	3.041444	1.621736	0.7736698	2.51078	1.95831	1.772879	0.8216391	1.659772	1.271663	2.180281	2.235437	0.6953014	1.28225	3.351737	1.624629	2.236801	1.815244	0.6178406	0.2125762	0.7766641	1.568824	0.8500369	0.7896687	2.561477	1.388768	1.054427	2.166643	1.835977	1.916165	1.410643	3.152818	0.8502084	2.051649	1.301921	1.115671	0.9633987	1.042381	1.929204	1.319623	1.367022	0.999212	0.7748329	2.603144	1.30002	2.689064
DLL4	1.939937	1.439266	9.554192	2.876465	4.032441	2.206415	3.571095	2.269266	2.991996	3.394656	1.455858	2.790218	1.291653	1.242994	1.567618	10.55775	4.052166	3.902941	2.475659	1.653685	3.961896	6.053586	6.158436	0.7668512	2.977852	2.89939	8.465222	2.641598	2.701622	3.407563	2.267763	7.915155	5.075068	3.162753	1.129616	13.19161	3.329802	5.141721	1.595449	6.88847	1.985976	2.14051	1.48757	4.196494	4.10473	1.258512	4.319964	1.810693	2.132137
ECD	5.740055	8.91271	7.531023	5.095774	6.923683	9.55745	8.752111	9.869929	12.34142	6.211284	12.8325	8.749071	8.544895	8.358821	7.061845	6.090971	9.385231	10.5702	6.290088	6.700649	7.178831	7.179821	5.772153	9.693085	8.604869	8.244054	7.419823	7.031106	4.630213	6.257986	11.63104	10.37129	8.231377	6.656965	5.771091	8.938493	12.38191	6.767343	11.47199	6.275265	11.22939	6.513616	8.914035	10.55663	9.488968	8.266019	11.31553	6.35945	5.350944
SLC11A1	2.116855	1.907502	15.45848	9.133875	2.39477	4.115092	2.943934	1.450376	1.531632	4.925885	2.496386	3.958046	0.7195634	3.924697	0.2778448	25.70644	1.661833	4.969158	2.416802	1.52775	7.478489	14.75301	28.50444	1.473101	4.014644	11.83657	37.21148	0.5315602	2.834601	5.833271	7.766151	3.2378	2.128531	2.631166	1.548054	5.028899	3.328173	2.620445	1.751316	12.61265	2.156489	0.7394256	0.5152524	5.635691	2.524701	2.885368	3.064359	1.25607	3.882103
DMBT1	10.53269	13.79188	15.88719	22.0757	5.022156	0.1829624	18.01444	7.21847	0.9162137	0.8667817	7.947835	5.25362	0.08221236	0.4440936	0.1679614	33.83705	0.4611511	20.72518	7.461473	0.08851011	0.8766148	22.34535	25.96823	0.04495312	36.95055	31.98987	33.29851	0.4328522	2.745985	15.06224	1.54575	31.70714	1.392017	9.835467	8.322511	63.0485	0.8828724	5.880727	0.7653756	20.44626	1.414462	3.081395	10.10855	45.97752	6.788176	3.056429	13.27552	5.305497	1.940878
STING1	16.45203	6.416968	29.58132	51.2514	16.50192	22.22982	41.36204	14.51102	51.1786	25.15265	18.13949	31.11002	9.713083	10.15153	5.894826	47.9591	22.79948	18.5393	45.10728	16.21175	22.03061	42.04941	44.92551	37.07753	39.89872	22.34498	55.34121	3.387821	37.19571	14.05666	24.95253	13.53144	26.07176	16.4185	20.67813	42.25744	19.67104	20.66425	3.253576	39.33947	12.86086	9.546921	5.651596	23.19522	20.51201	13.39281	15.83913	13.64414	16.11341
SKIV2L	3.984074	5.648561	5.609027	13.86202	19.67824	11.22721	7.663126	5.907154	12.621	13.26524	9.86041	15.4498	10.82315	7.83063	17.74759	8.985967	14.11431	11.35235	10.77499	12.10805	18.65344	6.897088	6.900532	14.7635	12.01042	8.322556	8.407666	17.42498	13.22211	12.03739	17.28945	9.293636	16.09059	16.09986	14.3175	11.79134	12.27559	11.04237	11.26713	7.635294	7.331395	10.37237	3.897614	12.46283	12.33672	8.604418	10.68261	9.235854	29.64665
SEMG2	0	0	0	0	0	0	0	0	0	0	0	0	0.01011245	0	0.006677955	0	0	0.009704613	0	0	0	0	0	0	0	0	0	0.1683951	0.01206311	0	0	0	0	0	0	0	0	0.007350682	0.02738743	0	0	0	0	0	0	0	0.01204707	0	0.01609455
DES	11.01873	1.708936	114.3374	4.98339	1.728553	0.4281816	3.622775	1.281489	2.45998	1.818948	0.9267449	5.525274	0.2272716	1.878546	0.09449686	36.79243	0.4192109	1.639831	1.874102	0.5509862	0.4336622	19.86438	25.29385	4.123938	6.923882	3.354336	16.92713	0.1319245	0.532182	1.082228	0.3215532	1.456441	3.166399	2.651826	1.166605	20.0346	0.3560154	1.621431	1.533093	54.90281	0.3037289	0.526845	0.01851283	22.01214	1.617501	0.1213821	1.634534	0.3514412	1.228048
DCK	25.03987	16.18733	11.3044	5.989517	10.13577	15.49048	15.8703	13.09821	18.5732	11.08409	11.62753	4.685421	9.460867	22.45975	22.52896	6.750175	14.7909	10.78168	11.73407	59.48059	8.240152	6.751299	5.547809	5.143796	5.19466	12.93762	8.131157	8.895888	5.589251	8.450449	9.759594	7.733137	19.44533	17.18536	3.885599	10.6248	8.472292	10.51647	6.114124	11.51374	13.01713	9.584469	19.493	7.695533	15.02485	6.552632	19.8924	14.84157	6.134165
DAXX	14.63111	10.68297	14.7161	17.19856	31.40059	25.40848	14.54653	13.02067	22.26956	22.42049	22.51167	18.25058	18.22731	19.39053	14.46654	14.78255	36.81337	24.25005	12.04299	17.02985	29.67486	15.03175	11.90994	32.76718	24.27733	12.7332	14.47525	23.09435	22.49284	27.31115	14.91613	18.13612	30.4949	24.24418	25.56933	23.45762	18.14578	18.22811	19.88389	15.12473	20.4452	25.41878	12.51192	23.84886	25.22883	12.7095	17.88401	26.97916	29.13894
TNFRSF10A	4.133774	1.479058	4.263927	3.21706	3.293666	6.692761	1.633894	9.317531	4.596392	5.369585	4.267653	6.171161	1.433782	8.259033	3.142162	4.23275	2.107467	1.537834	1.935742	2.306341	7.734596	2.985419	4.785096	12.50093	7.745633	6.107643	3.744303	3.800283	15.32611	6.158947	10.62204	10.24987	5.37664	5.346309	6.141191	8.65096	1.535857	3.080643	3.207359	7.232197	2.904185	3.355519	1.723531	4.043357	5.60921	3.405379	4.316248	16.47345	2.419907
TNFRSF10B	8.803935	7.908718	22.54774	11.4676	13.64055	18.89171	11.94693	32.26334	21.78125	15.22572	9.739625	11.11674	6.212541	17.45179	10.60562	19.48707	16.05409	10.90523	14.76196	13.66953	15.48963	9.181972	20.51288	29.3607	15.69895	20.26503	10.51399	13.71099	40.42669	18.67677	28.22857	19.42542	14.16388	10.72762	17.36894	22.3426	10.80654	16.38278	8.733934	20.43456	7.399726	11.35762	8.405901	13.54981	9.082197	9.857412	12.20098	31.48232	12.32592
EED	5.895738	5.26398	2.526018	3.293691	4.879852	3.175945	6.932689	5.988856	3.295653	3.025073	3.304016	2.474659	2.391559	6.98365	3.16253	2.078094	2.281999	4.005797	5.55796	1.634607	3.839982	1.98952	1.534214	3.227225	3.578031	2.665694	1.88987	2.768308	3.018625	3.194635	1.926845	2.35762	3.203464	3.05919	4.205397	3.83317	2.573568	3.395165	3.126427	2.461202	3.74717	3.848982	3.618171	2.840101	3.195349	2.276392	5.124133	3.48059	3.696522
CCL4	8.897661	3.104937	29.92068	19.0098	9.485925	6.40708	2.372846	15.20083	13.41293	11.07096	2.298619	2.601153	1.755605	9.128254	1.321118	14.57519	2.732298	3.957323	1.178351	4.993355	16.42229	7.801347	23.11635	1.436531	2.113196	10.33988	9.025359	1.389752	2.289071	3.750439	5.767492	2.864312	7.42082	7.845658	1.414623	8.687329	1.780778	3.03454	1.962689	20.87483	4.288927	1.634271	3.389743	5.151407	4.033482	5.16629	6.031216	1.639066	1.537864
LIMS1	12.2674	16.60606	13.32913	8.095146	6.772186	18.44394	15.08328	10.85779	14.20186	12.56192	7.046418	8.254746	5.520384	12.69842	9.92781	10.10618	10.5634	14.95925	12.21637	16.48048	8.418349	10.29655	9.278666	6.877405	9.577317	24.46168	12.15752	7.962894	7.85586	12.18349	15.48443	16.01004	12.20024	10.22826	9.476718	10.95526	13.87811	27.19502	7.504679	10.09995	13.31058	14.07949	6.269768	9.59721	7.289611	8.39716	9.727857	13.52723	9.474433
LALBA	0	0	0	0	0	0	0	0	0	0	0	0.01284426	0.01663243	0.01349781	0	0	0	0	0	0.04297567	0	0	0	0.0126532	0	0.02721961	0	0	0.01984077	0	0	0	0	0.01658182	0	0	0	0	0	0	0	0	0.03658028	0	0.01288746	0	0	0	0
APOBEC3H	1.803553	0.2348345	1.014591	3.180919	2.051489	1.720448	0.7031338	1.349493	4.574175	1.895335	0.4563348	1.229107	0.7792246	0.9418258	0.1861233	1.983022	0.412844	0.7477982	0.9296549	0.2141913	2.226395	0.8971138	1.359524	0.9081177	0.990134	1.003905	0.8527917	0.6983245	0.6724293	0.3590034	0.4618097	0.3615935	0.953611	1.636351	1.716727	2.084869	0.6135646	0.5061571	0.3030842	2.190675	0.8876988	0.1447935	0.4010965	0.8857775	0.8863913	0.4781543	1.481327	0.532467	0.3518244
TMPRSS6	0.4090205	0.1062401	0.4951994	0.4456448	0.7424183	0.227446	0.6504533	0.179982	0.2232553	0.1841746	0.04661725	0.4041475	0.3048599	0.4082179	0.07717276	0.5437598	0.1423386	0.1365303	0.07541707	0.01750471	0.2231479	0.3058665	0.2741116	0.1159619	0.1173316	0.3284524	0.7404998	0.1791743	0.08485552	0.09627	0.1981415	0.1588372	0.09936523	0.1418351	0.0728475	0.1904139	0.2865334	0.1625073	0.09288544	0.6476052	0.1478537	0.09984259	0.09498596	0.3732602	1.685018	0.08059628	0.3117318	0.110965	0.1132138
SPINK5	5.671943	9.844648	6.892422	1.511696	2.823083	6.02054	1.717791	1.223841	23.0223	6.144772	2.207321	0.6946339	4.791035	34.12842	0.0250107	3.318052	11.06184	1.880923	16.45878	3.93887	5.749738	1.71315	2.416119	29.72028	19.86301	2.246845	1.014649	4.173644	33.63617	2.261712	6.955219	10.05001	2.690371	14.19722	20.68324	1.628305	13.51575	1.448779	0.1634759	1.948616	2.446667	1.433327	4.060737	2.059613	0.5355664	5.796019	4.382225	3.667365	23.55627
MARCO	10.60656	10.23469	138.5937	47.67375	1.549624	10.51487	14.25213	7.526339	5.545628	9.666286	5.217231	24.84568	0.9078394	3.060322	0.803738	216.4278	2.132283	45.41863	2.583124	6.358359	12.73971	321.673	229.6404	0.4098323	55.92529	46.66122	494.0551	1.876259	3.177473	19.30037	8.368324	36.15492	4.934833	18.10154	1.112471	9.853472	2.531665	4.292997	6.646569	111.4636	2.322419	2.722713	4.212697	20.73942	13.68209	10.58812	3.048455	2.024942	2.191135
BECN1	5.881575	7.642493	6.095439	8.220473	9.143322	7.615891	5.503405	8.035154	10.22015	10.24707	15.43554	10.91759	7.304818	4.138401	10.06416	8.390254	10.19945	10.66582	10.52733	8.388684	6.25689	8.477536	7.693255	8.351755	9.367502	9.430334	9.346178	11.85913	7.267365	6.36095	6.639618	9.408163	6.852029	12.34075	4.175122	10.09861	7.886884	12.94903	6.699607	7.675804	9.23657	13.25201	6.48248	13.4725	7.536723	7.568066	12.1578	6.067121	6.572134
TNFSF11	0.8530748	0.3941404	0.005733552	0.3536072	8.541324	0.6408216	1.370849	0.9208533	0.2714155	0.6771263	0.01898928	0.1523735	0.9486205	0.91149	0.06013825	0.1035103	0.5433023	0.2694672	0.2753488	0.1111161	0.2563792	0.02566523	0.04094123	2.153457	0.1812891	1.440677	0.04647093	0.4683247	0.1357928	0.2978477	1.775661	0.1875841	0.8206288	2.186537	0.4049956	1.238727	0.4547132	0.634383	0.01541482	0.186353	0.2561672	0.2706335	0.08345337	0.3764936	0.1528859	0.2845306	0.7458668	0.1023669	0.1449393
KNG1	0.02010914	0.01122146	0.004189786	0.01519988	0.02190021	0.01128384	0	0.008359159	0	0	0.01850186	0.004282566	0.03881938	0.009000947	0.01098649	0.005818464	0.01150775	0.04789771	0.009145945	0	0.01405116	0.0112529	0.0239342	0	0.03091124	0.01361344	0	0.1249402	0.006615359	0.003752618	0.004413476	0	0.006379504	0.0110575	0	0.01385507	0	0.008062166	0.003754787	0.01945389	0.04518471	0.04439624	0	0.02645406	0.02578181	0.007996938	0.009909839	0.03205907	0
CSK	13.51443	22.83919	8.63039	21.44534	26.38223	21.19775	16.2358	22.71888	41.1213	27.04255	13.98324	28.69705	18.74373	28.24202	14.65254	19.05164	23.5443	33.02697	32.41695	28.80449	22.09762	13.76769	13.65724	24.05451	38.6107	12.04711	15.92427	25.72666	27.52959	27.51372	15.61787	22.69356	18.30957	40.18771	35.33948	27.23939	17.57963	22.47582	10.45689	19.73104	15.30902	18.16982	27.83351	16.54454	28.75488	20.2619	43.47512	20.82306	26.8028
KLRK1	0.1092132	0.1431261	0.4706111	0.4596585	1.063257	0.4039095	0.1397759	0.1908813	0.7064559	0.3721785	0.09134911	0.08457714	0.2806489	0.277752	0.08588556	0.4237301	0.248575	0.02627612	0.1128905	0.1709713	0.5318726	0.148157	0.3618961	0.01562232	0.2125749	0.4928995	0.3353269	0.1005761	0.5879155	0.08337499	0.174325	0.06469302	0.2834774	0.9281005	0.2180884	0.3078295	0.07237806	0.2935639	0.1390386	0.3441776	0.04780504	0.08967161	0.4516397	0.3199981	0.3394463	0.1579329	0.619752	0.08793614	0.1924671
KCNH2	0.4069457	0.4998774	0.3999438	1.078527	0.2787368	0.8150211	2.195184	1.952291	1.038588	1.225104	0.1412904	11.71622	0.6387707	1.214339	6.224828	0.9034707	4.796756	1.818706	1.228081	0.06383097	1.052159	0.7137241	0.529285	1.130299	0.9104988	0.6093196	1.517059	0.5565655	0.1810247	0.09074733	0.2583952	0.1975567	0.7267012	0.5770147	0.08432973	1.74872	0.3855976	0.7747197	0.6140932	0.3466414	1.355574	0.3416025	0.1047832	0.3097605	14.34245	0.05089084	0.3321378	0.1496126	0.3594751
JUND	28.4039	20.96537	176.5901	126.3889	78.84391	46.47157	42.7473	66.58755	60.56636	42.04608	31.24634	72.9568	134.8754	24.71009	118.6441	226.0089	35.87737	41.4857	128.4325	45.66089	37.4883	154.0889	318.0194	45.81961	43.60678	53.66542	121.4286	63.78446	41.96616	16.17429	69.85317	97.4636	65.69965	45.69479	68.79424	88.15266	89.95489	39.75015	86.17955	231.8114	18.21955	56.24667	77.75221	102.9424	87.38367	58.30802	27.73244	76.0581	42.17049
JAK1	11.81282	27.75075	21.05265	22.45285	17.65117	24.25739	24.03808	23.29278	34.98617	26.59467	21.50287	43.30138	11.19607	19.52827	37.93907	31.0139	38.56272	25.33314	22.92121	24.49487	35.46681	31.72595	30.12964	20.56181	31.16939	40.14628	31.56529	23.04687	32.8019	36.75218	28.23099	22.27515	36.79937	35.52529	14.31558	48.18406	20.18777	41.41016	83.99954	27.23561	10.823	18.91559	5.018656	33.73014	33.86617	16.55221	20.57219	14.53709	28.27381
CLDN4	41.95471	10.21389	35.51532	102.3909	143.1017	27.41487	73.70702	44.96004	762.2963	18.15361	32.07092	99.82394	33.11356	57.23232	37.30851	38.93109	46.52641	80.75959	145.9386	41.63097	118.2796	49.40746	59.38244	55.55041	148.8075	15.63956	42.56371	37.26252	75.03993	31.75289	35.084	73.25972	45.48093	65.22526	21.47063	40.56613	43.58592	11.74485	158.8055	42.0989	31.51956	30.90854	1.042892	38.43481	67.68338	35.21983	72.69626	103.1333	58.11955
CCL28	5.359663	8.846982	1.302353	1.778057	1.080262	1.119405	2.855302	2.435963	1.138387	3.214954	10.68775	0.4567123	0.1054453	1.767262	3.805589	1.346838	0.9132942	2.657408	1.141707	4.998952	2.435513	2.508654	1.864873	7.606765	2.230533	1.613111	2.358184	0.4760246	3.035257	1.22851	1.641883	2.783047	8.243183	3.610798	2.39185	2.726056	1.688581	2.392738	3.249982	1.618979	2.796236	0.7974443	11.2577	1.469639	2.124283	1.408161	0.9475973	1.09547	4.380406
RNASE3	0.2715851	0.1360083	0.1305816	0.2368648	0.1516793	0.0586133	0.02262398	0.02171059	0.1471783	0.1204809	0.09610688	0.06673665	0.2304515	0.2103971	0.0190229	0.2720132	0.02988819	0.05528933	0	0	0.1946345	0.09742095	0.09324364	0.06574394	0.09175242	0.3064285	0.1058375	0.02821718	0.1374525	0.5263047	0.61899	0.2094229	0.1325519	0.08615639	0.02294471	0.239898	0	0.08375694	0.01950403	0.3368405	0.06705985	0.1677191	0	0.2473455	0.08928144	0	0.03431741	0	0.04584711
IRF7	20.45617	3.130054	9.69524	93.51294	26.91787	15.2234	8.107443	11.19434	30.16147	43.87924	4.489376	20.48419	12.39861	8.72972	19.36687	15.11184	6.46895	7.695063	7.445105	4.948503	36.43398	10.15313	6.301397	27.65448	10.77777	6.012328	16.70203	1.979068	12.59667	9.271079	18.83664	2.725367	32.47522	10.11059	19.28613	13.71033	29.54115	6.126878	18.75593	9.016251	4.473719	1.648472	1.414639	7.461776	13.89366	2.867943	9.477245	25.62571	3.667769
IREB2	3.557877	8.580596	3.602052	2.874995	4.921786	5.057472	11.66749	5.906342	6.295734	6.309692	5.800031	5.650196	7.577646	6.760123	12.02213	4.84116	10.84339	7.111786	5.887734	8.877223	4.915035	4.693082	4.056953	5.515044	5.88265	9.26628	4.076009	7.954707	4.217448	5.386107	3.87074	4.311717	14.76692	11.04294	3.210476	5.471432	4.238229	10.22244	6.991562	4.809656	6.798328	4.422532	7.767233	6.064839	10.46095	3.872114	12.7647	5.668707	4.788872
ILK	6.005429	1.714548	7.421116	3.459151	3.557758	3.555156	3.151253	3.095816	2.761748	4.755605	1.613735	1.963023	1.000123	4.130644	3.109621	5.877484	3.792471	6.684233	1.394153	2.056052	3.197727	5.613057	4.907335	2.798835	3.735409	3.478071	5.205603	1.982654	2.577826	4.225745	4.065009	2.350057	4.526701	3.608479	0.6022	3.108483	2.91652	2.868988	4.0065	5.715073	3.235965	2.499901	1.296196	2.811389	4.312878	1.528049	1.91484	3.028496	1.639126
IL18	28.68671	10.92325	17.59573	13.66029	15.56271	6.3752	10.36984	14.00779	6.040359	7.679968	5.700586	10.89727	1.34167	35.70026	0.6149868	14.23411	2.522072	19.99505	10.68607	5.60785	6.872199	18.44325	8.421732	17.53772	12.2986	7.284539	12.63285	0.8426501	15.29865	14.88393	3.498503	11.56703	4.603002	9.607027	22.62412	9.911401	7.77472	3.751852	3.109958	10.35438	13.96315	1.143017	1.05881	3.983128	1.26584	8.216884	13.70346	5.885548	7.01733
IL17A	0.008091251	0.03762621	0	0.1223186	0.0440596	0.03405184	0	1.084712	0	0.2022057	0	0	0	0.03621683	0.01473533	0	0	0	0	0.1345292	0.07538293	0	0	0	0	0	0.0136638	0	0.07985404	0.007549645	0	0	0	0.01112293	0	0.05574821	0	0	0	0.013046	0.1298631	0	0	0	0.01728957	0.01608851	0	0	0
LTB4R	1.785457	3.609366	1.831945	3.615836	2.904496	5.486678	3.221371	1.025771	5.748162	16.08642	1.948828	4.964668	22.38967	4.87047	5.993938	2.924218	2.968871	1.894573	0.7660881	12.90257	2.220534	1.599231	2.571144	5.152322	17.01848	7.32071	2.173166	6.747856	45.34915	4.938109	2.354888	5.852397	4.857367	9.359304	6.130787	2.193414	7.400231	3.281997	1.258043	2.786459	3.892926	12.16029	6.982815	5.335793	2.530274	20.6513	9.493278	18.57666	6.045042
APOBEC3A	11.2908	5.173359	2.498662	0.5183302	0.4052499	11.33787	2.984293	0.7093232	0.5033273	13.13333	1.357235	1.256619	0.5453433	8.066116	0.1103619	1.744207	1.268537	4.802997	3.191384	22.78777	3.513822	1.350507	4.432039	12.45287	2.227273	0.8205016	2.262176	0.1895505	8.163208	7.51141	0.8470205	7.986846	1.588599	2.367656	4.056485	0.9302914	4.402231	0.2365654	0.2322617	2.735865	0.7883372	0.1472343	0.09672521	1.569249	1.662952	1.813792	3.248365	27.12489	1.362581
MASP2	0.03184538	0.2171965	0.6487613	0.3008869	0.1541412	0.1340205	0.2835581	0.04044881	0.3140912	0.0816243	0.03662506	0.2373696	0.1463701	0.2138122	1.17601	0.4095235	0.2277999	0.06555122	0.20921	0.2773452	0.1565867	0.4356098	0.3053285	0.1039283	0.167058	0.2595019	0.1254813	0.1147007	0.3201081	0.2245038	0.06601007	0.05675257	0.09541493	0.3356268	0.3691881	0.1625279	0.04299097	0.2198841	0.2345439	0.2510258	0.03407417	0.06391554	0.6277378	0.4701368	1.266448	0.0703565	0.1220605	0.04074105	0.5306229
TRIM27	6.993438	4.440671	6.194534	8.805464	19.93483	8.518526	5.831581	4.871916	12.60846	6.401508	7.37373	9.859575	5.905862	7.244027	11.36915	6.757753	10.94029	10.47548	9.834284	7.471107	14.42869	5.781139	5.072006	11.07027	8.675464	4.885714	6.014689	11.11473	8.9783	8.755488	9.332131	6.967127	7.660326	8.26221	6.530711	8.296757	6.979734	7.409752	6.947597	6.474626	7.273299	9.46775	3.975515	12.19569	10.0014	4.921091	6.998585	6.210746	19.96606
RELA	9.164276	18.8719	17.8981	17.8637	23.63465	25.34103	18.12568	20.02016	14.65405	21.86119	22.19393	20.83884	15.2556	24.81023	27.53084	19.17235	27.83277	27.28079	24.50875	24.85662	25.13115	15.86949	18.4303	23.04118	22.90217	18.14551	16.7496	18.25647	16.97578	24.23467	22.21899	18.98052	19.12154	23.2433	28.55962	17.98708	18.62331	16.82834	14.62888	16.08993	17.18274	20.59501	28.27183	22.20315	22.14127	15.92313	18.09502	27.70527	15.67931
IL7R	14.96717	15.26371	38.54098	16.19593	6.393056	14.87501	7.211897	9.121029	12.16013	17.60691	1.906913	2.3338	7.245533	3.924636	2.185561	34.60582	8.345018	11.20676	1.636913	3.354575	8.668945	35.11553	29.78627	2.239199	7.268427	23.20829	40.88473	2.514402	8.471699	6.067847	21.33847	4.259786	21.37104	38.85738	0.4770683	39.34517	11.19447	21.13412	6.122335	28.04647	7.306204	6.144996	3.003404	20.17294	5.961525	3.306721	23.25089	3.018408	5.904745
IL1A	17.20157	3.615911	9.33253	0.6289631	1.054042	9.755638	0.9509741	0.3900547	1.337078	6.58901	0.9203455	5.806465	0.2245926	110.2624	0.02579376	2.376914	0.7092112	3.673461	5.523823	6.988989	5.492652	1.459663	2.423281	25.25013	1.003056	7.103389	2.929966	0.8704283	4.403138	18.78574	0.1631989	15.28432	0.2808303	0.4575537	3.764489	2.683605	1.841313	2.129414	0.5223113	1.278852	4.864681	7.689495	0.05369069	4.387936	0.007566224	7.829168	1.564641	46.3208	19.836
PTX3	1.22504	0.5408283	13.76358	10.27065	0.2814667	1.685888	0.6129466	0.7976965	3.135353	0.9688152	0.5439451	0.5696695	0.05345525	1.995519	0.7695449	1.5143	11.02597	0.6771518	0.2468462	0.1657443	0.3070009	0.8749807	2.987642	0.2602647	1.25994	7.269719	1.833063	0.04188942	0.9309925	0.5787543	1.395386	3.241089	5.239217	0.2877801	0.7919475	8.858913	0.1130441	0.7227274	1.071314	1.375143	0.8461986	1.198241	0.8464752	6.905273	1.325415	0.07708389	2.241599	0.2060153	4.36162
IFNAR2	10.55914	4.569152	5.824383	6.714764	4.1125	4.811017	6.947827	5.379936	5.139949	5.320586	2.826967	4.550936	1.663207	2.155955	16.40076	6.706593	4.048314	4.24484	1.927507	3.48831	6.184519	4.119804	4.583368	3.354736	5.888143	7.44477	5.081303	3.518158	5.957465	4.897272	9.204804	4.225495	5.398604	5.319513	2.674596	8.475355	2.661705	4.950264	3.217024	6.791125	2.799248	3.039227	1.285225	4.378669	4.61152	2.955851	3.545091	2.462927	4.092257
SYTL1	10.80444	7.089913	4.966967	20.36596	19.29836	14.17426	7.281162	5.629513	10.57786	16.96916	9.173181	26.93082	23.12893	14.48666	5.452595	10.92339	8.728806	7.410593	28.0924	23.84899	9.702796	6.755543	5.229926	22.18999	28.11824	4.619729	11.02651	8.120727	23.29258	9.27945	2.157893	9.010886	12.18604	14.13434	28.76833	7.544413	13.49713	13.7533	2.414253	8.173932	3.951536	5.290181	4.950405	8.423212	9.917531	14.78288	12.07107	4.466224	39.28796
APOBEC3C	21.15864	26.51438	11.77737	20.12258	12.93418	29.33744	16.60719	25.14484	45.96726	27.01713	33.18041	22.95096	30.87543	24.29796	6.66841	23.88465	21.29804	29.60903	75.02706	25.50849	25.85918	15.58182	15.4934	48.89781	54.54548	28.7635	18.46035	23.35878	19.78964	40.71982	15.4872	19.45537	22.58933	45.24403	58.48313	28.15847	29.63763	28.8685	5.561348	20.87885	19.49828	17.8212	22.62975	20.75666	31.57674	22.46856	63.20492	19.85584	13.32657
DDX17	20.28627	36.69023	70.63402	57.10066	31.81759	63.60848	29.17074	32.00456	71.89099	45.63398	25.01337	36.91475	85.60416	34.42304	45.60334	68.03732	94.33052	33.77235	67.45342	47.86431	54.93484	47.08675	60.8596	31.88071	41.50918	75.87306	48.20728	46.82217	59.49333	43.09572	22.54581	35.50187	56.82559	68.42515	46.23836	68.70352	74.7438	56.09059	54.70339	61.22941	39.5105	43.16682	66.21908	48.85636	131.3967	37.41636	63.47954	18.15675	34.54455
PTGS2	9.046678	15.30898	23.60432	10.50855	5.378583	6.059118	40.88547	7.870698	9.251368	7.847606	26.40358	3.219166	0.1495814	9.363052	1.700038	25.03203	16.14064	7.449422	74.59845	26.25457	2.127719	10.24257	54.33013	38.10927	4.206437	17.14214	3.292634	1.403522	15.96056	12.76689	647.4212	7.806797	34.08413	1.491263	6.963627	33.14881	3.891643	29.14532	9.73595	40.53747	3.97701	14.75094	0.3203222	66.59597	2.674885	2.770046	4.780859	4.905164	38.95534
HTR1A	0.008269179	0	0	0	0	0	0	0	0	0	0	0	0	0	0	0	0	0	0	0	0	0	0	0.008674296	0	0.05598052	0	0	0	0	0	0.008289417	0.01311674	0	0	0	0	0	0	0	0.1459907	0	0	0.02175661	0	0	0	0	0
SEPTIN7	23.18121	18.42881	21.27714	13.35462	12.24956	17.78861	17.81455	20.25962	17.76193	18.36037	7.70274	11.84418	11.54989	16.13692	10.55275	15.18518	10.03546	16.84942	12.18718	11.36535	14.20596	16.39284	11.17946	13.75546	17.18921	23.01982	15.3319	12.28455	16.58482	15.95699	13.06242	14.77527	27.54428	12.93676	7.895032	20.83121	18.17427	21.56365	18.80208	15.43492	21.44013	16.82926	14.4911	17.54267	14.9998	15.57452	16.50516	20.28565	15.96575
CD40LG	0.7533235	0.2925692	0.4915677	3.785666	1.021769	0.7432309	0.1972283	0.636621	2.391141	1.113967	0.2665815	0.2997089	0.2054659	0.1389524	0.226139	1.616809	0.04737368	0.2848146	0.09412722	0.2556149	0.8098168	2.169533	3.608637	0.02605153	0.4453805	0.8499724	2.432458	0.03354381	0.7216822	0.1313106	0.3270393	0.199165	1.326249	3.903354	0.2454845	3.830974	0.1408126	0.1659466	0.3787024	3.230109	0.3454487	0.03322998	0.2887064	0.740539	0.5837444	0.1481436	1.217069	0.0659884	0.06661331
CD14	86.2302	33.98704	62.96999	59.45483	33.55602	46.86702	49.2651	49.15757	77.49289	87.39015	26.57258	68.60216	16.2318	53.37796	5.432117	87.59805	40.08377	87.23637	9.521772	36.71216	65.73095	71.17701	50.80839	7.998032	38.54769	113.6078	53.23976	21.82448	28.06042	82.92135	161.6069	67.13348	52.84225	69.22478	9.381298	52.04692	33.76018	32.68652	14.45243	90.20753	51.31679	23.8186	18.56309	37.29854	31.22105	29.44866	44.23561	7.607712	23.54101
MASP1	0.07200236	0.09991688	0.7358054	0.06695063	0.01452138	0.06573455	1.032235	0.07482657	0.0611929	0.02856168	0.1498452	0.2166241	0.01733508	0.3133336	0.7878003	1.132613	1.841118	0.1482112	0.01559418	0.02035964	0.05190846	0.9081667	1.052525	0.2649539	0.4605399	0.3056172	1.505417	0.3782016	0.1334733	0.114104	0.04515085	0.1615425	1.671478	0.1979613	0.03389144	0.156177	0.2360632	0.05383966	0.1333761	0.4330477	0.03668649	0.05849333	2.076115	0.3578343	3.403155	0.1477134	0.08917675	0.1113484	0.07440881
PROC	2.556174	0.4822007	0.1507315	0.09113838	0.4705401	0.2452597	0.4896573	1.002429	0.3652618	0.2665549	0.1941397	3.036451	3.715858	0.3305639	0.4940616	0.2180466	0.2760015	0.5265229	0.3564536	0.1002364	0.3721069	0.1743035	0.1614479	1.783387	0.2978736	0.3197022	0.2748807	0.7409979	0.1586626	0.4893895	0.2977106	1.462519	0.2486345	0.3315035	0.7680732	0.3392225	0.3369423	0.6284288	0.05628418	0.1846885	0.1257876	0.8711983	0.4570702	0.7296443	0.6376735	0.6832815	0.2723385	0.05339609	0.6571113
MAP2K2	11.49955	18.09862	10.93235	32.00661	24.83067	19.29134	13.11914	15.47639	27.59711	17.20787	26.21317	15.46006	30.84952	14.29865	20.98157	16.64912	13.06541	21.18523	19.76831	23.44847	21.27077	16.59267	14.26222	11.53557	21.27198	13.76903	16.34863	22.39224	19.7374	21.11652	34.13508	17.78543	15.56599	19.7021	24.71403	19.6643	20.92812	14.78256	14.72949	18.24497	10.51236	16.80426	18.73498	16.31838	31.00569	34.1355	14.04838	30.86067	24.77846
MAP2K1	11.85644	27.86348	14.48591	11.85647	22.37057	18.99576	23.40038	21.12079	32.0245	34.08464	12.15411	22.42096	13.02704	25.54543	8.941521	16.68984	19.66466	24.30436	15.30572	28.67958	32.66225	16.48428	16.37159	9.041496	18.80009	21.59466	19.21125	18.78143	18.0937	27.81196	53.6469	21.10742	16.64886	16.80496	15.50059	20.23644	16.65648	32.74342	11.34191	15.69736	17.44948	25.2944	21.16351	17.19771	22.74432	21.81677	24.86629	23.1218	12.99087
HRG	0.01486034	0.07463239	0.003096186	0.005616238	0.01078928	0.07921656	0	0.0494183	0.008375292	0.005713379	0.003418146	0.03797699	0.8729018	0.01995468	0.005412561	0	0.008504048	0.2005754	0	0	0	0.005543812	0	0.01247069	0.1240045	0.07712761	0	0.4897445	0	0.008319378	0.01304596	0.008938026	0	0.04494228	0.006528431	0.006825787	0	0.03276798	0.01109892	0.00479204	0.1621839	0.2952731	0	0	0.006350784	0.4136729	0.3783662	0.0368529	0.01087068
NDRG1	16.90366	222.5249	32.74019	17.73484	19.0724	187.2478	255.8226	56.65451	14.69943	277.4649	248.3444	28.15617	56.05863	211.2565	105.8546	28.1899	12.84422	84.93563	78.0017	413.9841	118.1134	40.33067	41.44221	148.2361	46.56536	143.9712	31.78035	42.82715	384.7807	423.4212	44.33186	269.7911	141.8979	27.86194	152.4405	53.09807	315.5517	194.9261	31.4911	26.51901	88.39449	252.3137	193.6307	129.934	26.64428	411.668	18.57856	285.7973	107.4074
IRF9	1.177482	0.4498445	2.193111	4.255326	5.224419	5.823017	0.9874884	1.656277	3.050013	6.081839	0.6793849	1.207381	8.528043	3.850811	6.938494	3.028423	0.7997493	0.5665918	0.7122459	1.431344	5.157251	1.567774	1.185575	2.125155	1.110025	1.874283	2.979296	0.610455	2.882372	1.12086	1.092015	0.8584463	2.974557	4.349149	4.410901	2.180707	4.055861	0.7470572	1.665605	1.64283	0.5790408	0.3620505	0.9498242	1.987109	4.968604	2.033844	3.12927	3.321803	1.061468
TRIM22	27.3348	7.519898	25.66255	29.36337	17.51064	15.31385	9.316269	27.03856	43.12315	27.48405	4.592057	6.741953	6.725203	12.21282	10.19046	31.65836	5.115348	10.03143	2.79556	3.649862	17.52293	19.35576	24.29663	6.974536	15.74728	16.44424	33.79347	3.631298	8.860889	9.211206	10.27126	5.898629	23.5621	26.37588	8.54824	23.14306	9.289519	8.119136	3.902621	29.84026	7.559272	1.785289	1.394231	14.12745	12.54686	4.461441	17.94242	14.86479	3.052412
LANCL1	9.098272	35.12267	8.792266	8.72622	5.305599	8.618632	35.47426	9.749685	19.45914	6.571183	21.53021	13.79749	6.979339	9.187956	31.01391	9.161678	22.64175	11.18709	13.2878	7.231781	13.34621	11.03278	9.293839	8.198597	13.21801	18.84494	10.40407	21.40682	11.72558	9.370774	7.923323	8.80485	23.04648	8.268652	6.20372	10.31296	15.34666	22.56272	9.886695	9.075076	27.67961	19.02498	16.31361	17.22285	13.45849	7.946771	10.02403	8.758148	7.149846
PPP4C	79.22442	18.04708	36.94496	38.63305	67.69644	37.27755	42.48078	42.4238	43.43386	33.29397	93.93094	41.55931	40.99576	86.43059	59.42993	24.39562	45.85683	63.73845	28.55074	66.59956	48.52764	28.00079	22.65677	57.23329	46.91254	16.76037	27.79803	39.94166	38.51484	35.74406	45.9088	50.07215	28.33625	26.1986	75.74274	30.73572	36.00279	30.24073	28.89736	29.45962	38.01367	61.42237	36.37236	36.07227	38.231	33.14664	47.2571	65.23749	51.88136
HMOX1	25.4113	17.68892	39.32109	23.44814	17.21008	10.85309	21.02365	34.39608	20.85	18.14277	20.01101	31.6673	576.6156	12.40162	4.652819	37.32406	11.79322	132.402	13.78189	9.262307	36.39625	25.06485	29.02223	19.62969	42.20535	25.28425	36.18456	9.216283	14.0733	34.13868	48.10535	22.17567	14.60331	104.7289	8.490212	56.01942	31.93076	16.7688	25.28306	33.55015	26.04878	64.48364	4.846066	14.98266	15.56281	58.2626	23.81985	18.28565	7.256235
HMGB1	42.46832	22.61893	44.58071	23.46259	33.64793	33.46127	41.71554	20.68362	33.17223	24.69585	24.78968	17.8999	33.02711	50.3384	33.50789	22.14426	25.00251	20.2624	21.36591	37.0039	21.21423	27.13991	18.72165	31.17708	23.5446	31.31243	20.75693	31.59915	22.08245	21.93084	15.57454	22.21841	27.2206	20.9774	34.41582	31.3113	23.86245	22.18393	26.34931	21.78424	36.08572	32.17718	65.2989	35.53986	46.85732	18.17439	62.11846	41.20726	42.96747
RNASE7	6.963906	2.361124	0.0313605	0.03792366	0.01821365	2.54786	0.3803364	0.3128411	0.05655417	1.639633	0.7847553	0.7372641	0.09685421	20.39126	0.3106608	0.1016193	0.7465068	17.8593	0.2966483	0.3217584	0.7595811	0.04679325	0.04478681	7.062978	1.597557	1.652988	0.1016718	0.1219795	6.783678	10.13052	0.06606965	11.73886	0.2069189	0.3586497	0.6612486	1.094665	1.414245	0.4324741	0.3559909	0.03235826	0.2576816	2.326138	0.2282302	0.07920335	0.01072092	2.094995	0.5851587	30.99063	1.137767
ABCC4	2.904831	13.09843	5.274704	2.693698	2.538528	4.755031	5.504059	2.776868	8.188528	2.122707	20.4697	1.026271	5.493524	1.775958	3.81869	4.066108	3.690707	4.251176	2.935428	1.77973	2.016293	4.329333	5.832885	1.572002	1.601062	4.751305	3.599478	14.23367	2.063105	1.674697	8.332365	2.711383	3.841785	8.364629	0.9465465	5.213386	4.380127	2.504674	1.334426	7.788473	5.557589	2.957554	3.82415	3.317763	2.912409	2.39452	2.987839	4.280046	2.579494
HGF	1.469167	1.067643	2.261439	0.8849486	0.5769165	0.7494492	1.865658	0.5674964	0.7027239	0.3835021	0.5444292	0.8119113	0.1282157	0.2686424	0.3540735	2.974198	0.7715768	0.9575116	0.6305223	0.2489694	0.3740868	1.464829	2.107807	0.2429651	1.53701	3.549941	2.606623	0.6302482	0.4199121	0.8439489	0.6567681	1.142281	1.609038	0.59497	0.1318348	2.087007	0.3861736	0.9862175	0.6755493	3.524615	0.5915317	0.1662676	0.7434263	1.307759	0.8760559	0.2285918	0.8595359	0.250065	0.380917
HDAC1	29.49117	62.18464	22.19789	37.05922	44.60128	38.52238	51.54363	33.37351	36.51003	79.31855	60.68484	61.90089	50.65572	63.71269	59.20283	20.63539	89.12426	41.53104	75.4807	65.46814	36.50171	20.45707	15.3425	51.84265	60.89833	30.5854	16.94683	61.31822	49.85123	91.5006	22.29593	58.24398	36.65296	73.74621	73.31748	35.29933	36.63393	49.08246	32.76677	21.49863	20.785	34.105	66.38032	36.26485	62.36454	31.09342	76.66316	30.03994	83.74786
IFNLR1	1.222152	1.861279	3.921428	1.518475	0.7597828	2.160227	4.106232	0.3905525	1.29151	2.049863	2.449232	1.304638	3.720086	2.912994	10.90043	3.385937	8.327166	2.041763	4.127212	2.256983	0.2633081	2.9009	3.450185	4.669783	2.516063	2.716531	1.692369	1.46915	0.9347773	2.229374	1.183579	3.375269	5.379621	3.599562	1.718127	2.452485	3.56377	3.97501	1.237989	1.876947	0.9072083	2.544915	10.23873	1.18975	11.30789	2.472634	3.219688	3.596459	3.493433
PLSCR1	38.74088	13.67354	23.11837	12.10303	27.71746	29.3369	15.08071	36.84958	30.63805	38.36289	13.06611	9.141383	21.80634	26.17845	32.40765	14.35528	11.81589	29.09493	11.55432	12.49625	34.4974	13.36921	11.28721	26.93259	15.16071	19.06744	20.1979	10.09265	17.9347	29.38575	15.00409	11.95853	18.47175	15.64155	33.65704	19.7362	16.4816	19.86313	10.00799	14.36151	22.15015	10.13503	6.259008	17.38941	31.71548	14.23068	11.88173	52.55872	12.88705
BACH2	0.2951149	1.526743	0.3410655	0.2759308	0.5189272	1.05008	1.349948	0.5175401	0.7688284	0.9130249	0.4207254	0.3764421	2.430974	0.3680768	1.683719	0.6315287	2.935676	1.303757	1.307274	0.688183	0.1145611	0.563381	0.4230552	0.3821291	0.8590187	2.277078	0.4204949	2.773623	0.3969351	0.2036522	0.2007216	0.8305012	3.808328	2.36864	0.1249228	1.036077	1.535094	0.8165146	0.3501398	0.4733528	0.5871335	0.8267699	2.330657	0.5863902	1.422153	0.4309325	1.626026	0.3662074	0.4025326
TANK	16.20366	7.116328	12.30777	6.551888	8.720674	10.54472	9.824947	9.997069	10.68611	5.524973	7.959696	8.739044	7.026314	12.58084	8.435406	7.758154	13.23416	7.406531	9.607553	6.314201	17.50769	7.986178	6.714746	11.64088	6.968513	9.11389	6.465215	6.081437	6.026819	8.424899	8.76357	6.80814	12.3552	6.726962	4.420981	10.60694	6.17153	7.390848	4.601259	10.87212	8.325567	9.245144	5.592593	7.625635	6.046301	5.259058	6.691986	14.8315	6.861535
PIK3CG	1.138903	1.696188	1.334443	1.663247	0.6031361	0.8646698	0.8405591	1.357553	1.919225	0.9849768	0.6213723	0.7778814	0.0629564	0.5620052	0.2055628	2.418303	0.7584442	1.584277	0.2826452	0.5783814	1.155007	1.866539	1.837827	0.0718416	0.5848637	5.841262	1.726241	0.1987099	2.478317	1.746657	3.79675	0.6331423	2.985436	4.846841	0.05571735	3.859404	0.3020228	0.9788122	1.060914	3.823963	0.9852031	0.2570939	0.06153877	0.8775967	0.8780596	0.3480084	1.895849	0.2606053	0.2282305
ARRB1	3.70879	2.13874	18.87205	6.242697	6.174397	1.390306	3.040961	2.405897	3.691074	2.044123	1.593976	2.423956	0.8896979	1.44982	0.4817741	23.93044	1.872063	3.9378	2.41812	1.014557	3.210067	25.3035	20.62752	1.629836	3.998504	3.179958	17.6299	3.217572	1.719335	2.2709	7.950148	2.395787	2.918963	4.048227	0.5357441	6.333504	1.285679	1.658181	14.93685	13.77416	1.603085	0.7407498	0.5244073	7.167416	2.933971	0.7903082	2.410227	0.468613	1.159237
RSAD2	19.85844	3.678229	5.523652	7.602803	2.852223	9.070633	3.127108	3.938627	15.59055	31.26621	1.821537	1.454566	1.862109	14.14022	2.176024	8.170524	1.206409	1.338199	0.1769023	1.71836	8.033808	6.689276	3.296126	7.415981	1.43152	2.28205	13.95111	0.5043369	2.159886	2.885929	4.104405	1.2477	10.23178	5.167244	10.44046	1.91164	9.564939	1.462714	1.231732	3.095532	3.276139	0.2904032	0.3114016	4.28582	3.387671	0.5382796	3.69299	9.676186	0.7602616
STAB2	0.02429205	0.07982769	0.1957038	0.1683148	0.04703233	0.08632967	0.2490392	0.04375779	0.07758236	0.1120752	0.1601781	0.2241799	0.05582644	0.03986854	0.06193502	0.2038342	0.06950741	0.04500295	0.04051078	0.07308516	0.007543974	0.2039043	0.1662484	0.0169881	0.06579147	0.9063122	0.2324597	0.02187378	0.1331904	0.08915296	0.06930982	0.04707957	0.1181664	2.417722	0.04802382	0.09298371	0.03148227	0.1509573	0.1345627	0.1331695	0.1559532	0.07638371	0.0834911	0.2833501	0.2422365	0.1352454	0.1848883	0.05163692	0.2262739
TBK1	7.719815	6.742069	8.657547	13.54935	7.55657	8.498806	6.533494	7.605729	7.63275	9.472498	6.208399	6.663014	8.602007	7.217656	7.667962	5.817267	7.560293	6.888294	5.825479	4.441505	6.437408	5.491252	4.610097	4.917127	5.670462	9.718833	4.76869	7.419187	3.688876	5.735343	4.693336	5.740703	4.659637	9.67441	5.311302	7.67875	5.19634	9.013457	8.038839	6.559689	7.259701	13.50347	9.052237	6.220515	5.669615	5.282043	9.918177	5.701575	3.738629
PDYN	0.01056666	0.01474123	0.03852778	0	0	0	0	0.005490561	0	0.01015645	0.006076304	0	0	0.005912108	0	0	0	0	0	0	0.01230566	0.009855017	0.00786037	0	0	0.01788349	0.01784405	0.007136063	0.008690356	0.01478903	0	0.005296259	0	0	0	0	0.05135359	0	0.004932526	0.02555587	0.008479644	0.005301974	0.008011171	0.006950347	0	0	0.008678796	0	0.003864878
PDGFRB	13.24178	21.42811	15.32948	14.32141	14.9537	40.99236	26.50743	10.44956	24.71556	36.27695	7.344359	15.08546	11.04307	14.72574	7.219586	17.97414	26.33779	15.60372	6.887177	10.81274	6.739804	12.46988	15.43321	7.770994	14.03708	44.65314	19.70295	4.805105	15.05217	18.70126	16.36994	22.4645	45.31838	16.89375	5.400254	31.41605	46.11756	37.80364	11.40629	14.32995	17.74845	8.618605	4.400497	22.78198	14.97181	10.51011	16.67488	8.065821	21.7769
PDCD1	1.472856	0.5558712	0.8894871	6.413502	5.075587	2.026235	0.3390386	3.756323	7.248358	5.142949	0.2127626	0.1969899	0.343388	2.086057	0.3822577	1.358779	0.315565	0.9415402	0.6634055	1.039365	4.839163	0.3318027	0.9950693	0.2761618	0.5234315	1.533369	1.321718	0.269091	1.638506	0.2721979	4.442829	0.5420824	2.945738	6.01546	0.507953	6.757089	0.778047	0.813005	1.042921	2.982807	0.5481525	0.2356319	0.9817929	0.861146	2.242594	0.7781316	3.973936	0.2268702	0.2914783
PCSK2	0.0255015	3.373827	0.3342949	2.284986	0.01157203	0.05366123	0.07134321	0.006625443	0.08084618	0.004085251	1.114503	0.08372724	0.316472	0.007134122	0.09288377	0.980754	0.05776637	0.03936963	0.02416349	0	0.002474867	1.238752	2.374433	0.008916951	0.1166674	0.6833649	1.701057	2.514431	0.01048662	0.005948626	0.9468209	0.04899751	0.3101243	0.09348418	0.00466804	0.1098148	0.7797667	0.02130016	0.01984021	4.464683	0	0	0.009667055	1.85911	0.4836183	0.01690226	0.387489	0	0.04197362
PCSK1	0.1813953	0.2346069	0.05314799	0.08033856	0.09774695	0.3816988	0.2946617	2.129577	0.1837025	0.5067143	0.1075702	0.1146859	0.3400105	0.2346997	0.07742502	0.03280355	0.8434247	0.7613613	0.1353538	0.1413735	105.2347	0.02643417	0.02951749	0.16947	0.1587125	1.33034	0.04786322	1.083387	0.3403289	0.3728859	0.06842676	0.1306969	0.6833655	0.4052126	0.2552583	1.034992	0.1239715	1.150533	0.01852277	0.1599469	18.62816	0.8988	2.574312	1.021634	0.09387421	0.1183493	1.124385	0.933843	0.2529496
ARG2	3.147671	6.537656	2.851411	1.492895	1.050087	1.614411	3.199918	2.954365	0.911556	4.6279	1.888751	1.788476	5.738415	6.257966	8.745813	1.178949	1.361655	2.444804	3.366827	4.905458	0.9490245	0.8122441	2.461817	1.50738	3.087253	2.238993	0.6618129	2.050122	4.000788	4.858197	19.34621	3.623068	1.943876	3.617285	1.270784	2.771625	6.09182	1.066186	0.7549948	1.675008	1.138187	0.6055368	6.970624	2.33229	6.732662	0.4700268	5.564018	8.804415	1.897593
AQP9	5.388951	4.276829	7.251217	3.681473	0.9705597	3.97882	3.660679	2.483665	0.3603253	4.692609	5.085495	2.183433	0.1795171	7.445523	0.1778215	17.80572	2.847092	11.08111	0.9410569	3.03708	6.698196	10.46834	18.06188	1.999754	5.161393	12.69578	13.96859	0.3014485	3.066868	21.45783	6.362745	6.339008	1.445574	3.86705	0.4238566	3.395799	1.35583	2.153084	1.189414	14.21415	4.656669	0.858556	0.2608621	5.107474	2.93097	1.590192	1.982029	1.025428	1.63604
FASLG	1.195045	0.4742178	0.6473751	1.144178	2.689736	0.9499826	0.4055061	3.444257	1.840976	2.572981	0.08246459	0.2460207	0.1867536	0.5973139	0.05803596	1.694319	0.3533392	0.2635614	0.181175	0.709622	3.414352	0.7207499	0.4385612	0.05850096	0.2186896	0.4404661	0.2690785	0.1076079	0.2620916	0.2453115	0.7169093	0.2475805	0.935165	1.686621	0.3325039	1.161879	0.1161576	0.5589711	0.1487596	1.438709	0.3708183	0.1758919	0.3986534	0.2724992	0.6469121	0.2059381	0.399158	0.07761948	0.1748407
APOH	0.6323811	0.02100514	9.740685	0.4267835	0.6969047	0.01584143	0.2568127	0.1642964	0.01591117	0.1085413	0.1168867	0.3126401	0	0.01263646	0.01028265	4.982824	0.01615578	0.6724378	0.2054404	0	0.05260393	5.845257	4.435373	0.04738302	0.4215652	0.3822393	1.525586	0	0	0.04214652	9.901361	0.3056443	0.07164969	0.03104735	0.08681784	1.893249	0	0.09054805	0.02108544	6.117752	0.01812429	0.09065898	0	1.14388	0.1085855	0.1347232	0.2225994	0.03000524	0.01652148
BIRC5	29.33415	9.926442	0.6284349	7.919916	20.82558	24.27006	31.38299	29.84965	19.63262	31.45451	11.50864	10.5883	22.44229	43.11845	30.07124	0.7700504	27.56075	24.76672	18.76614	19.94256	15.1065	0.3493365	0.6335191	22.83443	8.394084	12.35822	0.9720963	13.05254	7.107896	25.11179	18.94234	16.51713	26.04828	6.319791	38.70879	7.167133	15.43474	18.33651	15.79873	1.379501	27.14105	38.43911	31.17166	13.99917	26.66929	18.04705	23.5654	28.14276	21.16154
ANXA6	27.05111	17.97204	27.22797	48.01194	39.01905	21.7851	22.70952	22.42924	38.36887	26.88542	5.052385	13.13631	7.540313	13.22784	6.869695	36.16016	22.90734	16.82336	8.508914	7.959106	24.9894	32.29916	29.66478	7.620336	12.81491	30.02757	29.56664	10.6018	15.22691	16.61055	19.39586	14.85618	31.59264	33.14806	3.439805	49.71418	17.96228	21.6379	12.71546	33.73544	20.15132	7.548751	12.26755	24.4073	26.04412	7.395849	17.90879	4.939104	11.81431
IL22	0.03830637	0.01187557	0.01330204	0.02412885	0	0	0	0	0.01799124	0.07363856	0	0	0	0.04286529	0	0	0	0	0	0	0.05948084	0	0	0	0	0.01440698	0	0.01724649	0.1470205	0.01191408	0	0	0.02025411	0.01755308	0	0.02932539	0.03102795	0	0	0.02058787	0	0	0.01936146	0	0.01364233	0	0.1048749	0	0.009340668
VTN	0.396648	0.1037535	0.7489479	0.7495352	0.8437042	0.139107	0.4161246	0.0966108	0.1309869	0.1548827	0.09978959	0.4817577	0.2905569	0.07628739	0.09593748	0.9414548	0.07980035	0.2132296	0.02818775	0.0515224	0.2959215	1.693607	0.7653125	0.09101756	0.3742682	0.8531166	2.867687	0.02511294	0.05097125	0.1561349	0.1156196	0.07455352	0.1671236	0.3067125	0.06126154	0.6405187	0.04518037	0.08696642	0.8852757	1.119193	0.1193649	0.05597548	0.2067457	0.3831969	0.2383781	0.03696978	0.14762	0.03293529	0.6120505
VIM	119.2152	114.4597	261.4947	143.012	98.36515	116.3837	137.2399	105.508	108.4186	158.036	33.12464	85.57453	139.6536	63.44883	52.5432	326.6306	99.12403	151.2476	28.82522	47.54619	92.13681	256.8946	341.8836	19.57938	118.1062	272.0453	365.6722	62.13986	112.3705	199.588	166.467	146.2351	150.2202	133.3607	22.92863	227.2093	214.0787	134.2166	53.33192	238.4367	107.0932	63.38567	81.83707	153.9371	83.66129	55.40159	73.60057	38.66023	92.4854
VCAM1	13.01752	9.128164	7.748118	6.489212	4.531572	22.79262	4.575213	9.582092	29.95635	9.044132	2.013335	4.178294	1.680098	3.639603	1.374404	3.737764	61.43853	3.767608	2.555966	3.32819	20.08285	1.785755	4.110181	1.510295	1.990371	11.9521	1.490719	0.6179884	2.14734	2.433873	7.970771	2.672193	22.0765	9.03467	0.5352882	26.2959	12.04265	8.758132	2.757971	8.243209	8.584637	1.756767	2.869357	2.855779	6.044098	2.34858	2.689795	2.114305	3.716277
PRDX1	247.6434	155.097	162.237	244.5155	388.0976	212.0893	291.5051	299.5993	57.35661	199.9381	218.7865	1689.751	444.8608	279.9803	240.0395	166.9682	199.7835	422.2768	283.0859	253.3995	346.6592	182.1692	108.8635	166.5041	215.1347	129.4378	206.2288	1475.86	203.8649	267.9889	203.0222	287.5308	128.5614	358.6234	328.1136	364.7004	156.9624	663.9592	185.012	136.1615	363.2811	566.9248	212.1336	236.9576	217.9253	248.9366	354.8402	253.2467	436.4742
GFAP	0.04448726	0.05516698	0.002574729	0.3829691	0.01345823	0.01386841	0.04282423	0.02311611	0.01741183	0.02850681	0.01421232	0.005263488	0.003407926	0.04978178	0.009001963	0.01072678	0.007071802	0.0196229	0.01686124	0.01467594	0.01439131	0.01383038	0.01470817	0.007777791	1.554937	0.005577202	0.03338943	0.02002928	0.008130609	0.01614255	0.08679014	0.002477563	0.01568146	0.0475658	0.09500605	0.06243812	0.006005738	0.004954403	0.01153705	0.0119549	0.06346776	0.01984189	0.06745654	0.03576471	0.01848416	0.01474296	0.01623959	0.004378023	0.01627173
GBP2	13.36395	11.83172	13.28288	15.37583	34.74557	11.22618	12.31558	21.24566	13.43009	32.93297	19.73866	10.01688	6.801184	12.92957	11.04274	15.50943	8.242967	8.131655	8.437003	9.065553	30.24464	14.84673	15.20067	10.871	12.54184	19.15911	16.97853	2.97818	11.6966	9.962555	16.50903	8.932708	14.72771	16.34171	13.47465	18.38453	5.462837	10.0148	5.242594	16.89484	10.81292	6.161994	17.30573	13.10032	35.89011	8.859145	20.1436	5.434218	4.479517
ALB	0.8997366	0.1077066	0.07424245	0.04208437	0.02425431	0.04373868	0.4437703	0.0462885	0.06275889	0.188374	18.56966	0.04268616	0.03685041	0.01993695	0.4907536	0.05155121	0.1911711	0	0.09116153	0.05818747	0.01037436	0.07477498	0.03976039	0.02336178	0.1760603	0.07538389	0.3384795	1.191188	0.04395874	0	0.03910311	0.008930086	0.4027192	0.06123048	0.03913579	0.03068876	0.2272932	0.008928783	0.004158396	0.0861801	0	0.008939722	0.0202616	0.05859531	0.5710628	0	0.02195013	0.007890036	0.05539124
SLC29A3	6.629752	4.847305	3.35698	5.517433	11.89134	3.718582	6.809447	6.231685	7.430421	5.246574	2.094729	7.996463	2.480531	3.185745	1.566625	6.688849	3.664087	9.677693	2.268494	2.023294	5.775947	5.279025	5.427864	3.968151	6.473263	5.020608	6.0758	2.747706	2.922145	4.146643	4.91994	4.71342	4.826984	10.56989	1.218703	4.549839	2.941505	3.684806	23.60191	8.032968	5.135925	1.985259	3.823961	4.991144	3.670385	2.440377	4.096608	1.642954	2.172784
OAS1	28.32583	7.974567	8.802581	13.50805	30.85647	17.94015	8.521653	12.9205	19.42861	31.56321	11.59927	12.31937	12.28003	17.73341	13.95397	14.44139	3.440857	11.12895	2.668982	4.102081	26.759	8.087652	6.382864	27.23529	12.95662	4.418678	17.08291	4.402496	14.51378	6.408852	7.100388	4.154422	19.51383	18.14457	21.77647	6.686301	12.98899	4.013629	3.65053	5.392716	6.319649	1.49208	1.2817	7.747858	15.01163	2.575509	30.9918	30.45526	3.338582
AGER	11.94206	0.4580072	1059.858	184.734	11.25216	2.946186	20.24982	16.85085	6.499938	2.35277	6.113452	23.64347	3.994345	2.228569	5.183167	995.2042	5.926409	27.41733	5.418257	1.539517	6.41816	1844.827	1462.305	3.251429	73.89405	33.99188	1495.773	2.328019	6.623131	9.912873	1.223874	24.11681	3.974643	4.987696	7.794796	67.60203	3.396402	4.173733	9.614351	433.3108	4.370352	5.821315	1.811886	186.6059	25.255	3.211173	21.788	2.533615	5.838057
UNC93B1	12.2775	6.904026	10.6438	26.10854	56.95154	18.16286	8.365006	18.97119	20.84722	13.62643	10.83884	29.27986	8.12556	9.265065	6.076175	24.45972	5.434461	20.12295	7.809111	45.978	18.42555	28.70568	16.2225	14.74235	26.6863	9.23192	35.40248	9.030134	12.05692	10.43511	13.7941	9.05642	14.59267	18.55033	24.47298	12.33622	9.549803	7.363907	11.09421	15.59872	8.43049	5.449926	11.41676	15.36498	8.891405	6.83648	11.44197	10.2621	6.822795
TNFSF4	4.265994	2.594183	0.4650853	0.9517857	1.530645	1.477376	2.181819	2.264246	10.99469	2.890074	0.6977623	0.3169229	0.7208187	1.041845	1.111841	0.6072339	2.07989	1.105787	0.2082547	0.5845759	1.10204	0.7224275	0.5733703	0.08805885	0.4901842	4.662622	0.7023618	0.6287664	0.8598625	1.089459	0.6992818	0.6387877	2.009463	1.536915	0.2179224	1.36709	1.159022	1.185601	4.563409	0.6459955	2.253701	0.4327	0.4975828	0.6726391	1.871241	0.9104581	0.8179765	0.3649952	2.74664
NOS1	0.1445318	0.01493571	0.4433383	0.08020132	0.04164153	0.1206863	0.02484445	2.322154	0.00808117	2.593192	0.02638487	0.426284	0.9157957	0.2580024	0.01148947	0.9857444	0.0689254	2.873376	0	0.002724556	0.3686969	1.04094	1.233862	0.122734	1.33252	1.351191	0.6663576	0.1983143	0.1679241	0.06100687	0.01007025	0.5944909	1.291858	7.42234	0.5568463	0.0408337	1.009032	0.8117008	0.02141829	0.501215	1.146967	0.2797237	0.008696639	0.1946622	0.4522286	1.740275	2.094375	1.180549	0.001678229
ACTG1	550.4703	622.0594	842.9941	691.8268	1072.797	1117.413	1350.312	1777.846	551.3133	934.9898	884.441	1171.982	2014.316	1129.714	1435.968	843.6504	1543.322	1279.27	1230.904	1100.031	639.2155	808.267	821.4239	1426.49	919.9919	1051.573	857.0707	1076.174	611.536	1679.53	1558.906	1854.958	1294.41	683.6857	959.7256	1150.5	1224.972	1005.154	912.4772	771.4354	1523.667	1869.478	2215.354	1027.98	1387.579	1021.353	846.1012	2322.087	1041.853
ACTA1	0.1509194	0.2339369	0.1677035	0.304201	0.3287229	0.2399421	0.13075	0.1463831	0.3685857	0.2127555	0.115714	0.1821308	0.5688068	0.1688807	0.3572996	0.2911178	0.08636586	0.07988292	0.1601611	0.09559091	0.1054542	0.1407554	0.2544709	0.4854937	0.1546596	0.1929861	0.1529158	0.06794773	0.1654946	0.05632692	0.154575	0.1714606	0.1436349	0.1244801	0.2762574	0.06932169	0.5134243	0.07059114	0.2817974	0.2271139	0.1130373	0.2827105	0.3508893	0.4764916	5.030815	0.2000572	0.1239558	0.1158463	0.1251212
ACO1	4.529414	17.83721	8.302608	5.978211	4.97259	8.345355	4.868453	5.662973	3.085777	9.200879	5.907615	3.966568	4.579138	2.040755	8.216079	8.952132	4.28396	6.986874	3.359461	5.68418	2.861166	11.81338	7.328173	3.182859	5.674927	13.92533	10.40248	3.036027	4.041157	6.319836	64.21656	6.839689	4.664494	5.668189	2.512469	7.64295	4.010683	5.258229	4.808602	8.78291	7.429398	5.638293	5.406854	5.678305	5.962417	4.766366	3.883704	9.225997	4.211987
SERPINA3	0.3068494	0.1315006	0.695739	0.06821707	1.283207	0.5823818	0.0488678	0.1406846	0.1017296	0.03469849	0.1176348	0.1825915	0.008296255	1.285947	4.17195	0.4395733	0.03012729	0.1711758	0.06841167	0.007145421	1.110585	0.02244579	1.503833	1.584166	0.08918335	0.2443885	0.05588222	0.04875929	0.8511057	1.978905	0.1023397	0.6483733	0.009543738	0.4135506	0.2709312	1.931083	0.03655092	0.132671	0	0.1600666	0.009656619	0.2384966	0	0.8469109	0.03535545	0.4007745	0.3385069	0.4423012	0.02200661
CXCR1	0.8826683	0.3711021	1.66901	0.1028191	0.208498	0.3222789	0.3600923	0.4712106	0.1362937	0.1859512	1.710455	0.4377581	0.008336269	1.028308	0.005505019	2.833835	0.3373233	0.8480068	0.4124498	0.3159149	1.091299	1.984756	10.40671	0.4883231	2.575558	1.343799	2.950519	0.01633149	2.038584	17.52092	1.797924	0.2545397	0.1150772	0.1329745	0.07303945	0.7220081	0.01469088	0.3090389	0.03386552	6.609006	0.1067351	0.08493814	0.04583562	5.408197	0.723438	0.01202112	0.1340696	0.07496485	0.6368474
CCL15	0.7038714	0.0448379	0.3013423	0.145763	3.832818	0.01352615	0.03132551	0	0.4890848	0.07414207	0	0.04106871	0.01329528	0.03236879	0.008779799	0.3208361	0.01379455	0.1403498	0.04385363	0.03435298	0.2245783	0.6924381	0.1434518	0.03034335	0.2223232	0.03263736	1.318899	0.01302331	0	0	0.01058103	0.03866269	0	0.03976449	0.04235947	0.1217944	0	0	0.01800372	0.4042086	0.0309507	0.009676103	0.02924078	0.1014751	0.0103017	0	0.0237582	0.06831962	0.0141068
CCL14	0.7684164	0.1797357	2.823344	0.6086463	0.4342973	0.03227407	0.5182269	0.1482351	0.2593292	0.06191736	0.2010924	0.2645784	0.09516964	0.07208468	0.004189809	0.8520695	0.03949739	0.4140358	0.5859672	0.01092906	0.07501973	0.5407176	1.054232	0.009653438	0.4546923	0.2440064	0.6138513	0.02485943	0.1892126	0.1674386	0.03534561	0.7749096	0.5474001	1.277718	0.03537515	2.425252	0.05590535	0.1245209	0.1202818	1.75087	0.06646495	0.03694028	0.013954	1.283261	0.08357333	0.05489486	0.2683245	0.05297957	0.06395315
CCL16	0.01724958	0.00802146	0.2605643	0.1303843	0.09392982	0.01209908	0.09340175	0.03585236	0.1336757	0.01657994	0.009919288	0.02755183	0.01189257	0	0	0.1247767	0.01233916	0.03423881	0.01961344	0	0.02008843	0.01608786	0.06415847	0.04523665	0	0.009731323	0.072824	0	0.08511965	0.04023736	0	0.0605213	0.02736164	0.02371277	0	0.1782728	0	0.008644639	0.04831274	0.0695313	0	0	0	0.1021151	0	0	0.0212516	0.007638948	0.02523694
CCL19	92.05016	17.37426	27.68936	80.14994	34.85695	42.39168	6.498935	11.82934	64.69936	9.82454	2.382263	3.566159	22.68924	2.881114	1.780367	11.23061	99.98118	19.44306	6.163213	7.081048	26.60256	3.629024	6.480253	0.1624561	4.569908	35.86497	10.03618	1.438096	13.15086	4.78664	3.738901	8.014672	97.98607	109.1891	3.93338	291.0565	2.069808	6.577669	8.476347	45.69586	14.23015	2.098108	14.64748	28.31899	20.82774	9.199669	109.503	8.932988	0.4389994
CCL18	144.1176	50.59025	142.6883	166.2293	20.32524	46.73289	136.8671	104.375	18.35673	151.4489	37.78094	34.14318	11.87724	32.27796	3.176565	141.9531	14.23337	150.7131	17.06619	59.56222	59.14688	226.4261	120.9591	0.9826295	322.7781	209.4398	186.7892	9.874599	71.21356	168.2969	11.62655	104.3942	37.33467	128.3724	3.677724	77.48584	8.791059	42.06673	46.95376	152.4072	61.01919	43.95513	29.43627	33.92369	84.16102	30.63646	220.5462	10.33744	22.32167
CCL17	26.88086	1.917905	24.33873	8.160376	1.100898	1.973945	0.2101841	0.579883	1.128051	2.611714	0.7254519	1.136676	0.7359581	0.8144406	0.3092755	2.948272	1.110684	9.342114	2.979218	0.4898071	4.831331	3.507154	5.52243	1.247014	2.397402	5.365161	4.014998	1.671185	1.396694	0.8149233	0.6655806	0.4864016	2.155038	4.802524	2.078347	2.563039	0.3537186	0.3890645	0.2038486	2.69907	1.012387	0.5356191	1.14039	1.308537	0.3888063	0.4823959	3.766059	0.6661162	0.3371981
CCL26	1.661824	2.992073	0.4439036	0.8454666	0.4253894	4.811936	0.8767593	1.439173	0.6604262	2.82601	1.200655	0.3856735	12.04485	0.8344363	0.1746011	0.2465842	0.1219235	2.819286	1.065904	0.3289323	0.9180354	0.09935281	0.3169756	0.938667	0.5146453	2.187535	0.2878301	2.762566	0.911158	1.749379	0.280562	2.093043	0.8448777	6.794883	2.41017	1.003086	1.553155	1.00366	0.05967239	0.17176	1.641352	5.708627	1.292227	0.2802781	0.4324965	7.540682	1.102435	1.28317	1.153321
CCL22	7.441219	1.929576	1.958056	4.192241	2.078664	2.067575	0.5783829	1.312865	3.400829	3.850123	0.921366	2.110783	0.6018963	1.890629	0.6873962	2.808357	5.870289	14.78711	0.8174832	0.7440605	1.525047	1.51829	1.642667	2.300252	3.146334	2.995639	1.899222	2.177993	6.656285	3.795	2.755763	4.39638	3.999638	9.135107	5.397687	7.636766	0.2371005	1.137539	0.3212272	4.156628	1.343487	0.7421099	0.428279	1.601116	1.519827	1.613367	2.952539	1.20988	0.7438221
CCR3	0.2234324	0.05881205	0.0439176	0.1593261	0.6045065	0.09462237	0.1871805	0.04819168	0.06533925	0.170186	0.06302974	0.372588	0.05812959	0.1368053	0.03454831	0.1890675	0.07237498	0.1561986	0.1246289	0.025033	0.3583937	0.09436289	0.06271994	0.3891569	0.09257531	0.1759929	0.1281441	0.4042775	0.05547409	0.4130193	0.2266854	0.04226023	0.0735574	0.09851963	0.1342729	0.1210248	0.01024409	0.2112703	1.54283	0.3058753	0.1285564	0.2834491	0	0.1331007	0.0540493	0.0419122	0.06232533	0.007467671	0.07401328
ACKR2	0.2502814	0.2199837	0.2607335	0.1039451	9.844591	0.3896836	0.8429077	0.09717962	0.2247638	0.216773	0.3384565	0.1727904	0.303392	0.2123592	0.09516666	0.3103606	0.0590222	0.3930608	0.08756293	0.07185923	1.716798	0.3488557	0.331442	2.827386	0.3261414	0.5275448	0.3808526	0.05943718	0.3347718	0.1488422	0.1327997	0.09374059	0.6282219	0.4461417	0.2023867	0.3158284	0.1537157	0.09372691	19.47365	0.2261617	0.1721559	0.02484046	0.08757797	0.2641246	0.152802	0.08203113	0.1265019	0.1851338	0.1690031
CCR7	4.096267	1.935539	3.723764	6.52795	4.463289	1.144221	1.149601	2.898208	8.518033	2.006093	0.6069908	0.5619928	1.265278	0.6845457	0.7590955	3.783022	1.570202	1.825342	0.8592374	0.5698103	3.422401	1.381606	2.543008	2.698962	0.6716804	4.066917	1.762271	0.5589432	3.018693	0.6659251	2.830045	0.6072262	7.943602	23.46422	0.428155	18.18174	0.2331797	0.8475882	2.726832	8.393614	1.453498	0.3912109	1.6733	5.459747	2.65922	0.9301702	8.048991	0.780854	0.912555
CCL27	0	0	0.01554543	0	0	0	0	0	0	0	0	0	0	0	0	0	0	0	0	0	0	0	0	0	0	0	0	0	0	0	0	0	0	0	0	0	0	0	0	0	0	0	0	0	0	0	0	0	0
CCR8	1.209722	1.231239	0.1070017	0.5607119	0.4350134	0.6884173	0.2471816	0.8420679	2.749711	0.899493	0.1968806	0.08506644	0.2832561	0.4597449	0.1039187	0.5118306	0.4408394	1.042024	0.02595283	0.2168565	0.3189762	0.2022335	0.4754152	0.02394316	0.08771476	1.519445	0.1734515	0.1849745	0.469299	0.2768623	0.8015247	0.3317717	1.267188	2.604302	0.1754801	1.205678	0.1663927	0.4804268	0.2237488	0.588832	0.3297025	0.04581099	0.01730486	0.2552275	0.3414101	0.06807712	0.8061205	0.2223757	0.5176063
ACKR4	1.482326	0.4185134	3.205656	0.2125844	0.864832	0.3341964	0.7668066	1.457943	0.1771579	0.5724564	0.04566451	0.2395825	0.3649914	0.733104	0.1747462	2.383855	0.5680465	0.2539466	0.09029256	0.1571804	0.09247923	4.141312	2.737007	0.381795	0.544944	0.5973225	1.676265	0.03575252	0.06530957	0.1543642	0.1597628	0.2918838	0.7662702	0.3183958	0.2471125	0.5243349	0.5628166	0.45766	0.228591	2.123296	0.3823562	0.1593811	0.4214377	0.844435	0.3252311	0.2368473	0.2119738	0.09377791	0.2662481
CCL2	59.1668	16.98314	262.6151	39.44408	10.66796	32.40554	15.15738	27.7607	10.63952	43.1256	7.116555	9.943962	6.506252	16.84872	2.503436	88.93982	113.7304	25.44646	3.995848	15.0392	24.20289	7.254476	113.1882	4.854326	12.55705	45.20587	9.873907	2.363082	6.527954	12.65675	9.416793	27.18069	49.5568	15.80488	4.699854	121.2304	13.63758	14.90924	8.499279	106.8283	34.97242	19.47265	30.61712	33.20856	23.74185	9.713501	8.35437	14.65053	38.67779
CCL21	95.23114	9.326284	42.85452	97.23763	51.20652	32.72449	84.26698	25.42677	105.8996	15.4904	22.61632	42.3301	44.51156	24.35506	7.707979	42.43877	6.91698	32.95819	25.24716	29.52126	18.99582	72.11681	61.56502	0.7342829	42.57551	132.7775	120.8197	2.264704	48.43861	52.47857	33.83455	21.3285	88.95611	476.8141	5.399458	123.0396	7.041194	35.94478	10.76015	94.30659	47.36864	7.28598	19.89512	66.94389	58.50833	20.78061	59.00365	15.51388	58.42232
CCL7	2.108966	0.7780909	0.4902486	2.470201	0.2214552	1.491481	0.5285046	0.3984888	0.1473489	4.322234	0.1202728	0.1855944	0	1.014197	0.06348314	0.1765091	2.742925	0.7611093	0	0.4346867	4.567033	0	0.02593102	0.201117	0.325333	4.070783	0.3237672	0.09416626	0.1720147	0.7155629	2.964649	1.083272	0.5805866	0.5271213	0.306284	1.120821	0.4658866	0.4367396	0.2278107	0.0843077	1.510595	0.5422206	1.004283	0.2751467	1.191799	0.4851908	0.1002084	0.6020518	0.6885036
CCL3	16.29007	2.284752	18.35485	10.46391	5.646854	9.57586	3.696159	10.61988	4.425989	8.032058	2.200037	2.894602	1.527088	16.96697	0.9534368	9.322005	2.851981	7.07437	0.8242369	5.177321	13.78857	5.033024	16.16223	1.425772	1.779776	9.04234	3.553421	1.577442	2.185991	4.161588	4.032688	2.926874	4.184169	6.13129	1.514904	4.601417	3.278329	2.492526	1.01515	25.19405	6.221215	2.131851	3.419644	3.642303	2.506334	5.064834	3.572318	2.898096	1.981185
CCL11	20.01834	9.646092	5.170017	5.637339	4.048529	8.350359	4.589376	7.229084	2.769517	5.17208	1.218482	0.8164261	0.3075535	7.440922	0.4696664	2.299129	13.3026	3.947628	0.5072227	10.16517	3.0521	0.5590644	2.115481	8.393776	0.2755124	3.303058	0.4943663	0.07531555	3.943956	1.040578	2.355872	2.529379	14.48366	1.916361	0.2143491	10.72537	4.742473	3.8005	1.080223	4.495369	6.130476	5.204111	9.660025	1.852226	1.385145	2.24522	0.4808889	5.778358	12.30861
CCR5	4.149558	3.927859	1.962992	6.835021	3.955557	2.804244	1.455032	4.963638	10.84502	6.945368	0.5747568	1.086106	1.005401	1.833526	0.4923574	6.518835	1.664362	2.997549	0.7359098	2.121054	4.174147	2.319001	3.333613	0.1718796	2.176871	4.487815	3.88071	0.7469254	2.371729	1.926344	5.376267	1.572725	5.912855	8.153885	0.7963166	5.677585	0.5474675	1.9338	1.338512	7.43691	1.768539	0.6289467	0.7577757	1.86991	2.052598	1.710456	3.088566	0.3700646	0.7371497
CCL23	6.766698	0.6444993	17.79308	4.660268	0.1849747	0.1715511	1.545052	0.5718888	0.2871772	0.1959039	0.3984919	0.7161982	0.08431154	0.8666766	0.01855892	10.11388	0.145796	2.750982	0.2317468	0.1452321	0.4035106	8.573044	6.731736	0.04276028	2.058835	2.713589	8.29491	0.08258687	0.3687749	1.692543	0.2907631	0.5925136	0.9052326	1.316862	0.02238509	3.346869	0.148581	0.2042852	0.532793	12.94782	0.261697	0.1636284	0.1854293	2.895752	0.7621586	0.2026324	0.7365687	0.2166232	0.4472889
CCL25	0.3041787	0.04243506	0.01584408	1.063377	0.5245127	0.2773612	0.2305862	0.3951372	1.050041	0.3800812	0	0	0.04194264	0.01701898	0.08309294	0.1100154	0	0.04025108	0.06917256	0.1986846	0.301103	0.01418465	0	0.01595404	0.01669913	0.1029611	0	0.02054234	0.3252161	0	0.1001399	0.06098463	1.061488	0.2717977	0.2004473	0.523943	0.1108724	0	0.08519455	0.1716558	0.07323017	0.03052522	0.09224593	0.06002317	0.6987243	0.0907236	0.1499001	0.053882	0.03337707
CCL4L2	3.74695	1.141585	3.017305	16.09392	2.638372	13.41267	1.469182	7.183611	9.679002	4.946874	1.597424	2.407679	2.063671	7.578514	0.9510087	7.726187	0.816416	0.6553983	0.8814674	4.258098	3.598719	1.104615	5.734784	1.2537	2.328948	5.940607	1.963714	1.846943	4.179657	5.183931	7.006654	1.780919	4.030641	4.544025	0.4848447	5.588575	1.49134	1.661949	0.2513046	13.21128	4.302967	0.7347466	1.779564	1.175643	2.576827	5.459327	7.463851	1.754694	1.031806
CCL3L1	1.863565	0.4475855	2.069395	5.050107	0.5203972	6.219634	1.042336	2.372943	2.149665	2.007741	0.8125578	0.7632237	0.5647553	6.588338	0.5407735	3.24416	0.380876	0.9755613	0.7684088	1.325478	1.299772	0.3055927	1.203471	0.5370505	1.056808	2.703413	0.4149927	0.7053335	1.953715	2.770653	2.179879	0.6774525	1.218142	2.167692	0.179934	1.716683	0.7962079	0.626039	0.1242735	6.48825	2.087118	0.2979897	0.5123605	0.5253355	0.7110911	2.09706	3.725623	0.6983111	0.7190725
CCR1	7.595172	5.77813	9.650897	8.014028	3.299066	6.706512	5.624598	6.216019	12.33129	9.48671	2.825141	5.460138	1.792307	3.864343	0.5817622	12.51002	2.45847	8.097225	0.7890763	3.81342	8.562922	10.34553	6.91594	2.247475	6.05949	12.78916	14.52815	1.70357	3.750625	14.83649	11.37497	5.416316	4.752649	13.34083	1.082796	7.507375	2.449219	3.59931	2.406473	9.040301	4.967979	1.403903	1.403043	4.158954	4.631127	2.168397	5.885353	0.6097732	2.284465
CCL24	11.50673	0.6575257	9.54918	0.322474	0.4425003	0.5129852	2.376068	1.520093	0.8243894	4.827046	0.3644896	1.946936	1.176535	8.620486	0.04439704	215.9176	1.255594	15.06522	0.2217558	1.418661	0.7665509	9.094727	3.300553	0.9206282	1.284831	3.080713	41.37442	1.97566	1.523784	0.7051516	0.9898489	1.75956	9.706152	24.02883	0.05355006	0.9798102	0.236959	0.3665215	0.1365598	121.0267	2.504148	0.3425058	0.5175191	2.533587	0.2865109	2.132862	1.661919	0.5182104	1.712022
XCL2	3.274551	0.6437612	0.3328099	1.207382	1.546323	1.307129	0.6054417	2.185661	1.763014	1.228265	0.7042168	0.5953145	0.5873455	1.281002	0.2666573	1.502091	1.637767	0.6341148	0.605413	1.264676	4.619556	3.004359	1.663533	0.1954864	0.2338469	0.5406826	0.8991508	0.1438327	0.3503213	0.2732437	1.548388	0.560438	3.040483	1.537091	1.140332	2.201117	0.6469189	1.54765	0.07456408	2.14624	0.6836544	0.3473122	2.543171	0.9105815	2.076386	0.7410968	0.8965043	0.6130627	0.486872
CXCR4	57.27184	33.14311	45.02953	119.7403	50.43063	34.63983	20.56666	35.01653	190.1427	32.99789	18.82381	21.85745	16.3575	17.89889	83.78629	42.90568	77.65983	33.51667	13.3655	12.38561	76.46407	30.62452	105.9758	7.300415	18.32738	103.7211	88.97206	10.35916	52.63119	76.98941	42.68359	27.70936	104.3525	136.8957	3.632363	140.1229	19.1465	34.97229	17.70517	193.2132	47.07819	12.04048	9.137479	56.46239	87.81777	17.63044	71.10369	11.37549	9.969273
CXCR6	4.860895	1.744503	1.862581	4.034684	3.52778	1.713144	1.214456	6.830801	4.088035	5.707897	0.3626001	0.3314699	0.4182246	2.786688	0.3815683	3.747128	0.747958	1.60543	0.5899122	1.526151	6.223244	1.529785	3.111255	0.1967608	0.9377297	2.877353	1.772477	0.3827175	2.074369	0.78571	2.63209	0.7801267	2.930984	5.222874	0.4164018	3.725834	0.5721688	1.328022	3.841399	5.894217	1.050468	0.4205215	0.5567307	1.559281	2.033883	0.8490885	3.209028	0.3428669	0.2423122
CCR4	2.954867	1.817043	1.285987	3.719429	1.552568	0.6476817	0.3052593	1.111133	2.78702	1.111772	0.3297755	0.186302	0.1608321	0.5329608	0.172589	2.109311	0.3059314	1.434129	0.4199747	0.4097939	1.884716	0.688966	1.78594	0.08666729	0.1974382	3.959086	1.608594	0.2231847	0.9592805	0.4806746	1.397311	0.2630812	3.245488	7.589556	0.1014164	5.033904	0.3070513	0.4286624	0.8030998	3.581066	1.076424	0.08778836	0.1252771	1.707043	1.100801	0.2319241	2.58262	0.1592653	0.3910707
TAFA5	3.872996	0.8641436	0.3210012	1.361618	2.022071	3.384904	1.735194	1.891757	1.108777	3.964136	0.5561054	0.5754537	1.261564	1.060937	2.697858	1.234475	1.505619	1.574518	0.5390141	1.002115	0.5189436	1.370587	0.740542	0.2884197	0.6974688	2.369474	1.312879	0.4994254	1.871398	1.472923	0.6086507	0.7223209	1.894912	0.5148204	0.3592479	2.177454	4.135449	1.91007	0.06638624	0.664976	3.58357	1.427172	0.1150094	3.903896	1.190232	1.715523	0.5957147	0.5374275	1.175582
TAFA3	0.07039767	0.1091219	0.01222293	0.1773715	0	0.0658371	2.503109	0.03657947	0.3141029	0.1578844	0.08096367	0.124936	0	1.273543	0.512817	0.0169743	0.1678588	0.1242069	0.05336323	0.04180238	0.4235806	0.03282828	0.01745591	0.8861585	0.1030604	0.02647648	0	0.07923701	0.1350937	0.2080039	0.05150203	0.105855	0.1116662	0.1451621	0.335043	0.09431247	0.1425543	0.09407956	0.05476951	0.01891772	0	0	0.4269792	0.01543497	0.325926	0.0233296	0.01927343	0.02078366	0.09441215
TAFA4	0.006562668	0.01220718	0.04102041	0.1364143	0.03573595	0.1012691	0	0.02046025	0.009246805	0.03784739	0.02264298	0	0.1990812	0	0.5378202	0.03797741	0.009388959	0.01736838	0.01492401	0	0.01528543	0	0.009763732	0.075726	0	0.081451	0.01108246	0.5850264	0	0.006123382	0	0.01973619	0.02081967	0.05412967	0.02883106	0.02260819	0.07973586	0.4538662	0.1409192	0.03174413	0.02106592	0.08561578	0.2189231	0.06043345	0.2524187	0.02609821	0.01617051	0.0174376	0.004800745
TAFA1	0.04615572	0.009539329	0.2671292	0.009691027	0.009308649	0.007194268	0.01666137	0.02131828	0.02167781	0.02957594	0	0.005460892	0.02121443	0	0.06070724	0.05193569	0	0.02714512	0	0.01218108	0.01194484	0.03826421	0.0991886	0.01075932	0.01689271	0.03471823	0.0433021	0.02078047	0.008435542	0	0.02251128	0.02056386	0.01626958	0.0704996	0	0.04122352	0.02492391	0.01028043	0.004787897	0.0578819	0.03292403	0.005146512	0.007776272	0.03373276	0.09314736	0	0.00842432	0.004542218	0
TAFA2	0.1982798	0.1012741	0.1574599	0.1566302	0.06785004	0.05927828	0.07744221	0.03884683	0.05953923	0.04374022	0.02803766	0.0519183	0.06050753	0.06001604	0.1405906	0.1551842	0.03255245	0.03225958	0.05913488	0.01737136	0.0719233	0.1349051	0.1233174	0.02898274	0.08743991	0.1760407	0.1783971	0.1119541	0.0481195	0.07127338	0.2193719	0.02280911	0.07991785	0.1273495	0.04641006	0.07651851	0.03159453	0.05538547	6.107259	0.2122587	0.04695277	0.1484192	0.07639567	0.09835022	0.322976	0.03877932	0.06273911	0.02591052	0.04042274
CCL15-CCL14	0.1005649	0	0.119731	0.1357392	3.259583	0	0	0	0.2226652	0.02761739	0.01652267	0	0	0.01607619	0	0.2701946	0	0.05703198	0	0	0.1003846	0.3885672	0.1282434	0.01507024	0.04732217	0.01620958	1.164516	0	0	0.01340477	0	0.08640945	0.0227883	0.05924794	0.0473358	0.08248641	0	0	0.01341251	0.09265527	0.02305783	0	0	0.09449683	0	0	0.01179968	0.03817285	0
PTK2B	4.18845	5.262126	6.86603	11.37238	6.900422	7.716298	3.209394	6.327134	10.62222	23.47714	3.800904	9.271287	11.39389	6.789571	2.344615	13.45493	7.720217	8.726417	2.970858	7.534532	4.73865	9.839307	14.34445	13.36989	12.14768	11.45192	14.13017	4.771133	20.61215	7.361498	7.203474	11.35873	17.02306	14.76334	11.57226	18.81637	10.09954	8.629932	16.45921	14.02935	2.425415	3.98251	7.469391	7.19369	8.623824	6.914443	10.09614	12.35334	4.808832
IL4	0.1838831	0	0.01915623	0.1042437	0.03337685	0.05159117	0.07965411	0	0.02590914	0.03534891	0.02114821	0.01958043	0.07606591	0.06173021	0.1004632	0.106411	0.0526149	0	0.1254493	0.04367617	0.02141456	0.05144969	0.08207264	0.01928917	0.04038004	0.08298986	0.2484206	0	0	0.01715745	0.06053692	0	0	0.07583447	0.121175	0.04223143	0	0.01843062	0.01716736	0.1778913	0	0	0.0278824	0.09676106	0.07858513	0	0	0.01628646	0.02690295
CDH1	13.33463	173.0639	19.84283	32.30749	59.73614	99.13306	45.16006	41.60842	42.42166	61.00463	180.6576	53.02111	104.5527	45.25531	61.64417	27.16873	50.83575	91.17826	49.07986	91.52432	50.15219	37.4528	36.21422	49.0573	80.65746	49.31797	33.57605	158.6039	42.97809	51.98803	94.78153	98.31872	87.70444	89.51226	53.77287	43.67238	142.9373	72.94542	95.49719	21.60622	60.82482	44.57305	36.30713	19.21422	94.76928	67.59806	72.66156	107.9611	45.28332
LTBP1	8.800455	26.38502	6.358573	6.348715	7.733593	36.69102	57.80478	8.222121	21.22838	34.92022	9.446248	9.270466	12.46023	16.93512	19.77572	11.71338	28.45189	13.58719	7.985561	31.19114	9.134996	6.004608	9.520546	18.59237	12.72516	35.48508	8.830914	18.08487	20.01191	22.72299	4.42558	30.11987	40.96359	16.74742	2.551625	14.19709	50.01626	15.74685	15.07375	10.60241	6.261848	7.20032	21.73106	17.70061	27.56724	15.5358	13.05719	6.709333	7.107335
IL13	0.02084051	0.004845662	0.4884939	0.01969088	0.01891394	0.0146178	0	0.01624346	0.007341073	0	0.01198423	0.005547903	0.0287366	0	0.01423258	0.0226128	0.01490786	0.03447205	0	0.01856275	0.01820274	0.009718474	0.03100585	0	0.005720622	0.06466425	0	0.02814876	0.008569949	0	0.02286997	0.01044576	0.03305763	0.01432458	0.01144454	0.04188035	0	0.02611058	0.02432093	0.2016143	0	0	0.007900175	0.03427024	0.03339936	0	0.01283782	0.009229183	0.007622658
IL10	3.619726	0.4172781	1.014021	1.293296	0.2070445	0.6187289	1.087049	0.7191497	0.8678907	0.6724514	0.2011539	0.3158013	0.06291397	1.17431	0.1315638	0.484068	0.7180418	0.7547078	0.1383451	0.307058	1.328395	0.05673859	1.0748	0.09572423	0.4174782	0.5834464	0.2953606	0.123254	1.050698	0.7592126	0.5006997	0.3659078	0.7478663	1.8085	0.1252795	0.6723935	0.1663085	0.6326232	0.4898687	2.918149	0.4759961	0.1602574	0.1729611	0.6302432	0.6581008	0.151206	0.4871753	0.215528	0.5340331
IL2	0.2688407	0.03750516	0.2100509	0.2540106	0.04879762	0.113141	0.01455698	0	0.113639	0.129202	0.07729776	0.01431349	0	0	0.0367198	0.05834063	0	0.03557491	0.03056821	0	0.04696276	0.07522047	0.2599823	0.02820115	0	0.0454998	0.04539948	0	0.02211032	0.01254226	0	0	0.1066101	0.1663072	0.01476336	0.1852295	0	0.05389187	0.01254951	0.3251008	0	0	0	0.03536664	0	0	0.01104045	0	0
PPARG	2.98156	4.750734	25.17005	6.947879	4.446909	0.8344356	8.728405	2.692843	0.3719108	1.901013	1.800044	1.409288	3.706248	1.131548	0.4908528	13.54822	0.6488824	6.503534	4.03267	2.31352	0.6883886	13.65068	15.18263	0.09359493	3.347172	4.442101	19.60009	2.530759	1.492069	2.768108	3.806345	2.772706	2.635968	5.238376	4.156589	1.88266	0.3884551	1.609723	29.0611	9.860452	7.804534	2.540659	24.61168	3.565296	1.267064	4.110023	2.708412	1.149158	3.652358
FGR	7.87153	4.429582	24.4023	11.89642	3.670167	4.482551	3.924616	5.903482	5.826126	6.400676	4.013583	4.813337	1.92839	4.597971	0.6544665	30.44919	4.515749	11.68238	2.500945	3.851411	7.341655	22.47244	34.34072	1.585121	7.516092	9.721687	43.132	1.678411	5.590683	13.74391	7.559494	5.399422	4.999886	16.26109	4.779158	12.23604	2.009564	3.753873	1.624999	25.68365	3.620537	1.829268	2.383199	11.6026	3.760923	3.8139	7.578279	1.062258	2.657391
MIF	87.0082	28.62219	23.58241	24.88683	44.31387	78.18137	31.18315	37.74707	71.20617	80.93186	52.0537	67.66338	164.4289	53.40938	77.65871	22.25161	79.40286	92.53909	82.87743	146.8387	87.88565	20.54326	8.656777	96.06558	33.26915	34.90697	18.46097	65.41908	41.89759	61.04944	26.43405	69.13789	29.8188	21.96405	124.1026	24.4683	123.4623	62.62965	28.21243	22.0219	27.71162	133.1983	109.5967	26.17535	90.1493	103.291	56.52439	84.17451	41.65183
CRP	0.4031009	0.01388529	0.007776575	0	0.01354951	0	0.008084003	0.007757632	0.01051795	0.01435008	0	0.07153904	0	0.008353237	0	0	0.01067965	0	0.0169756	0.008865286	0.1999471	0	0	0	0.02458874	0.01684509	0.01260596	0	0.01227863	0	0	0	0	0.02052361	0	0.03428815	0	0.00748201	0.01393836	0.02407198	0.01198092	0	0.01131901	0.07856134	0.01595103	0.01484295	0.006131149	0	0
JAK2	4.288709	6.685661	5.684832	2.752113	4.420008	4.632414	2.673644	4.907479	11.49302	9.122777	1.821287	1.561872	2.512932	2.222352	1.936041	5.352003	1.849622	2.133325	1.039045	3.693568	3.854731	6.002233	5.12148	1.830028	2.260397	8.605808	5.528249	1.276348	2.668865	2.54099	3.338885	1.564057	3.553782	6.109758	0.8382702	5.780407	1.905139	2.78679	1.369389	5.860118	3.129151	2.40463	2.499647	2.797044	2.535137	1.847991	4.552357	1.756689	1.595233
PTK2	5.327292	9.508168	6.922671	7.752316	9.202743	11.1477	14.74711	8.848671	8.503997	9.468734	13.69261	9.194913	9.014978	8.276254	9.880168	6.245496	11.53803	7.229054	17.59328	17.13689	9.249319	7.5523	6.150742	12.23865	10.12775	11.08787	6.994427	8.619156	9.565659	9.303079	15.69441	10.57862	13.08948	6.589064	8.784243	7.994039	11.14987	11.16182	23.88479	5.749869	7.099112	10.13967	10.67529	8.950659	13.28619	8.969082	7.526555	8.4091	9.383478
PTGDR	0.2330883	0.2306203	0.4133148	0.6747485	0.2160417	0.6817927	0.1450083	0.139154	0.503114	0.429012	0.03992571	0.05808927	0.3214012	0.2053332	0.02257911	0.968593	0.09933166	0.1050005	0.0902231	0.1295741	0.2829998	0.4162794	0.2139716	0.0520229	0.1143502	0.6434929	0.1256232	0.0334922	0.2120928	0.1064293	0.08707629	0.09445781	0.5113279	0.5999416	0.02723408	0.5865755	0.156664	0.2684199	0.1389011	0.7276554	0.1671522	0.07962925	0.09775848	0.1957234	0.1377636	0.1380546	0.3380825	0.09663408	0.2212996
CD86	9.661173	7.868798	9.425614	7.526134	3.030051	3.355966	4.474447	7.754344	9.933185	7.681577	2.897484	4.222313	3.057024	5.133372	0.9256	11.61266	3.115406	7.525663	1.693851	2.742235	7.812028	10.26913	9.725804	0.9743814	3.742793	12.1168	15.75262	1.219101	2.825123	6.234505	14.5591	3.988125	5.247249	11.67892	1.174171	8.080362	1.809979	2.920392	1.681221	12.73734	6.532915	1.961039	1.95989	5.008872	4.625054	4.085962	5.451999	1.160319	2.099378
HCK	18.62205	8.682312	24.797	16.05962	5.253832	9.908909	8.371165	15.16147	27.12955	16.56183	7.894316	11.20968	48.28302	11.34457	2.511613	45.97128	11.99858	37.03384	2.34529	11.00007	29.35759	33.00718	25.79459	5.067301	15.85845	22.6798	47.26132	52.63727	7.105563	19.37273	19.00478	10.27012	11.14259	30.9628	2.089067	25.3727	9.173193	7.806299	2.398012	34.27668	16.86473	36.73114	2.559608	8.530699	18.91889	9.605171	13.82463	12.04697	3.878915
VDR	5.580304	8.831534	3.239456	15.97022	8.387002	11.76646	3.947434	8.182223	8.527523	12.63839	2.402503	7.649897	2.67574	7.27676	1.103154	6.048147	3.398214	7.791177	1.838699	5.953468	5.881229	5.466562	6.60232	10.53108	11.25285	14.36021	5.533248	1.636338	9.523319	11.13334	7.499735	7.127318	7.371419	3.954022	6.105543	12.11278	7.665773	6.358383	1.170654	6.257611	3.859074	5.77558	1.985734	6.636566	3.381806	6.430812	5.240874	4.923672	9.640014
OLR1	8.271178	10.94168	103.7169	13.07289	2.527492	5.584082	4.891575	5.859943	3.404022	3.405151	4.459208	10.00722	0.9498493	2.229921	1.102171	88.1547	5.793439	11.73284	2.383331	2.354927	4.618511	62.41518	95.58983	34.69525	8.298237	27.49738	112.248	0.5582516	1.837196	9.627398	12.08957	7.512097	5.002892	7.122487	1.94546	4.248949	1.135864	2.776555	230.4561	71.68653	7.754988	1.096182	0.3954248	8.045807	6.739478	2.573094	1.357878	1.63424	1.475746
GRK2	10.68825	17.02029	9.446549	29.9889	35.70801	24.94104	10.44566	24.29059	23.61354	30.9935	14.11452	22.337	12.57819	26.68082	23.15148	24.53628	27.26341	30.24298	25.7737	55.52844	18.8943	17.60049	18.45343	17.04509	25.22042	16.06493	18.46099	15.19232	19.68179	26.18073	26.94518	17.09645	21.98711	32.20607	38.13649	26.13833	17.92723	21.00722	17.26866	20.96305	11.30469	13.8808	28.50548	29.2762	22.78344	17.50985	20.86601	19.50476	29.54797
TXK	0.2945942	0.2618988	1.182456	0.9660156	0.5189947	0.2309418	0.2580385	0.9184482	0.5554794	0.1499071	0.07971999	0.350598	0.1612895	0.1648273	0.7652991	1.247249	0.1053662	0.09172424	0.1773344	0.07203045	0.2068552	0.6424395	0.9023578	0.08634572	0.1284322	0.7185483	0.9583906	0.6378123	0.5059454	0.1293529	0.2804947	0.1172575	0.4260598	2.155895	0.1284693	1.074566	0.04210935	0.2996144	1.055644	0.6216803	0.1599238	0.06521337	0.09196696	0.3989443	0.222175	0.1636701	0.9358214	0.03837075	0.06338311
RNASE2	4.622066	1.408207	0.5811316	2.522375	1.374154	0.5589613	1.402387	2.236047	3.115892	1.493644	0.8706901	2.503287	0.631834	3.366354	0.1451283	2.190517	0.6555607	1.291793	0.4077517	0.4022257	3.457019	0.5016856	1.689501	0.08359494	1.071863	2.78736	1.143887	0.1345455	1.015874	5.874164	11.71845	2.05706	1.074461	1.287211	0.3938589	2.333524	0.5809418	1.058333	0.2417983	3.083764	1.630754	1.19958	0.2718811	2.725714	0.8727113	0.5942096	1.390878	0.1588092	0.8307133
CD79A	13.99082	16.0185	5.880084	85.1957	53.26031	31.68628	22.28259	23.63985	51.55295	21.81642	1.438726	4.177368	4.88502	1.175872	1.767877	13.29118	1.503358	8.038473	11.17436	25.05414	26.74768	0.8773719	2.888506	0.4619135	0.3296494	51.65953	1.301316	0.9597221	106.5051	1.223259	22.28309	5.597987	90.30993	91.58372	4.176762	138.595	8.997898	18.56696	15.6406	59.59051	12.30368	1.446201	2.185179	23.15799	12.72394	8.954655	55.20376	8.99678	3.016209
CD79B	12.01885	2.542309	5.100218	14.43053	6.733684	4.534641	3.179539	3.284145	9.649236	2.571803	0.4491148	1.054952	1.485748	1.561794	0.7638425	2.939835	0.4034905	2.124386	2.302316	2.602239	5.246711	1.180292	1.065129	0.1062017	0.4128859	4.920082	1.038022	0.3711645	5.721459	0.6207696	2.00775	0.9424031	11.50525	20.7173	0.7148161	25.69307	1.089499	2.457139	2.261717	19.06388	2.089172	0.4063963	0.8333621	4.328546	3.11369	1.423532	6.931456	1.338637	0.6559664
LYN	16.57133	17.61288	18.0513	13.03771	16.18272	10.06083	8.211791	21.8489	13.26789	13.3053	5.59673	15.26063	17.20618	12.30883	4.473226	14.36194	6.238392	19.50189	8.627502	17.63538	10.88978	13.15537	13.04718	9.722237	23.65299	19.21873	16.66569	11.82521	44.05857	23.72186	25.4815	13.13056	9.385576	20.72434	11.56547	21.26338	3.433482	11.13473	10.21034	18.28055	20.62082	13.01538	1.456602	7.559933	12.94487	10.59976	16.36116	14.03529	6.160785
SYK	10.763	21.37885	9.368795	14.39738	5.41329	10.89465	9.310831	17.41081	46.08913	14.82955	7.46756	11.18409	16.79554	11.67563	11.97983	17.89753	8.649102	22.09324	10.41932	25.21127	7.470828	14.82025	16.07728	2.58332	22.76024	28.27811	18.91181	6.200197	13.31099	12.52356	13.06572	15.64859	9.452148	20.57037	10.4036	19.93815	4.875794	20.49039	4.347639	17.60053	12.8724	17.06775	5.677874	11.99412	23.07574	16.11388	14.0426	8.466453	14.99069
BTK	5.648422	2.430949	10.05607	7.511334	2.088698	2.725807	2.008119	3.160493	4.271163	2.812537	0.7070945	1.743468	0.7933577	1.604077	0.2604578	10.09332	1.208855	3.776352	0.7775752	1.452512	2.959721	8.266918	7.449708	0.1138125	2.321186	6.042941	10.58792	0.5462106	3.417834	2.610624	5.433582	1.512789	4.260784	8.379485	0.4585934	9.563199	0.8468628	2.329816	1.243142	10.68701	2.538161	0.6169864	0.5134872	2.400467	1.679077	1.17673	3.64012	0.6319004	0.6253246
BLNK	3.605054	5.760352	1.371911	5.925833	9.262602	6.818066	3.699067	2.129836	8.088968	4.319511	3.445649	4.710822	1.906663	2.109152	2.817991	2.631569	3.938862	2.434243	11.41754	6.534492	9.753027	1.780924	1.751093	7.373394	4.685775	3.84469	1.862509	1.111703	4.501521	2.223295	2.474831	3.415857	4.745758	6.053341	2.146947	8.199194	6.620167	1.744803	4.337739	4.950035	1.162493	0.6360019	0.3120083	4.904952	7.549472	2.111192	4.71186	1.534528	2.414406
VAV3	3.736102	4.125063	1.58185	2.857624	0.5031638	5.119212	8.746155	3.160293	2.241499	3.483688	8.179725	12.94605	0.6361109	8.22722	8.186622	2.211721	2.489052	1.092251	9.667582	13.92035	7.709358	1.852217	1.163398	18.19166	11.35252	2.180073	2.186911	0.7069236	6.648987	9.925305	1.838837	1.464088	5.92628	2.801179	7.45465	1.893317	2.684389	6.84662	5.187627	1.497645	0.9329906	1.527949	9.084225	4.825125	1.84113	1.229907	0.885239	2.491867	1.927962
VAV1	3.815439	3.967733	3.672666	12.00996	6.462488	4.391709	4.46867	5.265008	8.354395	4.567358	5.637824	5.283124	6.990631	2.275515	3.086084	8.552777	4.418869	4.674357	4.32241	2.257322	4.394536	6.14587	5.624508	1.949869	5.29031	6.587515	7.729459	1.647018	3.827596	4.257709	11.79029	1.887871	6.855752	10.58132	5.948038	10.81697	2.080134	3.456506	1.474423	8.737666	3.033816	0.6767203	0.8741667	2.918734	3.180535	1.695165	7.383862	0.516801	0.8332354
VAV2	3.438769	1.528939	5.159837	10.34502	30.51684	9.462304	3.904607	11.81588	21.30931	9.185553	2.262114	9.186683	5.4279	8.466245	8.996003	9.716261	9.487211	7.240743	5.544451	6.850524	6.656008	7.945105	7.711554	14.21235	10.18772	7.945089	11.00621	3.378911	7.001802	6.444345	11.6027	10.9811	7.793549	8.646571	3.430804	11.5151	6.226908	10.43557	23.82993	6.035385	4.529196	6.003884	8.212737	7.703318	15.19387	5.047923	5.870559	12.79478	10.30422
RAC1	131.694	137.356	87.76898	101.1536	116.5212	147.2583	130.4867	107.3934	179.5882	139.0985	186.3418	93.46731	91.07498	195.2842	42.70366	76.82058	70.77799	112.1958	216.2964	147.9508	107.769	90.78506	72.36713	115.157	139.7607	94.56366	93.59383	74.79999	185.3145	132.0055	98.50303	95.65664	82.86411	103.2947	331.0405	82.6192	87.02264	109.6538	66.66095	66.84629	131.0652	132.8471	75.54261	114.6463	84.93607	160.1942	87.92397	233.0765	213.303
RAC2	39.93875	14.00048	29.60676	46.90148	37.83715	24.09257	10.44134	57.5197	123.0773	38.55388	5.51362	25.15118	37.16441	37.59893	1.698537	49.86479	30.078	49.44596	19.33197	10.95659	38.34116	29.91885	35.2735	22.52742	25.42542	33.8088	46.60865	3.490372	19.46483	58.29538	34.08845	16.71016	38.59711	60.5708	29.91512	77.70648	14.73874	23.67424	6.799604	58.33247	16.40901	12.60278	7.89986	20.913	16.81961	18.09633	32.97398	19.25213	7.74838
RAC3	7.45679	1.145172	1.857389	10.74035	7.616742	11.3035	14.44379	4.125439	3.12284	16.2661	8.881862	22.75077	15.42984	33.12343	23.72443	1.724353	18.89826	12.10934	29.47929	24.75395	4.106827	2.131394	2.330175	10.11604	4.683159	3.912208	1.547016	6.093581	5.962575	7.885953	9.955726	6.013606	27.89059	3.249907	8.633343	5.621814	18.64647	7.335726	27.49724	2.398251	27.95171	3.855233	18.05805	3.654298	10.46119	7.952109	9.425488	40.24616	30.12759
PPP3CA	8.159936	22.43461	12.64886	8.445892	7.845539	8.37879	9.683567	12.76498	7.045586	6.97786	9.875798	11.50333	11.23567	22.77923	8.433862	9.584382	8.388186	11.53853	20.62324	9.577715	6.787753	13.6411	12.0757	12.36132	13.77184	12.86612	11.91845	7.771119	10.33227	13.35903	17.69063	16.89203	12.10131	10.71757	9.034927	15.5497	20.0669	13.37283	6.885413	10.43049	8.465519	13.28498	13.73806	13.51693	10.81448	8.984613	13.01073	8.650694	9.87617
PPP3CB	15.29262	15.46417	12.42141	7.956873	9.668883	10.93563	16.55468	10.26458	14.15824	9.63847	10.12348	7.804021	5.850863	14.21812	5.081735	9.129049	10.98364	11.82371	6.748501	8.609152	8.043289	9.955526	9.335347	10.3115	8.893176	12.02059	9.603915	5.619506	5.677807	9.249076	9.42297	8.856443	10.92265	8.345702	2.497163	11.36591	14.73804	6.51706	8.096585	10.61226	14.27925	7.840721	11.28301	9.952086	9.978699	9.840347	9.841698	7.560825	5.497334
PPP3CC	8.882815	5.081361	8.70244	5.657303	4.642986	5.378918	4.703041	5.607759	4.854295	6.373559	3.550551	4.508349	7.090021	5.091916	4.866292	7.709073	2.367961	3.405472	2.973394	6.445421	5.565111	7.737757	7.981836	5.186945	7.349056	7.019228	6.597779	4.15578	11.82878	4.729904	4.173574	7.390989	6.139728	7.032786	4.940672	9.634316	4.173285	4.25921	6.878552	9.603963	4.596804	4.665357	4.51593	4.962267	4.007964	3.941037	4.355316	7.417121	3.009873
CHP1	23.1565	83.84448	35.81441	22.03383	31.63607	26.81136	40.63656	32.2249	18.74165	32.45846	44.45247	35.54107	16.2092	25.71213	16.29015	34.81218	27.5395	50.0577	49.84526	46.78894	43.80164	47.23204	58.72791	57.44189	65.20043	34.62171	43.71546	30.97861	46.06919	64.27224	38.93003	29.62247	23.00766	37.92626	40.56858	36.9766	29.37954	37.61047	15.0739	42.29762	31.46958	25.53492	31.48055	43.112	25.13532	29.96155	32.58711	43.06315	22.59717
PPP3R1	17.69394	32.41321	14.08092	11.37627	17.99043	22.3243	30.12763	25.76453	25.019	28.13298	23.99671	19.61736	16.68872	22.71263	18.58373	10.66376	24.50138	27.65749	18.58283	30.66497	19.42873	14.09536	12.41696	26.18497	16.6333	19.32815	12.27376	24.40623	15.6041	16.38018	15.75053	20.83992	20.04242	19.87822	14.39315	16.682	19.78075	20.02994	22.86617	14.19237	17.96797	28.04395	24.07604	21.09387	29.10686	17.52892	41.73927	26.18512	22.56283
PPP3R2	0	0.008260659	0	0	0	0.01245987	0	0	0	0	0	0.004728903	0	0	0	0.006424876	0.01270711	0.005876634	0	0	0	0.0165676	0.01321433	0	0	0.005010755	0.00749956	0	0.007304825	0.004143723	0	0	0	0.00610497	0	0	0.01079153	0.01335363	0.004146118	0.02148141	0	0.004456664	0	0.005842231	0.01423442	0	0	0	0.006497377
CHP2	25.60614	0.6812651	0.0328921	0.01193274	0.2177763	0.3454789	0.1572851	13.55135	0.124564	0.2063652	0.2832369	8.297534	4.797687	2.105738	0.1609998	0.05481374	0.03613685	2.297919	0.3733634	0.05249574	0.6471476	2.26743	0.08455343	3.437894	4.839536	0.3206189	0.1919472	1.5523	0.02077367	0.03535212	0.02078892	0.5760449	0.5208589	1.909764	0.02080629	1.385003	0.6751639	0.816472	0.08253595	0.01018158	20.86795	5.278716	0.0287252	3.405932	0.02698683	0.06278033	0.3163771	0.6431853	0.8915358
NFAT5	0.5374306	4.493403	2.475486	0.9705089	1.506527	3.822355	1.781778	1.903321	2.429371	2.062742	3.008196	2.0469	2.082789	2.257783	2.638083	2.677508	2.309268	1.598304	1.414033	2.628178	1.727039	2.75252	3.243316	1.486364	2.263685	5.084909	2.719601	2.790853	1.72727	1.945069	2.464738	2.472163	4.532999	3.091355	1.116052	3.543838	3.612526	3.340473	6.247854	2.766688	0.8787576	1.094301	2.508706	1.520177	1.957757	2.441775	1.976562	1.837394	2.784875
NFATC1	0.7995223	2.386595	6.013553	3.902471	1.529505	2.803976	2.771762	2.477134	3.045364	2.547796	2.155728	2.126623	2.367287	2.025084	7.756006	2.757328	8.742591	2.699836	2.436807	3.05737	0.8982637	2.685673	2.714636	1.127536	3.132615	4.040727	3.299778	0.607161	4.024441	2.146698	4.780084	3.545132	5.985886	3.258513	1.606839	5.527707	7.102197	2.946087	4.943201	2.752078	2.153784	6.625164	7.055127	2.677485	6.725645	1.352283	1.414174	2.753202	3.123347
NFATC2	1.490367	1.737282	3.988366	2.53845	2.098907	1.718927	1.507828	1.846894	4.317515	2.64866	0.5407317	1.132735	0.6282766	1.795714	0.8611959	3.387854	1.020657	1.191463	0.9412177	0.7653344	1.820206	2.49725	1.904034	0.4017949	0.9627028	3.520864	3.126844	0.4977339	1.364572	0.8570606	3.840736	1.424864	3.674213	5.035875	0.3010559	8.667596	0.5205176	1.160831	12.44304	2.959123	0.8128762	0.3042262	0.4486691	1.265683	4.251374	0.6930294	1.665425	0.5080684	0.3824466
NFATC3	0.9275049	6.470467	1.875536	1.678443	1.683526	2.87542	2.920821	4.260266	2.577609	2.245985	5.3984	4.030572	1.095207	2.165614	11.48477	3.770994	3.343024	4.378192	1.386723	2.957649	3.260338	4.073492	4.719149	2.112526	5.834604	4.30742	3.33738	4.944127	1.677338	2.910235	4.135035	3.325272	6.440344	4.35576	1.94918	4.29953	3.548834	4.53349	2.191114	3.704251	2.89227	3.484847	1.797481	8.889381	10.51911	2.703521	1.478696	3.490189	3.080076
NFATC4	1.690111	1.04129	1.983566	3.665411	12.00886	4.651827	3.658665	1.374738	1.263532	5.493825	2.286198	2.579925	9.139942	1.639886	14.29552	2.862957	5.369033	1.328202	4.698893	2.195627	1.229125	1.042544	2.384526	2.356402	2.255041	2.80812	1.8907	1.290693	2.31667	1.517095	2.697917	1.252814	4.371998	3.945813	1.378478	3.629776	5.792175	2.20506	2.068902	3.414957	1.221814	1.372247	2.543812	3.438269	7.358179	1.758284	4.054636	0.9347892	3.677768
HRAS	15.97464	13.89133	15.05281	29.6196	29.0105	33.54047	17.61595	45.95058	25.96054	50.75013	23.51353	25.03596	35.77592	27.20864	25.37618	11.16222	15.35614	36.70568	24.31677	98.2399	17.58325	14.88365	11.30994	45.42927	30.501	12.41276	15.85165	26.5625	25.27524	39.27319	10.59472	34.38602	24.91461	28.38421	48.5626	13.22933	30.53796	30.18503	22.63982	8.319633	18.15174	42.80094	34.26092	17.25815	29.06414	34.65133	27.30733	61.48821	31.58555
KRAS	5.127175	15.77882	7.815585	3.452738	51.20577	23.34611	9.942653	8.899024	8.007855	7.294191	10.71074	6.080328	6.990237	7.38551	12.58981	5.531158	7.022864	22.48827	11.94534	12.35672	10.56256	5.552274	5.255969	8.883264	8.217006	11.05165	5.541469	19.17563	8.277643	7.524816	10.11362	10.34966	10.78605	11.34687	4.110818	6.68245	6.632425	10.58558	16.61801	5.0086	7.184276	16.6968	10.9916	7.118888	15.83077	13.93439	30.76046	10.85563	5.876869
NRAS	25.52243	19.45125	18.31137	9.877088	9.61624	19.42658	34.67647	20.01298	24.9427	16.8722	34.90177	24.405	10.35866	47.88108	33.21144	11.2596	29.95993	15.04108	24.86439	51.11329	27.55332	11.00784	10.75917	22.22615	20.9886	20.49617	11.17325	19.80949	21.56604	36.32831	18.61747	21.30098	21.08139	14.79357	10.96519	19.09348	14.65652	26.80787	24.87573	13.35551	18.76952	24.92376	22.36693	20.33915	33.33696	8.006537	10.93807	23.1621	10.68674
FOS	54.26695	29.21448	117.7267	289.4784	104.0151	26.26195	8.728189	147.4336	37.29511	32.42491	21.07109	121.3131	50.16698	43.41537	159.155	409.3672	23.67277	82.57337	7.014414	31.19226	91.86473	280.1044	887.6818	49.95727	32.59733	124.1566	169.1779	19.92109	61.89181	33.12349	75.15051	87.60216	186.0484	128.7397	50.87689	71.83781	151.1027	93.94487	201.6488	820.7132	84.37613	32.22662	73.74148	103.6437	35.44181	69.8759	23.40748	60.17264	22.81538
CARD11	4.077571	1.349309	1.414843	5.676302	11.17728	8.31121	0.7509604	7.299409	7.802983	4.896023	1.007009	6.832744	2.846495	2.860722	0.3579069	3.985135	0.9097895	8.613719	2.805067	1.009498	2.270116	1.654107	2.876349	1.43807	1.263131	3.630811	2.034455	1.402766	1.787145	2.221355	12.88741	5.926308	4.8256	19.78577	2.586655	11.71693	5.179406	1.854504	1.115795	4.683564	4.133862	24.63836	0.5378514	3.421954	1.625161	16.1266	10.90021	9.535354	1.26233
BCL10	10.32478	9.07154	14.00777	6.987471	10.80856	7.200766	14.09348	10.15862	8.006834	18.74014	12.32241	13.49411	6.886569	20.57548	10.21771	7.441524	8.282601	20.87148	10.38673	20.80385	6.400362	6.315117	8.906934	9.067486	14.29502	8.001074	5.712749	8.525813	11.37457	17.45512	8.765548	13.05123	6.432459	11.20064	9.733964	7.861233	9.309528	9.685381	6.206973	9.291493	4.967044	9.402742	5.347981	15.30927	8.802092	5.983832	8.615994	15.69	6.768264
MALT1	2.471819	9.600486	3.573003	3.057194	1.726208	4.589665	3.814841	5.667726	7.725437	4.882307	2.134901	2.131636	4.425307	3.954303	9.86147	2.41277	5.134928	4.87973	1.746547	3.08208	2.423334	1.920046	2.503914	6.241614	2.418712	4.938138	1.957165	3.291814	3.525371	3.096709	2.650152	5.410176	3.3601	4.60623	1.918474	4.87455	5.231666	3.644701	6.37949	2.925949	2.612182	6.08519	6.15075	2.702791	3.91028	4.57587	4.268769	5.466451	2.5049
CHUK	4.62235	7.049233	4.973713	3.351938	3.282735	4.035587	2.941379	4.80817	5.549268	3.539299	5.498401	3.412354	3.781095	6.275471	3.335158	3.646736	5.488589	6.041924	2.562475	23.35309	3.195962	3.922262	3.265681	3.199892	4.35771	5.62203	4.007405	2.815201	2.971259	4.041485	7.214402	5.795888	4.597608	4.133716	1.631035	4.435342	3.603389	1.677799	1.733066	3.696688	4.606687	4.566763	4.148071	3.918683	4.797073	4.165957	6.763818	4.790114	3.824475
IKBKB	3.215757	3.4895	5.368654	9.194214	5.655641	8.14026	6.196571	4.134236	9.591903	7.915801	11.74909	6.762438	5.286948	5.894983	8.384567	7.506597	9.888585	3.49912	13.30283	6.95944	3.476391	5.095461	5.529597	5.621655	7.892375	20.58981	5.574379	5.972485	12.24869	12.57635	2.532626	3.803852	9.458452	8.548491	5.863306	7.663802	3.037878	3.94465	4.690568	6.41428	3.473044	4.962284	7.018986	7.593088	7.693952	5.471112	13.40641	3.047259	7.431182
IKBKG	1.389508	1.399339	1.2122	2.222999	2.243598	2.182428	1.841716	2.639969	2.876671	3.965729	2.985332	2.364622	3.473425	1.888745	5.185182	2.990681	2.35379	3.107734	1.075899	1.427464	1.752207	1.812709	2.143362	2.396515	2.354	1.178237	2.130547	2.763349	2.544954	2.696398	1.538851	1.961181	1.893062	2.683568	1.718025	1.87459	1.708955	3.208349	0.9152359	1.821172	1.874407	3.101069	1.583427	1.570002	1.338842	1.898417	6.753012	2.10273	1.396849
NFKBIA	64.87617	53.34611	392.9005	122.5948	47.34464	92.69053	41.24829	35.51864	162.8064	80.44649	70.69141	44.59459	55.51813	102.0971	29.97297	179.4347	149.6027	55.98831	59.83498	53.53043	75.52361	108.4986	376.445	96.28037	60.39652	73.07798	157.9829	19.30612	85.25528	49.04192	221.9426	176.5951	101.0579	72.31472	60.43481	192.8088	50.47508	36.02925	72.42776	190.1058	57.32727	154.4521	45.45222	140.965	36.18438	141.8419	166.4624	148.6958	43.83239
NFKBIB	6.672946	6.3747	10.00602	17.74652	33.4817	11.73073	9.203014	39.24722	14.57293	30.29648	13.14563	13.3703	19.76786	9.748522	10.37255	12.03225	20.93613	25.78805	21.79812	16.47997	19.8688	10.1955	9.667809	28.27781	13.05459	4.513056	9.541773	22.74664	15.84134	9.674585	7.294351	8.350243	8.85999	28.05347	27.30382	12.57544	21.48389	12.18296	11.95822	10.3835	7.115732	18.53715	13.81815	12.36302	8.90663	28.48004	13.45998	12.66309	34.43978
NFKBIE	15.26892	3.707388	17.44866	11.19992	19.83408	13.20332	7.466176	9.726615	24.0841	15.5052	6.213248	8.284549	5.544766	12.16244	4.457593	8.338506	14.76599	14.32853	12.82884	5.744575	29.78112	5.179881	5.323666	10.64333	5.560602	5.806187	6.761137	5.140097	5.042231	8.78194	12.29186	8.114671	10.26109	9.501571	9.690653	18.71818	6.231075	5.350579	6.322299	10.43958	6.37913	4.924353	3.623092	7.214323	6.319922	4.890123	6.490657	9.719465	5.154203
CD19	1.459222	0.7172742	0.4855268	11.90003	5.881418	3.113359	0.9613731	1.418436	6.598105	1.279915	0.3318187	0.384025	1.476556	0.2359304	0.08588723	0.9632337	0.05556491	0.9764859	1.148185	1.179482	2.287369	0.1707652	0.2063673	0.2502683	0.1096562	2.466522	0.1873922	0.1948453	4.982969	0.1138935	0.6880203	0.4115844	6.83833	11.21209	0.7678143	15.44408	0.6471576	0.7785596	1.605791	7.613018	0.6055423	0.0946552	0.2523918	1.693372	0.9781109	0.8494866	6.790061	0.7125552	0.1867031
CR2	0.917586	0.2777839	0.6543785	2.746371	1.028376	0.2332534	0.4334912	1.004776	1.449066	0.1716575	0.09207373	0.3737799	2.441324	0.1481609	0.5803834	0.9711177	0.03083653	0.3830074	1.42145	0.2047818	0.8283423	0.07466613	0.09162118	0.09689997	0.03380847	1.292399	0.03119878	0.5822501	0.8863363	0.08619114	36.34111	0.4599159	3.433597	15.46265	0.3922912	36.30616	0.01496455	0.2530711	0.4800747	10.78331	0.4003	0.04635022	0.1307305	0.5589957	0.3618777	0.07959286	2.910903	0.6190722	0.1238858
PIK3R5	1.484926	1.504059	4.079241	4.81682	1.625914	1.352182	1.059041	1.33075	3.681928	1.849107	0.7352061	1.252579	0.6410642	1.352193	0.3448756	6.830408	1.169725	2.344162	0.8020552	0.7877479	1.789984	3.754795	7.551915	0.5255311	2.013273	4.37965	7.323179	0.5494569	2.472167	3.111363	3.54494	1.092816	2.644681	7.479283	0.2971258	4.086895	0.4528691	1.365821	0.9167362	4.962945	0.9391596	0.2996421	0.3980579	2.340983	1.879835	0.7132468	3.867909	0.2697833	0.6963191
PIK3R1	3.636424	9.992819	4.628026	3.862171	1.909409	9.165821	4.939579	3.699209	6.859846	5.86526	10.278	5.701902	2.348178	3.021809	18.31923	6.574599	4.976645	2.889403	2.004633	25.3096	1.787991	8.280102	11.4002	4.380242	5.103265	10.29918	9.398869	4.345556	9.320265	10.75258	5.494468	5.956037	14.97552	9.586908	1.910248	5.855409	10.11286	16.96236	3.908849	6.602036	2.295992	8.478951	7.259436	9.266208	6.324081	4.161141	5.190926	1.453862	3.853764
PIK3R2	0.08977104	0.321596	0.06927408	0.3141444	0.2413994	0.6763074	0.2520443	0.07601587	0.4918957	0.3643188	0.3173821	0.1876415	0.9306696	0.1674248	0.3390819	0.1539244	0.1331887	0.1363901	0.9299994	0.5528066	0.2826589	0.1240373	0.08409241	0.1290465	0.3285564	0.1913225	0.1235239	0.9026504	0.4539213	0.1706263	0.127702	0.1633165	0.1740403	0.2376728	0.5294934	0.1641742	0.4039668	0.1932853	0.1800372	0.1179388	0.1440809	0.4571124	0.5142343	0.174957	0.4475913	0.5553311	0.2321204	0.4593905	0.2505174
PIK3R3	2.994118	10.8234	12.30322	5.262811	2.295454	3.214952	4.908762	1.571601	7.436378	4.553884	10.79977	5.86634	5.695978	4.011459	20.83862	5.271403	5.125763	2.033394	3.82219	9.242761	10.59064	6.554261	5.765251	1.880223	8.716852	5.915951	6.190853	3.876835	5.409061	8.867866	1.86226	1.908716	5.013361	5.756781	4.077657	6.491814	7.566682	4.612397	1.845855	4.650854	0.938295	2.100224	9.701782	7.108595	20.71619	1.251235	3.34949	1.672033	1.666088
PIK3CA	2.42143	6.814104	2.28112	1.229251	1.850903	8.526862	7.33891	4.617567	2.632601	4.679436	12.74419	4.288845	6.57415	6.742724	5.568245	2.670706	5.904084	11.22425	4.06719	7.837489	2.121932	3.362933	3.195906	4.655936	4.36972	11.84988	2.545229	18.62172	2.644766	4.776691	2.792284	4.168965	3.960078	13.42469	4.062026	3.68542	7.981313	8.737208	6.440247	2.626003	6.451598	16.35542	3.034255	4.732969	3.282096	5.612421	13.32964	6.366007	3.762474
PIK3CB	2.3875	10.97234	2.980256	5.789761	6.952514	7.233404	15.65637	7.401625	9.101132	6.976533	7.52572	5.162101	6.404498	4.305503	5.989814	4.682092	16.16566	8.917571	6.244199	10.84101	5.670187	5.720459	5.191236	5.262195	12.23825	9.594802	5.076966	10.85179	7.220719	7.510848	7.431034	6.56921	11.53759	5.494692	3.325084	6.541605	4.954163	13.24021	7.454366	4.62497	5.8278	8.083848	6.406524	6.546305	7.189829	5.311149	3.506408	5.004782	7.026698
PIK3CD	3.342322	3.442124	3.424984	7.761326	6.562547	4.98861	3.403458	4.102932	9.535816	7.16492	2.833119	5.096943	2.685932	3.705542	1.57038	8.412992	8.176864	5.054626	7.227954	4.096317	4.564629	5.171003	6.994157	2.815817	4.520096	5.143425	4.725583	1.013893	3.555703	7.088323	5.302277	4.691179	7.370322	13.39207	4.698811	12.2398	2.65531	3.628586	2.341962	8.456973	2.001629	2.181249	6.108976	4.481281	3.09383	4.274674	4.37238	3.595681	6.026448
AKT3	1.768484	2.369713	4.106397	2.756882	1.362952	4.496305	2.693961	10.83573	5.8291	2.883911	3.136685	1.957514	8.191184	2.881386	0.4625726	4.072016	1.230983	6.854594	0.5848385	0.8446302	0.800518	3.501602	4.052925	0.4329733	1.234082	7.963585	4.230374	16.18019	1.92448	1.541975	1.168949	3.052292	3.165298	2.887216	0.8264456	3.52745	2.191126	3.215736	13.8606	3.307045	7.177492	11.10398	0.3899593	3.410365	4.225014	1.013261	4.481437	0.9069023	1.772142
AKT1	7.887358	13.08078	8.438555	12.99977	17.92674	11.63171	16.48044	8.462814	13.25507	20.89256	11.55246	16.96959	15.21265	19.81601	23.52036	14.62954	13.33545	14.62052	8.997341	31.21721	13.99234	15.32188	14.34692	9.380615	20.19375	8.294135	13.88385	8.816744	13.31942	13.72045	13.94216	31.80497	12.89798	21.25181	28.40935	15.76698	18.20014	15.47875	7.947412	11.20935	5.746649	10.24661	15.04514	16.99907	15.58258	12.16492	14.86452	13.04065	23.10281
AKT2	4.687068	4.793716	4.242883	8.961006	18.16277	8.568029	6.88732	42.83908	9.203426	12.41622	5.089094	13.09148	9.44675	7.783925	11.09292	6.805486	10.88212	18.47837	11.77582	8.737517	10.96581	6.075179	6.343669	16.95498	8.237396	6.698267	6.202002	27.45108	9.124796	9.547578	9.411996	3.48404	7.687042	20.34196	8.690271	7.746559	12.34247	8.300711	14.16059	6.168382	9.486416	15.03247	13.50113	11.09476	14.48657	19.43111	6.025529	4.088408	15.76104
GSK3B	3.560317	30.38323	4.417529	5.169251	5.770102	8.747629	13.70121	7.729904	8.280517	12.22205	14.95695	10.04301	18.77434	12.72369	22.26235	7.858008	16.47158	14.33517	11.476	20.95386	5.137418	9.474485	8.547761	11.80336	16.72585	8.979636	7.728811	17.21283	11.66612	17.84764	9.904665	7.121111	14.3168	12.00206	13.63133	7.525233	14.22135	22.18691	16.11268	5.834417	8.286407	19.10691	12.16739	14.89634	15.03689	11.14006	11.97003	8.355158	23.0484
INPP5D	2.236926	3.142424	4.144437	7.347421	5.701994	2.433117	1.606222	3.658964	15.39538	4.796474	0.8907683	2.564606	1.271054	1.589915	0.5790359	7.22444	2.097165	2.785803	1.323944	1.635932	3.347642	3.786321	4.900528	0.3889654	2.912698	5.777049	4.962575	0.9337901	2.858619	3.183332	10.72792	1.914117	5.823978	13.577	4.493051	13.62552	1.174716	2.584202	1.818249	8.750015	1.740883	0.5599009	0.8276073	3.485232	4.165302	1.450466	5.003755	0.7504454	0.9899301
CD22	0.7448772	0.640529	1.4502	5.505694	2.309544	0.8770583	0.7722789	1.017744	3.798964	0.4976511	0.2387458	0.66054	1.033833	0.347075	0.1401004	2.204725	0.1886755	0.8337836	0.8386233	0.5249721	1.205919	1.423589	1.631423	0.4534506	0.6998748	1.482485	2.161086	0.3166702	1.972406	0.6448848	0.6539311	0.5434999	3.653087	14.36583	0.3486971	13.08279	0.1958403	0.8885661	2.9276	6.761093	0.501724	0.1249928	0.08146967	1.786317	0.7775705	0.4516147	2.669837	0.4931791	0.1965195
CD72	2.949689	1.561726	1.235628	4.239223	2.918907	1.314904	1.433609	2.839176	3.480119	2.749782	0.8021206	0.8892964	0.7595508	1.188067	0.8696824	1.491011	0.6863867	1.363782	0.7475581	1.176483	3.647242	1.019208	1.863771	0.3168757	0.8779617	3.112598	1.747914	0.3420062	1.629457	1.716008	1.720838	1.091028	2.022337	7.859416	0.3708018	5.208323	0.615299	0.8860525	1.37277	2.600019	2.887574	0.3120586	0.9767075	1.157103	2.301911	0.8833003	4.509708	0.4013223	0.5589394
PTPN6	13.0567	9.434275	17.75326	22.08532	37.30965	21.82956	9.024299	18.94894	20.41092	14.82427	17.82419	20.40071	14.46338	9.570151	13.25352	31.39257	11.097	15.52119	10.74182	10.39574	28.06794	24.43315	22.86545	7.900297	14.87016	11.11325	36.95292	15.072	13.75622	13.39035	22.27655	12.06517	17.40984	28.80984	12.71748	23.93826	8.58133	11.71427	9.784334	30.70662	9.427204	11.93957	8.20061	12.55442	18.43201	11.2075	15.72339	9.181207	10.15318
LILRB3	0.9984812	1.21696	3.690959	2.510666	1.074259	1.445878	0.8327756	1.41421	0.8395782	2.10519	0.7177146	0.9560346	0.3497484	1.423672	0.1576416	4.461715	0.6796842	1.374538	0.5584999	1.37228	1.547282	3.646089	4.821914	0.2702963	1.648891	1.957892	7.077744	0.184892	1.092703	3.681503	1.851226	0.9242412	0.9260185	2.905702	0.3051107	1.909424	0.7337577	0.8635753	0.4247452	3.018581	0.7431151	0.1898961	0.2991388	1.641908	1.04098	0.5203575	0.972204	0.1996922	1.148632
FCGR2B	10.06186	1.680108	1.934067	6.111668	1.667133	2.222743	2.64456	1.011046	3.112658	1.811659	0.6558241	0.8806804	0.4441636	2.028775	0.1090011	1.369709	0.980848	2.646784	0.519695	1.313078	3.434479	1.195609	2.405905	0.09817355	1.221153	7.686379	1.672328	0.2322375	3.257808	2.899968	5.514871	1.258901	2.620351	3.201412	0.3609535	2.839204	0.7139884	1.082017	0.7924659	4.484838	2.906348	0.8059546	0.4257281	1.262675	0.9906093	0.9520881	2.386477	0.3913228	0.7085041
RASGRP3	1.179736	1.426876	1.220547	3.643091	1.075589	1.098881	1.04903	0.9673106	2.045405	1.003899	0.840222	0.6842937	0.4682407	0.6207075	0.5358852	2.147138	0.6329263	1.049095	0.4676459	0.5768137	0.876013	1.164635	0.8735616	0.2299086	0.8556297	1.779878	1.386797	0.3471947	1.157182	0.8684958	1.898874	1.369782	1.495769	2.453109	0.3194677	3.643135	0.5687452	1.349242	0.5582805	2.157379	0.8446719	0.3652168	0.3507946	0.9593035	1.130352	0.4465568	1.913478	0.4146001	0.6413153
PLCG2	1.644758	2.149091	2.208675	4.843229	1.91702	2.815326	1.289445	1.717428	3.638121	1.558277	1.883884	1.093574	1.233678	1.142945	2.0265	3.224581	1.324918	2.961293	0.8566756	1.199691	1.750927	2.593245	2.593808	0.6644959	1.553554	4.131535	3.294406	1.152412	3.966819	1.566047	2.313061	2.9278	5.043613	6.991151	0.9469313	7.955257	1.005314	1.633935	1.41727	4.548251	1.556532	0.9766113	0.7565201	1.964604	1.523694	2.222631	2.524079	1.617626	0.910381
PRKCB	1.426685	1.241863	1.939015	2.251361	1.594015	0.8661478	0.6994793	1.809699	2.846376	1.526867	0.4170983	3.576132	0.3822873	0.4745832	0.2278881	3.674902	0.6667891	1.324697	0.4294047	0.7403843	1.368279	2.230714	2.622007	0.2358057	0.8358913	3.265102	2.259948	0.7995383	1.279347	1.64161	1.912618	0.9554542	2.460339	7.08685	0.1794063	7.451489	0.3459537	1.03192	0.8338717	4.308283	0.9115918	0.3789847	0.2749571	1.935983	1.069563	0.6227844	2.348504	0.2853741	0.3025718
IFITM1	274.9555	28.40631	66.03079	223.5478	185.6301	244.2416	125.5178	147.4149	155.3614	396.0608	107.3033	51.75798	95.40693	58.97354	33.73394	78.44054	90.54128	67.30555	26.28782	134.109	248.1915	46.28145	55.55249	413.8362	90.20792	62.25999	76.01487	22.91235	244.9861	111.8755	267.3884	85.96113	193.57	115.4687	160.6436	92.23278	180.3179	53.29733	63.80419	85.78205	52.15021	25.52126	25.76437	109.1984	102.7183	27.99772	151.4084	270.7886	34.07969
C3	64.09673	89.02805	65.4771	85.73552	116.5133	81.52739	64.36294	47.58937	61.24738	57.50444	34.41152	81.21677	10.41017	10.64517	19.26356	91.11266	26.66164	83.90196	28.84166	18.90388	154.5662	102.73	129.4206	136.5731	111.9631	200.7613	87.32055	11.59994	69.53926	74.99041	81.68765	60.46589	129.2267	77.76917	28.50368	421.1786	27.53169	40.48031	10.86605	156.0251	24.99381	23.67341	4.852958	120.7502	33.41107	28.84193	52.77562	21.78635	40.4102
C5	0.9209635	0.7494718	4.161503	2.60613	2.850168	0.7170328	1.777781	1.083901	3.182458	0.5001441	0.3813088	1.027252	0.5111347	0.2215724	0.4696178	2.924569	1.297823	1.910288	0.5445288	0.1695301	0.3834297	6.542966	4.809334	1.22934	2.449634	2.130196	2.717787	0.8334283	1.537582	0.8120543	15.52607	1.615631	0.6172095	0.9400317	0.4248267	6.445849	0.3580681	1.313085	6.113273	4.187485	1.88831	0.8826241	1.543097	1.959682	1.645687	1.291016	1.223513	2.750929	0.4227507
CKLF	31.58614	6.579007	15.68329	10.11113	9.218337	4.779938	5.303482	8.468815	6.553428	5.803006	5.840914	7.504855	5.037778	11.61262	9.119194	7.122481	5.171351	5.606081	3.506024	5.569859	7.076248	6.222858	4.934444	5.721591	5.334443	3.669103	5.46964	2.86984	4.240782	11.43576	15.65336	7.337919	5.487033	4.612817	8.566027	6.501421	3.935284	4.298225	3.797994	8.961524	4.553832	4.992569	8.761655	9.152421	4.803203	3.503499	4.469244	5.668586	3.127555
CMA1	0.6742249	0.1343702	2.82625	0.1213395	0.1748278	0.09007808	0.1738449	0.03336527	0.2261865	0.06171912	0.03692473	0.4786235	0	0.01796347	0.04385215	0.6270528	0.0918655	0.637273	0.2190341	0.01906462	0.03738977	0.04491553	0.5493115	0.03367886	0.1410069	0.4165879	0.3524153	0	0.1320248	0.02995686	0.07046489	0.1126458	0.3564897	1.324068	0.03526189	1.530022	0	0.3057084	0.2397934	0.1811821	0	0.03221925	0.04868261	0.2956531	0.1029071	0.03191948	0.3032531	0.01421806	0.05871562
CX3CL1	10.32525	6.427701	40.98557	7.092881	4.00202	29.99888	6.773808	25.92295	19.46503	22.57461	28.12463	11.21952	23.83977	18.45784	23.19681	38.42647	30.52222	26.43464	7.741049	18.4398	9.216757	20.28205	38.76492	24.15175	64.22608	11.63293	25.25666	39.78722	10.4292	27.48783	77.097	10.93522	18.70704	11.22524	29.47846	11.71815	23.99055	15.83724	3.065357	18.16	14.92555	7.528438	6.572063	18.21666	25.57392	14.26192	26.70322	8.383512	0.9508123
CXCL17	196.8316	96.63176	234.1113	199.1816	55.68377	34.05586	58.33448	46.0009	20.40939	35.1411	204.39	234.1766	103.93	3.114373	6.888561	179.1398	3.22159	105.8486	44.8502	9.480153	344.4786	186.242	158.7385	12.00974	169.0575	37.75393	184.7288	11.26029	399.567	69.17063	9.981582	45.22267	6.160487	30.29458	322.5676	210.279	84.41449	11.60199	3.602258	226.3704	10.82207	14.00292	0.786476	82.96162	17.93588	24.82737	32.98973	36.06776	30.75188
CCN1	43.88727	60.06051	124.0244	199.198	60.62104	65.18468	37.40891	171.082	19.70882	54.48582	26.89662	52.17365	46.77838	46.45706	56.10817	465.9702	25.64808	39.92183	20.3563	23.16077	21.73406	261.6066	349.5326	30.22025	17.95507	299.3193	90.93665	10.28646	22.23203	12.31974	74.07373	35.5618	123.2425	51.27691	17.22676	95.62929	114.7744	106.5409	97.55098	306.1646	68.71737	26.51875	48.15188	156.9067	80.39912	17.1167	29.95218	25.78182	47.58538
EDN1	5.023744	2.903855	64.37489	7.717623	20.8158	9.528049	21.11275	3.629183	4.607774	2.574367	7.241344	24.05277	31.72818	10.22491	8.205765	31.98329	7.526001	13.32492	4.004421	6.177116	5.273227	30.21017	54.03636	8.622707	7.855596	12.93101	80.93839	5.016634	4.46636	1.20811	5.659105	5.755473	8.872438	5.156669	2.543444	6.25316	6.112795	23.51539	6.969645	16.76084	8.14614	15.56991	3.578795	14.19104	7.525464	11.34259	10.70744	4.292239	1.829374
EDN2	0.8810232	0.8620696	0.391984	1.265977	1.082762	0.7467027	31.23683	7.219733	1.396533	13.00223	21.31004	8.179413	1.25279	29.76112	14.44858	0.4646961	1.312965	0.6557808	2.692222	13.61292	4.60639	0.1711851	0.6553794	5.458471	1.350255	1.843145	2.479659	0.4338456	1.9926	1.823923	0.1107812	1.895156	3.420956	0.7569566	8.5776	0.9063138	7.604554	7.542724	0.2484711	0.3847257	2.179957	0.6630994	0.2922294	2.535329	120.2407	1.58758	0.3090451	0.3820313	0.2752505
EDN3	0	0.271944	0.1523046	0.3187714	0	0	0.006089445	0.0233744	0.04753722	0	0	0.005987587	0.1783307	0.03775351	0	0.1220246	0.02413401	0	0	0	0	0.4615022	0.1673157	0	0	0.3426008	0.09495705	0.06075924	0.009249138	0	0.01851185	0	0.3924528	0.185518	0	0.0387424	0	0.005635981	10.35238	0.08159725	0.009024878	0	123.2218	0.08136972	0	0.335423	0.01847367	0	0
FGF10	0.1798402	0.2880586	1.092879	0.07551984	0.05440505	0.0210237	0.2759059	0.02595754	0.1196588	0.03841303	0.01723604	0.05319427	0.01377658	0.03354056	0.004548817	0.9612157	0.171527	0.03966289	0.02272058	0.005932764	0.01163541	1.588761	0.7283595	0.0104806	0.1535809	0.7214688	0.9279678	0.03373691	0.04930211	0.04661173	0.03837423	0.0400623	0.2852662	0.4326418	0.005486614	0.4130293	0.1092522	0.08511998	0.0279832	0.8860102	0.06414227	0	0.01514965	0.2037253	0.02668658	0	0.01641218	0.01769821	0.0365437
LECT2	0	0	0	0	0	0	0	0	0	0.01329444	0	0	0	0	0.07556682	0	0.02968206	0.009151338	0	0.1149838	0	0	0	0	0	0.02340886	0	0.1120903	0	0	0	0	0.01096981	0.07605529	0	0	0	0.03465805	0	0.01115058	0.03329869	0.006940101	0	0	0.007388809	0.1512616	0.1363229	0	0.005058992
PROK2	0.2799312	0.3731671	0.4277116	0.03526524	0.01693689	0.1963473	0.2223101	0.1357586	0.3155386	0.3766896	0.3326777	0.08942379	0	0.8144406	0	0.7559672	0.2936904	0.3333823	0.042439	0.1773057	2.195072	0.6004805	2.707073	0.166399	0.2458874	0.2947891	0.2836341	0.05041283	0.1688312	3.813423	0.2355131	0.06547714	0.0888065	0.05130901	0	0.7929134	0.0680228	0.2338128	0.008711478	1.639903	0.5391413	0.1030037	0.08489257	0.5155588	0.2193266	0	0.122623	0.04132235	0.4436817
SAA1	107.5723	11.92301	1.065137	10.06908	24.30437	45.95283	5.493635	102.944	34.60249	26.34515	15.21881	4.480515	0.6777986	327.2845	1.79039	7.595035	26.44225	18.8374	11.71494	11.09175	38.23996	37.31795	1.930692	29.72142	28.86423	23.93748	12.38507	2.496391	147.2197	42.85656	4.034898	64.51211	26.29206	46.49066	9.545001	210.0039	6.880173	14.80034	2.276235	6.182014	20.57554	40.25259	18.48476	2.509021	3.298161	51.76329	23.90106	9.247261	2.416413
SAA2	8.246896	0.90457	0.1125805	0.6126365	3.481744	2.98462	0.26332	7.327983	4.425263	4.479486	1.180729	0.2661075	0.009313263	18.30559	0.5043161	1.123719	2.744291	4.450953	1.55132	0.7941139	2.65077	5.417427	0.1406819	4.442365	3.752497	2.773956	1.574019	0.3922784	18.25334	11.04129	0.6300153	4.299423	4.306896	5.71023	1.268502	26.67295	0.7221556	1.482577	0.2711472	1.089022	1.495974	4.385399	0.3686937	0.3287573	0.3247327	1.732466	3.128786	1.75278	0.3705649
SBDS	41.17344	51.09533	103.5274	39.32066	33.41848	36.45125	41.78592	43.98877	31.14198	37.89722	43.4079	28.25133	51.0852	48.63916	19.17666	65.23291	26.89937	35.15406	36.35851	55.51934	47.31237	85.21656	71.36046	28.03151	52.98861	47.12217	58.63351	35.1431	49.08291	44.195	29.88688	42.26667	42.22223	34.14419	44.5721	50.30212	32.01371	34.26974	31.41005	58.47489	59.97753	40.74354	21.70165	58.9859	23.16884	51.37294	36.12125	57.78135	64.59043
SEMA3A	1.412511	1.125603	0.6454532	0.2942169	0.5302543	0.7070374	2.096346	13.4014	0.6445628	1.135511	1.271921	1.334875	0.8808851	4.070088	0.3186249	0.7175505	0.8083302	0.7009255	2.482122	0.5623464	0.1981446	0.8592921	0.508656	18.24021	5.838826	2.903126	0.8863654	0.1799444	0.5755666	1.440771	16.91153	2.085335	2.204908	1.189328	3.164417	1.421109	1.216934	0.8446304	0.4900255	0.9498104	0.7831641	0.3608171	0.9200032	1.228941	0.3515617	1.15217	0.7725536	0.3383538	1.022717
SEMA3B	1.10048	0.3152957	12.89064	14.20203	16.69944	1.04626	1.011019	0.9105802	0.9737039	2.611811	0.3539026	3.882018	2.189849	0.4260469	1.643198	19.6936	4.286737	1.859976	0.9844258	6.125885	3.349752	29.7719	21.78099	16.29009	2.705806	1.936061	19.82142	2.648736	1.655721	1.058449	0.6868127	1.254795	2.572905	0.7062195	1.936139	3.144294	1.913727	1.178812	0.8959411	9.07367	0.3557614	0.4815237	1.249526	5.118439	1.824945	0.5548222	0.8010568	0.926188	3.128541
SEMA3C	18.45648	21.92822	5.792425	4.117548	11.09427	16.01075	21.56742	40.72004	4.08455	9.516989	40.44677	10.75793	16.98826	21.94199	5.827781	7.582346	95.14514	10.28551	26.91499	15.44394	10.72881	6.978498	5.469659	56.24694	9.809663	44.14791	11.12409	5.42591	18.14951	19.92591	8.295335	6.346036	105.1212	7.095943	5.703526	6.054247	20.00737	17.75332	18.75897	5.053252	7.537493	14.43487	22.92425	62.63033	9.201914	22.5507	3.295522	6.448617	13.46097
SEMA3D	0.7164461	2.384206	0.7619153	0.1022438	0.08466344	1.175174	0.8809377	1.142028	0.2129357	1.31988	3.744377	0.6536251	0.07203397	1.313221	24.01557	0.8907403	6.352815	0.562906	2.575408	2.52598	0.3824127	0.4663445	0.5385046	7.419556	0.3810309	3.185037	0.7215122	0.3250821	0.859291	0.1357869	0.255929	0.6583496	10.25165	1.279842	0.1127029	0.4113557	4.51106	0.9219289	1.071246	1.371762	0.9402687	0.3856999	1.352286	0.7265121	0.2212656	0.5453432	2.214328	0.5568871	0.8994269
SEMA3E	0.1426593	0.08292487	1.490814	0.1095166	0.8294257	0.02814272	0.08448789	0.2131164	0.1476145	0.2399619	0.374287	1.281723	0.01536799	0.7956928	0.05074276	1.483415	0.5134319	0.3746041	0.7857001	0.002647237	0.4880285	4.122517	1.867084	0.0467651	0.1835592	0.2590482	2.53709	0.1595684	0.05499728	0.05199611	0.03179953	0.09831829	10.48354	0.0398352	0.2301272	0.3609135	0.09749801	0.1474559	0.1290249	0.7331822	0.04650861	0.1185566	0.2501152	0.6187302	0.5096504	0.02216105	0.102525	0.02566542	0.1581685
SEMA3F	9.789842	41.08705	10.36103	7.53884	26.29526	25.55618	3.473198	22.71542	30.87268	38.1844	36.72772	35.12013	20.89106	14.42873	11.05709	9.636008	22.87951	16.33246	47.87824	55.72273	19.80021	7.906721	5.453188	37.96201	27.81889	11.0986	7.173969	14.59529	30.4936	27.76422	4.01886	15.02221	21.78784	28.69404	28.51154	13.54683	38.67157	19.41544	11.46478	6.543053	6.353039	13.56523	17.54301	15.72842	11.46525	19.3854	15.8921	14.23882	50.094
SEMA3G	0.6603791	1.543834	7.942783	3.919544	0.7464399	1.284323	0.9069457	0.8453744	2.630706	0.7501503	0.997701	1.380813	1.154787	0.2787941	0.9375164	31.00223	1.314102	1.263126	0.7303979	1.657663	0.8914114	28.51916	10.74488	0.3085806	3.991258	1.713738	16.05875	1.370372	1.663913	0.7618166	1.61737	0.6048231	3.513909	2.459351	0.9989262	3.446948	0.5689427	1.832256	0.8995753	6.553164	0.6696618	0.551254	0.4232939	10.40124	1.15134	0.381989	1.442276	0.3137167	1.124265
SEMA4A	3.663526	11.15843	6.480574	9.447629	4.936165	10.15215	11.16532	9.00762	16.34288	22.80402	17.10749	12.22132	13.87784	4.429812	6.468697	6.792996	25.46173	12.19711	12.80925	8.514353	7.23932	9.374125	9.912095	5.353266	14.73426	10.67705	6.068695	24.41555	7.708539	7.95501	6.020534	12.99827	11.60087	11.42592	9.428092	10.31288	13.03591	12.86991	2.715606	8.587919	13.60041	13.40572	8.564884	10.61703	5.801421	10.16514	16.22376	8.586873	9.149095
SEMA4B	21.22919	31.96642	8.519306	13.03534	73.81277	34.54554	44.16888	79.32281	18.21095	82.21865	65.98699	80.71038	20.10415	60.57131	42.71208	8.52924	26.71354	75.23295	56.26923	56.46422	27.49081	7.220553	9.196064	127.1945	65.694	17.92828	9.230798	19.12163	71.57573	150.4984	14.36241	85.9166	182.1293	25.01019	68.71703	28.50999	65.73009	88.05812	7.777114	8.2111	37.74917	51.71978	12.59215	99.93519	30.97375	53.8149	99.91685	110.3722	26.88476
SEMA4C	3.789114	6.198336	5.823047	8.069639	14.19878	18.37623	9.32327	8.26138	34.16048	12.90087	10.32279	9.110089	7.242549	7.266339	22.64136	7.95231	32.14468	7.706922	13.98345	11.2543	12.93085	5.623295	5.811788	16.37822	10.65979	8.933636	4.781512	12.9415	9.366949	7.944006	13.2196	8.48821	28.97843	9.551227	4.459406	11.06998	31.50491	14.27799	58.63032	6.956301	4.579719	7.050904	14.81377	10.75352	18.07003	9.691011	13.30336	8.639929	8.567461
SEMA4D	1.300209	2.639813	1.748466	5.684756	6.449582	5.55982	2.115534	3.55465	9.799082	6.622364	5.303389	2.101639	4.089538	2.517634	3.734614	3.763618	7.343375	3.102294	2.466395	1.569369	3.082813	2.723493	4.475695	1.762829	2.143741	6.140157	3.295315	3.002978	3.672776	1.606666	8.734637	1.142597	4.321979	8.509038	1.283348	7.442123	6.223465	4.575046	3.173537	4.410327	2.458482	2.501929	2.422524	2.959761	6.05941	3.485106	8.419397	2.006816	3.278457
SEMA4F	1.978336	1.314247	1.278345	3.058284	0.8199011	3.991766	8.951641	2.070996	1.987652	4.146693	4.808894	2.803646	6.80141	1.575867	5.49883	2.44624	5.86801	4.753089	2.032465	2.584721	1.344657	2.385789	2.149081	6.593187	1.588686	2.384776	2.006953	5.96408	2.372032	3.396568	5.760142	3.213281	3.724311	2.97528	0.894059	2.44652	2.829218	3.49124	3.441379	2.578315	1.616673	2.552552	8.618398	2.605727	1.994961	1.964445	6.642377	2.075262	0.4930019
SEMA4G	0.1660794	0.3888171	0.8322623	1.823494	6.761898	1.02431	0.9519902	1.228986	0.7948133	0.6935735	1.109812	1.512342	1.073949	0.406936	2.638653	2.862534	3.056071	1.383023	1.00931	0.7719449	1.237169	2.368815	2.368633	1.561935	1.125552	0.8981642	2.21467	1.29177	0.5416459	0.4942768	2.334714	1.297441	1.580631	1.058872	0.6447059	1.288955	1.46816	0.6342759	1.919437	2.497737	1.089196	0.6465471	2.96115	1.472866	0.7954257	0.7003144	0.6890919	0.2637582	1.089229
SEMA5A	1.020847	8.472062	4.506508	0.831778	0.5913197	1.219265	2.82911	0.454851	3.998014	1.484374	0.3875418	1.289606	0.3000423	0.468902	3.842761	5.547747	6.976891	0.8473706	1.026429	0.4031371	1.423437	11.7916	7.991652	1.513029	3.21653	4.50626	7.714583	0.450094	3.049474	0.7738452	21.08704	0.9198889	2.631096	2.218685	0.8466992	2.828563	6.36325	2.776712	28.48862	2.433872	0.6086775	0.3319166	0.3827382	2.370198	1.292614	0.8950066	0.5167611	0.3535146	0.7786088
SEMA5B	0.1063355	0.2000416	0.5135988	0.2648746	0.3684753	0.9729959	0.4030442	0.8388438	0.4767215	0.93845	0.2640469	0.3757153	0.3632278	3.999709	24.73246	0.2727125	1.936201	1.272792	0.1868571	0.2956211	0.4165379	0.1622848	0.0826968	0.2966082	0.2282017	0.7335016	0.3713837	1.256716	0.3458396	0.2390244	0.09282198	0.2446856	0.8395239	0.8272342	0.1778363	1.301554	0.8162882	5.612415	0.09927502	0.1480713	0.3917571	0.3128565	0.9491037	0.4864249	1.08446	0.2787108	0.5002049	0.273981	0.2262891
SEMA6A	0.3253804	3.152601	4.352245	0.8405718	0.3737988	1.833511	1.974456	0.7847203	6.221145	1.815791	10.11175	0.4268806	4.140177	0.546925	2.705294	4.852342	7.078884	0.7448618	3.250116	5.884407	1.160772	3.925862	4.146431	0.08641043	0.911997	2.287952	3.809224	6.455028	2.201799	1.742179	0.2561234	2.232315	3.133771	2.132677	1.023842	2.047935	6.505503	1.733851	11.58193	2.344233	0.7227481	2.117615	16.30021	4.262397	1.408163	1.040084	0.8073799	1.026291	2.14924
SEMA6B	2.069418	1.277819	2.724101	2.634933	3.855239	4.596069	3.119771	1.60497	2.738077	3.958501	1.309598	2.065629	1.062417	1.598484	0.5867262	1.977829	2.687498	4.177528	2.124297	2.206626	1.095812	1.173291	1.92743	3.755093	2.238493	3.385053	2.498649	1.376835	3.319795	4.116278	3.651461	7.364927	4.477683	2.690141	0.5466792	8.127387	2.626165	3.799816	1.02489	6.343473	1.58682	1.183765	0.6410172	3.933309	1.46428	1.633717	3.032563	1.352766	3.030149
SEMA6C	0.3573327	1.375101	0.9953788	1.438559	0.850699	1.220497	1.533866	0.5785505	1.565173	1.234467	1.551541	2.553202	5.441338	0.260778	4.067213	1.172527	7.679448	0.9731075	3.27985	1.43302	0.4553423	1.21715	1.097928	0.8338807	1.131545	1.048845	1.180629	3.140661	1.656812	1.005074	2.290267	1.809206	2.390453	4.44946	0.9470175	1.531316	3.391452	1.31064	1.17004	0.9477227	1.762096	0.8549084	7.785828	1.825817	7.275922	1.632124	9.906382	3.742819	1.233113
SEMA6D	0.4586293	4.888128	1.594439	0.3984642	0.1562863	2.743596	1.77926	0.7779291	2.426379	0.4729156	9.136665	0.4584246	3.251628	0.1101144	1.459252	3.065868	8.213106	1.443982	2.605398	0.9536966	0.1105051	3.476016	3.048283	1.587071	1.522276	3.372476	2.887288	2.335433	0.4508955	0.5525379	0.2969609	0.6746549	1.187393	1.942142	0.1987827	0.7607232	2.386912	4.980798	11.88069	1.425119	1.226819	3.740176	1.406837	1.065666	0.3003862	2.882541	19.826	3.255877	0.1272579
SEMA7A	3.752555	2.779055	2.34556	3.628006	6.14602	4.049745	4.124295	5.916729	9.153268	11.28701	0.594172	3.508901	3.196051	13.42948	0.8073585	3.787605	4.424756	8.171376	8.454215	2.570295	2.914775	1.657128	1.926761	5.155765	2.104195	4.285197	1.957098	3.743606	4.076683	6.494633	3.66213	7.226038	4.219267	6.075135	1.836429	10.34996	4.902862	4.268513	50.5173	5.66211	1.966508	1.180534	0.7198565	1.492453	4.061487	1.332662	9.965985	8.032351	3.32474
SLIT1	0.1354953	0.04610379	0.0877908	0.1654905	0.1349667	0.08113014	0.06978813	0.1116177	0.4004518	0.06352941	0.01520311	0.03519015	0.1298711	0.0258865	0.03761531	0.2725212	0.5697241	0.08964853	0.03757644	0.04709714	0.1808863	0.3791101	0.1204598	0.05720004	0.08527139	0.1118626	0.6390016	0.1249826	0.08697421	0.04162796	0.06527852	0.01159499	0.1493994	0.1680916	0.02903692	0.1290278	0.08432048	0.03477988	0.02314001	0.1785036	0.03978065	0.0116075	0.01503316	0.06955997	0.5119731	0.04928356	0.1560739	0.04097826	0.03988895
SLIT2	2.067605	2.450166	6.097216	1.840873	1.048573	3.300257	1.849986	1.163681	5.931262	1.494598	0.630553	1.574963	2.652376	0.3102231	1.513214	11.02617	1.079077	4.328417	0.5388687	0.8883953	0.5212566	10.13435	9.65233	0.1835848	4.09825	10.13882	12.08065	25.20719	1.146381	1.854061	1.140424	1.290176	2.437034	3.700324	0.1241736	3.853979	2.122603	4.795154	18.82894	4.594793	1.51879	2.388858	0.1761311	3.349555	5.626055	1.388875	3.334074	2.555549	2.008738
TNC	11.76201	88.64616	4.210161	12.41844	13.3253	57.49067	51.96303	29.77082	8.379816	179.9021	2.935269	18.91398	92.30617	34.42513	6.676255	16.52178	55.47366	21.47815	5.800366	38.95092	6.946126	4.712602	3.511442	12.8213	72.02965	75.85537	13.58885	17.95287	160.3932	54.34767	9.67841	123.0171	146.8677	150.4593	3.526571	27.71942	139.5467	285.0563	6.335045	7.389517	7.067591	164.831	179.1203	18.08117	28.44053	70.18701	29.36766	78.38825	26.24533
TYMP	53.03423	22.77407	20.37682	104.7411	61.5422	73.41487	20.83703	130.8548	132.1235	119.6506	45.22906	53.15338	19.6073	155.2604	6.621264	51.57286	57.40031	54.8984	28.72105	75.56672	177.1953	30.45747	29.05393	72.97518	37.79959	20.40727	59.38785	10.598	86.44361	54.312	79.13116	110.9475	50.51143	76.21483	91.30256	33.684	86.30775	20.64938	15.82919	32.6167	34.37774	18.75459	9.139467	25.96795	19.25696	87.78771	117.467	89.34988	31.01231
C5AR1	7.956623	11.25886	31.98742	14.2745	6.291271	4.461841	5.420555	8.231633	9.120966	13.47295	5.428361	13.52553	6.100601	7.580286	1.480576	44.77571	4.265979	14.73083	1.889377	3.656247	11.03501	22.16246	60.87157	5.186441	12.12774	41.89084	39.15594	1.962103	5.3742	16.17497	29.03023	9.784897	8.885605	22.75159	2.239267	9.382604	5.796622	6.702826	8.427645	52.97585	8.933436	2.12789	0.912003	16.81044	15.58598	3.445919	6.015954	2.352061	5.369286
CCR9	0.0214192	0	0.06694111	0	0.009719568	0.02253555	0.03479373	0.01669451	0.03772459	0.01029384	0.006158504	0.01710587	0.007383638	0.03595252	0.0487593	0.1162036	0.01532182	0.01417171	0.02435446	0	0.006236065	0.0149825	0.06373364	0.005617139	0.005879472	0.02416722	0.04521362	0	0.04403959	0.02997819	0.04701004	0.005367907	0.008493893	0.04416703	0.005881166	0.1229808	0.01301208	0.01610137	0.01499776	0.1036063	0	0.0107474	0	0.03522185	0.01144226	0.0212948	0.0131943	0.004742729	0.003917162
CCRL2	3.154763	1.421337	12.40888	3.287167	4.352665	1.330432	1.772076	2.783155	1.544002	2.078206	0.9042398	0.8215083	0.4200979	1.567153	0.1968786	8.602051	0.8225354	2.945634	0.5363868	1.19635	3.370656	5.5592	7.33277	0.7989789	1.969335	2.539338	5.32749	0.199115	1.374076	3.93396	1.833445	1.325091	1.332881	4.235483	0.3669955	3.504188	0.5015154	0.9062496	0.6606266	8.382608	2.090007	0.5720312	0.1639241	2.133264	1.139279	0.6448756	1.4005	0.265489	0.6973674
CMKLR1	3.061198	4.250917	2.831029	6.194286	1.948106	2.358542	2.275917	4.409273	5.944659	7.221229	1.392452	2.575636	0.9076307	2.052944	0.479016	7.859221	2.257845	5.131705	0.3005785	2.699939	4.426995	7.167168	6.528694	0.2329346	3.175376	7.474586	6.27213	0.9533341	2.048018	4.175905	2.932859	1.783444	4.277071	10.1825	0.24098	4.128438	1.066336	2.737041	1.135279	5.626243	3.173616	0.6260728	0.6734115	3.039437	2.211481	1.492799	4.031963	0.196674	1.038449
CX3CR1	1.399222	1.412339	1.946399	0.2333005	0.2913238	0.2771102	0.6685061	1.167561	0.9683568	0.1424015	0.1893213	2.668735	0.153214	0.3684109	0.09368322	13.83062	1.660328	1.497577	0.1216623	0.1466229	0.3738261	3.895772	2.069473	0.07338858	2.354184	0.4736212	0.8617579	0.1278458	0.494152	1.497556	3.269667	0.2805293	0.385144	0.7467672	0.122037	1.034942	0.08000201	0.5981002	0.180579	2.66081	0.1651269	0.3840791	0.187205	1.331808	0.2682107	0.1145608	0.2670279	0.09112397	0.0632201
CXCR3	2.407628	1.924669	0.8556314	5.477816	7.074035	3.648584	0.9940986	3.0962	12.18523	6.547761	0.3056075	0.5830525	0.5884656	1.558831	0.43993	3.646258	0.8870455	1.27864	0.7141475	1.482254	5.420176	1.629663	2.70746	0.08446758	1.149361	2.598409	2.773986	0.2719	1.006611	0.7062475	2.77463	0.7022618	4.074481	7.615708	0.8224722	5.039399	0.8218087	1.242903	0.7292085	4.58305	1.020976	0.3797922	1.208765	1.514792	2.202403	0.912627	2.903385	0.2781428	0.5890421
CXCR5	0.0644981	0.02525737	0.07780085	0.07056231	0.09242474	0.05714499	0.05146687	0.04586124	0.1147931	0.06525707	0.003904139	0.02530299	0.03276562	0.00379864	0.00309106	0.1080441	0.004856577	0.01347607	0.02315899	0.02015747	0.08301947	0.01266406	0.02020174	0.003560944	0	0.08809362	0.005732568	0.01375516	0.0725883	0	0.01862604	0.02041767	0.2046164	0.6859845	0.05219651	0.7718315	0.01649782	0.04763428	0.08556948	0.4214497	0.02724165	0.003406617	0	0.07591736	0.07616426	0.006749842	0.1254665	0.009019854	0.009933024
ACKR3	101.9607	114.8087	15.30893	3.323241	34.19434	69.3859	88.24194	110.8821	17.90856	19.90015	436.5721	207.7715	99.13804	34.59533	8.364683	13.31877	118.7384	112.3994	38.18995	90.45698	6.826862	9.648557	18.60248	21.39677	14.05055	48.51663	16.85151	174.7586	52.96729	31.10279	6.469514	108.5675	49.91654	93.113	57.87921	27.39299	100.2803	275.6991	24.09931	14.83292	80.28294	449.9671	2.282801	22.53933	11.65799	119.0779	35.58007	67.90964	16.75836
CYSLTR1	2.078991	0.7608681	2.421773	1.357158	0.4165666	0.6931331	1.938572	0.861409	1.601604	0.7422193	0.4906264	0.4370046	0.1749794	0.4139208	0.1868485	2.195246	3.148158	1.078991	0.2455992	0.3879896	0.6540223	1.843286	1.638919	0.04248396	0.761886	1.49273	2.202242	0.1714	1.252394	0.7582969	1.048872	0.322085	1.717393	1.221129	0.1037887	2.818317	0.3936556	0.5655962	0.3680244	3.32596	0.6066804	0.1815377	0.1432908	0.749451	0.5279	0.1771643	0.6785865	0.1578305	0.07505397
CYSLTR2	0.3472008	0.7916578	0.7117332	0.4021235	0.1372229	0.3181616	0.3669027	0.5063111	2.532826	0.9904012	0.148132	0.2087073	0.8609758	0.2005274	0.1147323	0.5995227	0.4646801	0.3890426	0.1082463	0.259374	0.303256	0.9427272	0.7831633	0.03524619	0.2213536	1.12153	0.6903476	45.32608	0.373056	0.3579237	0.3840841	0.2245488	0.8971683	1.127795	0.09840771	1.025684	0.1632952	0.5135804	0.4626943	0.6591339	0.3055892	0.08710654	0.05094819	0.7698466	0.2273585	0.3451843	0.7106233	0.1215179	0.1679582
ACKR1	18.08425	5.121485	38.30395	12.78125	3.668823	0.1502905	4.370102	4.379231	11.58306	0.4668205	5.191414	2.707492	1.821946	2.829272	0.234128	20.11813	1.328364	7.542032	10.4599	0.5767909	1.472236	8.946074	29.58294	0.4944843	8.681191	7.631501	10.38474	0.5305795	3.41869	2.39911	0.92486	3.272009	11.53315	17.64365	0.8079677	72.53531	0.312401	3.378913	4.174196	30.55172	1.192175	1.340319	0	18.87624	5.417934	1.533772	5.121213	1.429651	1.316635
EDNRA	8.106441	5.783264	6.951208	2.850426	2.048636	8.922278	12.45718	4.167942	4.140718	7.164035	1.579709	3.212429	2.667213	2.549787	1.23779	11.35292	7.352578	4.616751	1.267182	7.060276	1.715337	7.55056	7.915369	1.533922	4.11522	12.41021	12.69451	0.7957804	3.32766	7.136615	7.509282	6.671093	8.579906	2.454176	2.943074	7.491066	11.96228	7.858291	1.729683	7.736999	4.995785	2.835158	2.028915	7.615299	2.696139	2.37123	3.154157	3.662225	3.136384
EDNRB	2.804932	2.226478	42.45284	3.803821	1.061815	0.9847596	4.005717	1.471505	3.098318	0.6228289	1.093709	1.776095	0.4343372	0.449832	2.362876	30.15473	0.6180309	2.215102	0.7163168	0.7481743	2.089196	25.90006	25.73926	0.1825201	3.488202	7.094557	29.88443	0.7901261	1.327373	1.791437	1.122593	2.526106	2.307894	4.107464	0.2602903	6.789869	0.6415	2.035624	36.12953	11.56517	1.468523	0.7345656	0.3093201	10.43054	1.375013	0.4294806	3.966966	0.5154629	0.4345143
FPR1	11.78861	6.148013	25.03906	10.1357	1.747177	2.879599	4.213607	6.255061	5.621145	4.592578	6.108752	4.98904	0.3438117	10.49228	0.7920096	22.7929	4.712056	7.949387	1.556009	2.933644	12.87784	9.842746	47.92306	1.97688	8.168583	14.51796	38.91427	0.7832063	3.977325	33.71271	25.44684	4.958334	2.676588	4.918287	0.2420075	7.431103	0.8172526	3.992823	2.441538	21.9806	6.542601	2.641867	0.8352897	13.30364	4.900498	2.075381	7.201099	0.7909168	3.185614
FPR2	1.004131	0.9868217	6.157807	1.60556	0.1844748	0.4505304	0.3477978	0.5872422	0.3551373	0.8205724	1.561607	0.4155709	0.04484462	3.734834	0.0629298	5.469671	0.7502743	1.102798	0.1109378	0.5359066	1.406103	7.169761	12.74363	0.443505	1.129299	4.174054	18.77615	0.0494182	0.5148895	9.194684	3.328047	0.3952999	0.3095267	1.458604	0.02678951	0.770267	0.1284221	0.3544956	0.2391089	4.280241	0.4958804	0.1876641	0.06780699	2.427997	0.7036343	0.1212509	0.741256	0.1440251	0.5888256
GPR17	0.005631462	0.02618762	0.9269293	0.3724569	0.07155218	0.2448987	0.06098564	0.0234094	0.119021	0.1082569	0.1619172	0.107938	0.3804909	0.03150837	0.07691775	1.653873	0.08056718	0.08197146	0.1152574	0.04012778	0	3.356154	1.332152	0.01181471	0.1607643	0.4130074	3.86103	0.06085023	0.09262989	0.03678156	0.07415829	0.05080721	0.06252917	0.9134964	0.06185022	0.2134023	0.04105307	0.05079979	0.1840141	0.5720361	0.009038393	0.03390802	0.0341562	0.3333746	0.06618392	0.05598755	0.1063827	0.03990213	0.06179319
GPR32	0	0	0	0	0	0	0	0	0.01670108	0	0	0	0	0	0.02158627	0	0	0	0	0	0	0	0	0	0	0	0	0	0	0	0	0	0	0	0	0	0	0	0.09959505	0	0	0	0.01797305	0	0	0	0	0	0.04335424
GPR33	0.0142305	0.06617515	0	0.02689099	0.02582996	0	0.01541085	0.07394337	0.06015235	0	0.04909907	0.03030614	0.09811087	0.0318482	0.01295789	0	0.02035903	0.03766161	0	0	0	0	0.02117169	0	0.04687446	0.01605622	0	0	0.02340723	0.05311179	0	0	0.0451454	0	0.01562932	0.08170603	0	0.02852649	0	0	0	0.02856144	0	0	0.01520403	0.02829569	0.01168805	0.0126039	0
PTGDR2	0.06234875	0.03865817	0.3031118	0.1669099	0.04715417	0.05102091	0.1462939	0.08639241	0.2781899	0.009988051	0.07170669	0.1493794	0.06447867	0.02907042	0.04731083	0.4735566	0.1263666	0.2062607	0.05907743	0.04936387	0.1573212	0.1211452	0.4947227	0.06540329	0.1198011	0.1758697	0.2544488	0.2947453	0.06837014	0.05332736	0.08552539	0.04166756	0.09065727	0.2071324	0.06847749	0.1610921	0.08837873	0.09894603	0.09216413	0.4775107	0.0333562	0.03649846	0.1733236	0.1093617	0.1776377	0.03099331	0.1408258	0.05522207	0.01520319
C5AR2	0.7938764	0.2036097	1.253215	1.178404	3.925554	0.2202523	0.3903485	0.3148387	0.3022327	0.3613363	0.1932876	0.5721966	0.1402631	0.5988369	0.144979	1.474838	0.1107295	0.462343	0.09554702	0.09979638	1.782099	0.7960962	1.707502	0.1020664	0.7138398	1.73906	1.560956	0.08960469	0.8329595	0.6416965	2.373311	0.4367031	0.2981541	1.258527	0.06071815	0.5789717	0.2310629	0.2482417	0.2477431	2.221305	0.6388531	0.03772571	0.08718067	0.6778182	0.292967	0.2286452	0.3614377	0.1586457	0.3154432
CXCR2	0.5865819	0.8616205	1.280355	0.1319581	0.05915069	0.2220448	0.635236	1.180476	1.154468	0.4116709	3.228549	3.648518	0.03209631	1.114825	0.008478172	3.744706	0.4129398	1.410725	0.7093132	0.4588904	0.905403	2.865641	10.09144	0.5371835	3.792774	1.812176	3.474852	0.1131831	1.163943	18.61749	1.997525	0.2660079	0.2584578	0.3455855	0.3937032	0.4276733	0.1923137	0.7745767	0.03911672	6.793107	0.8144317	0.2616231	0.05647244	5.585368	0.7013194	0.08331072	0.6806126	0.1278218	1.137451
LTB4R2	0.4559481	0.4803051	0.5040702	0.5802566	0.5742512	1.85358	0.6247661	0.2562562	1.828963	2.879914	0.8186772	1.00074	2.707253	1.598315	1.842862	0.9355975	1.317928	0.6895348	0.9522193	2.823469	0.7477145	0.3948667	0.4153135	1.332367	2.835158	1.433096	0.6678273	1.464186	7.928282	1.14171	0.4543983	0.8488332	1.129131	2.635058	1.568729	0.5716591	2.249809	0.9652903	0.4473922	0.8476753	0.4405664	1.522078	1.396828	1.095573	0.6213524	2.951075	2.227818	2.888633	1.405619
PLAUR	12.85474	10.36103	27.33513	23.3538	53.04861	21.00137	16.80459	15.09853	5.834562	37.85538	6.283928	12.59207	6.203112	18.16109	6.865145	21.38022	16.09255	19.66301	12.31011	10.78146	27.88117	10.261	20.55586	36.76822	7.340605	23.51325	16.40779	4.184525	14.44407	25.54414	62.42212	20.22414	13.10471	10.95348	5.441249	19.19485	26.02111	8.375318	7.7477	29.56337	15.26383	6.936053	4.989367	8.799438	18.78937	7.884798	13.49905	19.50374	23.30272
PLXNA1	4.27719	14.90467	3.682632	17.65578	9.06583	16.4927	24.87745	12.92352	49.16143	16.95451	7.427734	17.23298	39.44208	21.1443	20.42208	15.62883	35.95234	26.87898	45.43275	18.16552	7.91343	11.54182	12.43453	24.7203	26.48446	19.67129	8.5993	45.14006	14.51163	28.90828	11.76292	8.804029	20.30137	15.90303	21.17103	13.45954	17.5073	35.97691	45.33019	6.490828	6.816281	11.96792	17.45389	20.34453	12.54345	21.28634	13.97757	5.776173	37.22162
PLXNA2	1.094751	6.400358	5.197493	3.446494	1.725584	2.393189	1.786016	1.324849	5.496423	2.687805	1.867881	9.958051	0.981271	6.255884	3.275787	9.264357	1.561534	2.611329	4.021004	15.25421	0.9634981	8.437937	8.023514	5.539264	10.28724	4.385404	6.604152	4.28264	4.220821	6.530083	1.46846	3.448754	2.510417	7.790273	3.076034	3.526976	3.397557	2.340041	4.960514	4.207805	0.7672881	2.170941	8.847727	4.581841	6.006818	5.412664	1.714052	4.4991	11.00171
PLXNA3	0.5613318	1.855301	1.734249	12.0977	8.556731	6.760902	2.761246	3.868527	4.973546	10.30436	4.059633	7.464018	10.90345	2.887705	23.0887	4.19797	7.394914	2.966077	4.816859	4.462074	6.447373	3.051314	3.359638	8.197836	4.016735	5.350855	4.366544	7.949582	4.749681	12.71521	4.018766	2.259836	7.799622	5.382162	2.147202	5.268823	5.971128	5.122835	2.862546	3.050722	1.684342	3.803973	10.30539	2.595543	6.189468	7.641877	9.592228	3.26744	3.886394
PLXNA4	0.1405674	0.3349533	0.1282527	0.3368076	0.1350772	0.4536695	0.2636608	0.2577901	0.5346316	0.270221	0.8791208	0.2269666	0.03547141	0.1079487	0.05270454	0.3774823	0.2681393	0.241933	0.1629645	0.1003816	0.6697844	0.1662321	0.2446706	0.05493385	0.3187685	1.017954	0.2172087	0.1687654	0.2251695	0.4603398	0.2661672	0.2412994	0.5290094	0.4357286	0.0312806	0.5211759	0.1585094	0.3296663	0.03602504	0.3362644	0.175473	0.1447515	0.04875844	0.8424128	0.360245	0.06393838	0.4052187	0.1171766	0.5195185
PLXNB1	3.035218	4.763275	6.109821	15.00477	17.47031	14.7053	13.08765	5.031736	15.93717	12.8371	12.33857	13.95813	26.12344	6.73928	19.76724	14.70039	15.72451	7.341615	16.55994	16.63937	6.848104	11.11422	12.50095	17.53424	15.47696	10.16577	13.49779	14.10018	18.46012	12.14003	4.797761	8.286718	13.27426	11.18962	15.52386	7.416256	13.89483	13.57064	20.07675	8.845827	3.276583	9.996976	30.26668	9.260525	15.46304	14.94352	23.98502	8.301644	14.65826
PLXNB2	21.44216	54.68927	20.49792	46.97738	51.01164	89.64564	39.64013	53.37198	124.1628	97.15769	90.77273	100.612	52.19599	54.71659	41.50656	62.93824	166.0592	111.4189	124.6107	208.2875	81.74892	55.12664	53.49926	70.32182	115.335	50.498	77.4211	113.1888	77.89958	105.0898	32.97868	51.13417	73.92879	75.74639	110.5398	40.75509	209.8014	72.69092	23.11845	41.68746	23.40636	52.96776	34.40499	66.75771	43.0389	59.75116	28.29207	51.26075	96.28538
PLXNB3	0.2833589	1.060138	0.4114804	3.17217	0.2065107	2.978262	1.580805	5.615072	4.001603	5.034508	1.836825	2.67899	6.168616	2.385322	8.852774	0.8354109	2.705676	1.434508	0.2684916	6.210306	2.069954	0.2762879	0.297017	1.76318	5.274946	1.247365	0.6090152	3.276366	8.128272	5.680415	1.095401	1.426718	1.821714	1.856168	2.899934	1.119136	6.228314	7.046485	0.05010312	0.2526664	1.767463	3.894856	7.440937	1.637909	0.8164913	5.113521	2.731091	1.306185	0.7631807
PLXNC1	5.639663	5.399378	1.974772	4.22605	1.938524	4.722974	4.130392	4.151781	5.133899	4.661794	1.611469	2.472098	0.960778	1.697307	0.7439075	3.418117	2.825155	3.440499	0.5500887	2.131991	2.503456	2.331245	3.580737	0.4101432	2.221658	7.784507	5.176801	0.4500137	2.702615	4.785201	9.048719	1.415273	4.823994	7.068884	0.437776	5.193851	2.34751	4.977129	1.555272	4.167596	3.901911	1.129776	0.8143173	2.455692	2.571436	1.282616	2.741505	0.5618903	1.55473
PLXND1	4.666336	8.764581	13.88848	23.97545	11.12221	12.1842	18.66792	5.892761	14.48605	14.59429	3.82651	8.64328	5.052043	5.171561	10.20134	31.77454	13.34306	19.68954	6.456184	5.404192	12.49475	21.91737	23.97562	11.02943	10.13686	21.65434	18.79383	10.90299	7.517964	10.73291	39.09972	16.09421	15.47011	17.85768	4.370099	23.1384	13.22709	16.10425	15.51526	14.67902	6.259746	5.364842	8.047609	13.01497	16.26705	7.404961	11.5918	2.733416	15.03944
PTAFR	5.030925	8.822911	8.8871	9.25917	5.221428	5.945526	3.648297	7.789241	6.854393	18.59901	6.488133	11.30978	1.304554	9.374431	0.7334285	19.91141	5.414169	12.81124	2.507652	6.024109	5.821665	14.15978	15.236	13.52207	13.0832	11.92977	16.89982	1.282185	9.14792	16.77554	11.74669	3.883358	6.51493	14.09552	3.113772	7.230584	2.679572	3.376619	1.662111	14.20313	3.657655	1.47868	1.662362	5.06254	2.91635	2.135417	9.083247	7.966218	3.1752
ROBO1	2.524229	2.53289	1.716113	1.944579	2.111375	25.86617	7.827835	4.740516	44.3362	4.924261	61.02058	1.879304	3.28608	5.051853	0.9785903	3.255654	25.76601	2.814952	15.07258	9.126427	7.444972	3.335908	3.070224	6.539209	2.932534	8.597296	2.812213	3.889534	6.456664	5.277081	1.737915	1.509925	13.46874	4.559515	3.407338	5.549485	10.01579	7.106286	1.991187	3.400928	2.563999	3.064749	6.463784	8.757508	7.77746	2.411935	4.176026	2.262651	5.342295
ROBO2	0.5028021	0.1469213	0.6930709	0.3206908	0.07373234	0.7521976	0.5845874	0.1106963	1.106553	0.1353539	0.4516095	0.2306926	1.025643	0.03131398	0.2679622	2.308921	1.727965	0.4646653	0.4002963	0.2915973	0.02207641	0.9159896	1.231535	0.107949	0.5173773	1.247674	1.806409	0.3901601	0.3741729	0.1221295	0.01882144	0.202699	0.4181077	0.3052675	0.0832801	0.1990248	0.2347085	0.732867	0.154225	1.48167	0.5853199	0.3451412	0.8363181	0.2196911	0.3115179	0.933352	0.3247416	0.3357965	0.1868773
RXFP3	0.01624367	0.03021474	0.008461014	0	0	0.03418054	0.0087955	0.02532121	0.02288734	0	0.01868168	0	0	0	0.007395511	0.01175003	0	0.02149477	0	0	0.009458482	0.007574847	0	0.008519732	0.008917622	0.04581919	0.04114634	0.02193992	0.01335931	0	0	0.01628342	0	0	0	0.01865297	0.1184155	0.1221079	0	0.01309531	0.01303539	0	0	0	0.02603239	0	0.00667077	0.02158044	0.04158917
XCR1	0.1865241	0.9398782	0.07250508	0.9153688	0.2880306	0.1952692	0.4039907	0.5265512	1.831843	0.1552002	0.0992553	0.1511857	0.153549	0.2616822	0.05323454	0.4228967	0.2031268	0.162092	0.4494936	0.07273702	0.2626107	0.3297491	0.2816465	0.1138929	0.5777193	0.8952169	0.1457396	0.1579285	1.140222	0.1688435	0.2016329	0.1004672	0.635896	2.21586	0.06420953	1.991646	0.1352986	0.1088236	3.1553	0.2962551	0.1653225	0.03631896	0.0379919	0.3479225	0.2439004	0.1937441	0.6905401	0.2095868	0.09978939
ADM	9.081429	15.67248	11.51309	4.747754	18.11111	24.99023	64.66563	52.04791	2.752527	29.75585	66.94385	30.9552	66.98356	19.65565	6.782734	4.179275	8.139088	18.21253	13.75533	40.75493	6.116165	2.29165	10.52233	8.847131	6.118854	32.76897	11.40148	12.94627	32.49704	28.69438	22.98021	43.43237	19.78623	21.07313	27.12035	15.01031	110.6479	103.8697	36.91558	3.792244	20.18901	1.249563	6.897725	7.440385	14.29686	123.3315	17.6996	25.37026	15.59004
ADM2	1.312098	5.587919	0.2675153	7.55796	1.589865	3.311186	1.622831	0.9066052	17.03028	2.238307	3.313395	1.464585	1.489096	4.550404	2.815531	0.6412285	5.742222	4.194024	5.471653	8.108783	9.336176	0.1541967	0.3454114	1.066417	1.880968	1.861459	0.2197936	14.33929	4.449525	3.311764	2.161736	1.932411	1.63489	8.273914	3.083049	1.862183	8.282938	3.28603	0.6108466	1.015248	1.727622	5.591683	1.040113	1.550248	1.255285	2.427097	2.314258	0.7259359	6.850048
AGRP	1.122216	0.07324307	11.28061	0.5952624	0.1072079	0.331426	0.2345313	0.1023012	0.1664425	0.1513896	0.2943588	0.2306083	0.1357372	0.2643734	0.161346	6.8929	0.08450063	0.6252616	0.2238602	0.02338161	0.1146408	5.06793	3.92502	0.08261018	1.188938	0.3554226	6.117521	0.1063684	0.06476818	0.4225133	0.08642094	0.1184171	0	0.1082593	0.2378562	0.1130409	0.2392076	0.1578665	0.09190381	3.650575	0.1263955	0.05927246	0.08955944	0.3885007	0.1682792	0.07829463	0.5497972	0.08718799	0.08641341
AGT	2.225716	1.355588	2.222909	1.724533	0.5720248	0.6631414	1.29404	0.1501073	0.8880807	0.9213552	0.3171401	0.6431886	3.177636	0.4408146	9.804556	0.7028887	0.5166181	1.138125	0.5225684	0.1949318	0.2064434	2.130929	0.8498155	0.3512465	0.8650599	1.644547	2.195286	0.9843374	0.3131828	0.4410759	2.636989	0.7634658	2.041219	0.920606	1.009527	5.322782	1.276331	0.5922577	0.288091	1.534969	0.811392	0.4875641	0.04977696	4.024897	28.10787	0.8093976	0.8034857	0.5873221	0.4754812
AMBN	0	0.006963378	0.0077998	0.01414822	0	0	0	0.0233424	0	0	0	0	0	0	0.01363513	0	0.2677886	0	0	0	0	0	0	0.8246626	0	0	0	0.02022536	0	0.006985959	0	0	0.01187623	0	0.008223093	0.008597638	0	0.007504355	0	0	0	0	0.01135281	0.009849496	0	0	0.01229892	0.006631322	0.01095401
AMELX	0	0	0	0	0	0	0.0390162	0	0	0	0	0	0	0	0	0	0	0	0	0	0	0	0.02680057	0	0	0	0	0	0	0	0	0	0	0	0	0	0	0	0	0.02904493	0	0	0	0	0	0	0	0	0
AMH	0.0348859	0.04866828	0.2119996	0.2966533	1.846887	0.4241365	1.467104	0.3142036	17.38422	0.2794299	0.07355687	0.05572136	0.5291388	0.02602516	1.249467	0.3364678	0.4242343	0.007693916	0.0132222	0.1588178	0.1828225	0.2060639	0.1038043	0.08538833	0.2489764	0.2230493	0.1767368	0.2198911	1.750168	0.07052659	1.365431	0.06994256	0.4980304	0.8232647	0.0383151	0.1735945	0.1554156	0.1690032	0.9445168	0.07499812	0.9051914	0.04084385	0	0.06119099	0.2609075	0.242783	3.586414	0.293534	0.3147448
ANGPTL5	0.4192348	0.07089236	0.337483	0.06001643	0.1037671	0.008910806	0.07566804	0.006601194	0.1074004	0	0.007305421	0.0405831	0.05255229	0.01421602	0.005783989	0.3032579	0	0.02521642	0	0	0	0.3199093	0.4914192	0	0.06276982	0.05016891	0.3110766	0.008579548	0.01044824	0.005926854	0.006970608	0.01273518	0.02015147	0.1047848	0.01395287	0.04376517	0.01543535	0.01273332	0.106745	0.2560443	0.04077964	0.01912338	0.009631674	0.04178133	0	0	0.02608587	0.01125196	0.009293334
ANGPTL7	0.08737322	0.2062784	0.9662342	0.1778074	0.02439881	0.01885683	0.02911397	0.02095392	0.08522926	0	0.07729776	0.02862698	0.1390123	0.007520899	0.0183599	1.020961	0.3942356	0.03557491	0.03056822	0.01596385	0.02348138	2.870914	0.9599346	0.007050288	0.147591	0.0303332	0.5901933	0.009077913	0.01105516	0.03762678	0.02212654	0.02694987	0.02132203	0.5266396	0.01476336	0.06174318	0	0.02020945	0.02509902	0.3359374	0.05393554	0.01348947	0	0.2917748	0.02154244	0	0.06072249	0.005952782	0.02949948
APLN	2.787748	1.091219	12.82919	1.250469	1.243723	1.106063	2.495485	2.545931	2.94926	4.853819	0.8420222	5.597133	0.517707	1.969396	2.034174	14.42816	2.336594	1.763738	0.5229597	2.04553	1.098577	4.057575	3.728582	1.422777	3.684411	3.505487	13.60797	2.174264	2.014826	3.787861	1.380254	47.71471	1.630327	0.4129055	0.8917297	4.112024	6.671541	4.266508	5.179005	3.518696	2.026233	4.172831	3.109832	2.25968	5.415386	1.16648	2.27041	1.288587	1.531193
AREG	18.25441	4.371696	94.23748	26.09538	16.1693	3.751536	2.27338	4.410623	3.150759	10.40463	3.789457	3.819539	6.871595	725.9825	7.371835	83.79591	8.265679	32.74283	2.656764	10.53603	3.571449	16.01203	195.3907	32.50495	9.169675	37.91796	15.52113	5.09142	8.797625	14.07737	245.6629	20.49498	6.370214	12.86072	21.93337	10.60675	11.9101	7.638755	20.32301	110.5932	2.563575	4.295767	6.975203	41.56845	6.494575	1.342981	7.316604	19.07	11.30376
MANF	42.67378	19.47652	23.84986	131.3338	96.98707	34.00516	38.88281	34.43993	20.83225	39.43508	21.74082	18.12607	25.61385	31.51871	17.45961	17.18412	33.29354	32.15215	23.86793	34.26316	37.73107	14.29444	8.798737	60.7971	17.91584	21.44944	14.9446	21.88509	41.59516	22.89712	28.2978	35.50686	36.8571	19.5315	18.60185	59.23105	29.15763	24.02487	28.19224	18.97923	19.96738	23.33926	38.73329	30.19232	13.60411	22.68289	38.8185	30.22293	27.56821
CDNF	1.006826	1.105915	0.8770747	0.8200745	0.4411215	0.3774521	0.6955601	0.460019	0.5992442	0.1668518	0.519077	1.053615	0.442818	0.1748251	0.7508172	0.8287534	0.5339517	0.2641637	0.296069	0.7112436	0.5761542	1.125204	0.6843965	0.9833138	1.067357	0.969516	1.465725	0.937859	1.042196	0.2834493	0.6000595	0.6525584	0.5782415	0.5488554	0.133458	0.7574851	0.3796402	0.3653794	0.6887748	0.8956498	1.518424	0.1393627	1.579306	0.6622521	1.168438	0.552264	0.9267482	0.2383105	0.292067
ARTN	1.703361	0.9473652	0.26529	0.5774583	0.2670651	7.970351	5.190748	1.611387	1.100349	3.50292	1.171506	8.47239	31.62596	3.356222	22.37402	0.2292361	5.165326	7.660631	10.46251	3.266248	0.7644788	0.1319471	0.202063	2.018324	5.97737	3.582005	0.2293545	10.32634	6.171399	4.32449	0.0372605	8.912056	0.7360671	11.71571	15.21499	0.7603087	6.243084	20.20376	0.1373647	0.20986	2.279732	7.842667	0.695046	0.5360082	3.301196	12.49003	31.99188	8.666027	10.85014
AVP	0	0	0	0	0	0	0	0.02525303	0	0	0.08384122	0	0	0	0.0221268	0	0.1390597	0.1286214	0	0	0	0	0	0.05098076	0.02668083	0	0	0	0	0	0.05333247	0	0.03854499	0	0	0	0	0.02435581	0	0	0	0	0	0	0	0	0.01995843	0.02152233	0
BDNF	0.09328146	0.3542542	1.075021	0.1505652	0.6102445	0.327144	0.1031233	0.2181157	0.8050311	0.515546	0.02682052	0.211074	1.631918	0.2087662	0.2459705	1.700961	0.5310366	0.1877266	0.3933229	0.002307952	0.002263192	1.558735	1.575745	0.03669429	0.6444007	1.620399	1.217542	2.527734	0.2972809	0.02175937	0.03198915	0.1246797	0.04007384	1.103336	0.1152572	0.1272017	0.1227809	0.4850111	0.889021	0.7081484	0.5520742	1.133079	0.0265207	0.3042285	0.1411893	0.4598343	0.5379054	0.6523464	0.08387534
BMP1	4.890394	6.902025	6.841772	7.913461	12.1985	10.71844	6.274997	8.124429	6.269311	18.54286	3.711776	9.27006	13.23114	7.290539	3.868235	8.091582	7.347909	6.561899	7.215686	6.45345	5.425591	4.623003	10.98705	21.24644	11.56589	10.02475	3.461147	4.557654	19.71765	6.501728	4.714852	7.802608	13.88894	4.788132	8.119683	8.461774	15.44522	9.429971	15.64625	5.219923	4.388197	4.501544	7.598531	7.188281	5.240011	6.117021	4.056353	4.793255	16.95343
BMP10	0.01899196	0	0	0	0	0	0.01028363	0	0	0	0.01092124	0.04044645	0.01309384	0	0	0	0	0	0	0	0	0	0	0	0	0	0	0.01282599	0	0	0	0	0	0	0	0.01090445	0	0	0	0	0	0	0	0	0.01014562	0	0.00779941	0	0
BMP15	0.03827388	0.0118655	0	0	0	0	0	0	0.07190391	0	0	0	0	0	0	0.01845721	0	0	0	0	0	0.1308862	0.01898089	0	0.14008	0	0.06463361	0	0	0	0	0	0	0	0	0.01465026	0	0	0	0.02057041	0	0	0	0.01678341	0	0	0	0	0
BMP2	5.380069	0.6915073	24.08562	2.407457	5.951758	7.113679	2.193917	5.907983	3.095772	9.724121	1.109726	2.263968	0.961868	8.306042	0.1407304	24.26892	6.585527	2.470747	2.270257	1.255062	0.7394058	11.95607	47.98228	15.24836	4.517552	10.79272	6.341435	2.533199	6.740171	5.612357	47.36938	5.389049	4.253735	0.8957776	8.262391	8.581166	3.481523	9.085105	0.9944294	35.82314	1.240263	0.9096235	0.4940319	10.11087	2.34745	3.355472	1.032667	10.24424	7.412947
BMP3	1.002076	59.60998	3.418716	1.080639	0.2952111	0.1140782	55.83065	0.6924369	0.4028794	0.5950503	56.70071	0.8770969	4.098211	0.09393385	1.060558	3.521845	0.09382409	3.283805	2.64269	2.211915	0.03665945	4.482111	2.552411	0.03852452	1.684955	1.26087	2.334554	0.1842433	3.093759	0.2080497	0.04318033	0.6758217	0.7323413	0.8654705	2.241491	1.467001	6.572026	0.4837862	0.03183776	4.132317	0.703111	0.2053345	0.003977643	1.684054	10.79038	0.23472	0.4890859	0.2881005	0.2820869
BMP4	4.148407	1.602293	1.235484	17.34754	1.762865	1.122819	6.125652	0.9940944	1.753533	2.702024	0.4265873	4.765542	2.463035	0.573438	0.3333019	6.580566	7.024209	1.511218	0.799098	2.984987	0.3069188	4.315097	3.601468	0.5375559	2.663261	1.45375	3.568669	1.502963	1.629628	0.4462717	0.8569189	0.9784847	2.415352	2.589723	0.4448982	2.365042	5.680691	1.198469	1.180114	8.215323	1.362956	1.219528	7.918349	1.425326	1.965814	0.6890029	4.58575	0.6094899	1.199582
BMP5	3.547268	0.3929216	5.229874	3.725587	0.4559589	1.228032	1.549788	0.5497966	0.3646685	0.190233	0.4683751	0.8308307	0.1626923	0.04684957	11.26356	9.030397	2.063737	1.531089	1.376196	0.5514558	0.132974	5.693801	6.89701	0.05589565	1.596381	2.38768	7.661438	0.3752771	0.9578545	0.646339	0.2798403	1.217112	0.7727723	0.3034658	0.4472826	5.069909	1.045105	0.59893	0.7710804	8.89218	0.3054346	0.2138928	0.1789074	1.807525	0.8254919	0.2951501	0.9159413	0.505655	0.0222739
BMP6	1.612377	2.94885	4.238737	2.63789	1.541891	1.571174	1.464862	1.495688	1.288393	0.9153079	3.036701	1.088912	0.08952793	1.301738	0.7340923	8.727905	1.439793	1.525031	0.7382554	0.8032173	1.153105	2.901602	2.769135	0.6356824	3.213975	2.344255	3.124872	1.885476	2.776738	0.4897031	1.300324	1.090204	3.149777	4.358645	0.1782755	4.231179	0.3418431	1.117161	3.177333	3.681497	1.36339	0.6189921	0.1886977	2.647842	1.023204	0.3550295	1.346526	1.169298	0.985548
BMP7	3.362019	25.18252	0.3123548	2.827689	0.8163469	20.7347	11.23232	8.190881	10.34258	13.8493	5.351333	2.598517	65.84712	5.144595	0.2477401	0.9157476	11.54617	10.85581	23.54255	47.04267	1.584235	0.7974924	0.83847	6.590411	18.20722	6.30242	0.8345108	15.49414	14.97821	9.392793	0.07007146	23.29952	17.04679	23.77649	28.2746	2.011636	17.03416	10.34857	3.584595	1.101166	4.121619	9.166045	25.23676	12.58914	0.3470408	18.09528	14.75078	17.25411	32.99367
BMP8A	0.2400261	0.7689224	0.3611833	0.9407398	0.8552129	2.444299	0.596888	0.3603035	0.9018586	0.7519373	3.363741	0.5585053	1.360645	0.3083835	0.4452168	0.2572229	0.5977637	0.9175677	0.2425946	0.4223062	0.6108211	0.09120259	0.1322605	0.5688482	0.1268916	0.9729482	0.0900745	0.3241974	0.4679233	0.6635835	1.4926	0.1514974	0.4935444	0.8310119	0.2831475	0.5410465	1.447347	1.675139	0.1742913	0.2866728	1.041568	0.4371403	0.08087874	0.3625395	0.7883361	0.7777637	0.1971425	0.3936857	1.164061
BMP8B	0.1696315	0.6229008	0.5910832	2.564385	0.5680231	0.9190311	1.339755	0.2097185	0.778846	1.439305	0.9283667	0.5730294	2.956035	0.6807327	1.241019	0.6262174	0.4100545	3.045805	0.658444	0.6877277	0.4904654	0.6110072	0.9442211	5.930377	0.7128965	1.329863	0.6963917	1.090282	0.7023626	0.2565177	1.938531	0.3137068	0.9231985	2.910856	0.8897713	1.19226	1.265033	1.943526	0.832799	0.6177483	0.7416614	0.4666655	0.1507807	1.689048	0.2531059	1.029324	1.20588	1.455794	2.779175
BTC	5.368197	4.903254	4.279146	2.523418	2.162076	2.270433	0.653653	3.397215	1.588021	0.88307	2.014968	3.776687	2.364256	19.10908	3.224705	4.134291	3.729231	0.4665038	1.372606	8.678032	0.4914245	4.60314	3.146973	0.5435081	2.046835	1.241518	4.726608	1.90466	1.405764	1.021709	0.9906184	1.140522	0.7625501	0.7636589	5.056963	1.99347	1.830142	3.694109	0.1595784	3.470797	1.448836	1.10423	0.4535643	1.83401	1.152796	0.159314	0.5659447	0.1750448	0.4454464
MYDGF	120.7813	34.23158	69.63628	83.45886	60.77114	45.42077	53.508	53.82571	42.1979	57.27939	53.42351	53.0616	58.31605	74.68973	27.07464	43.05525	35.25452	51.00589	33.00312	44.63759	81.05055	44.35986	33.11427	32.37517	43.39485	43.49055	39.40335	74.8364	59.65666	58.86583	82.02048	46.79891	42.67098	32.31018	32.90256	65.38492	47.94313	44.96819	35.29137	51.64138	41.24781	39.95873	40.66803	40.11772	50.32855	51.65374	42.99697	63.59465	37.82961
CALCA	0.2403269	0	0.434454	0.02671408	0.1154701	0.02974735	0.02296419	0.1689509	0.4481746	0.01358807	0.01625868	0	0.3118893	0.2689287	0.8624667	0.09203454	0.05056272	0.7576302	0.01607417	0.008394526	43.21655	0.05273916	0.1261944	0.02224419	0	0.07975295	0.05968282	0	0.01162662	0.006595296	0.0232703	0.02834295	0.0336363	0.09716885	0.03881625	0.02435055	0.05152855	0	0.02639643	0.1253654	0.04537885	0.007093384	0.09646158	0.08368831	0.3700481	0.07027385	0.725697	0.05008393	0.01034145
CALCB	0.04966758	0.06395978	0.03184109	0.03609827	0.01386958	0.8093013	0.004137482	0.0476453	0.01614961	0.02937811	0.004394015	0.004068274	0.2317978	0.5472357	0.2609186	0.03316391	0.01639789	0.06572367	0.0173766	0.01361205	0.06674031	0.0142531	0.01136829	0.004007758	0	0.09914727	0.01935561	0.1599714	0.0314217	0.01069453	0.004192634	0.0114898	0.084844	0.2783615	0.01678455	0.0350981	0.009283952	0.0153175	0.007133809	0.03696091	0.01226393	0.1533627	0.5909058	0.01005214	0.04898347	0.02279036	0.5836661	0.02030326	0.008384537
CAT	41.24204	15.1054	109.5715	24.15215	7.70043	10.71116	25.5119	18.85883	20.21853	21.0019	45.67474	39.64241	7.219254	9.333662	30.00378	89.41733	18.2726	32.88022	11.31337	17.86889	41.71762	109.9865	92.5494	7.872772	44.98692	30.49989	96.27643	21.2208	14.61423	31.58352	17.89714	25.10672	18.32044	23.40818	7.773919	41.10964	12.38385	22.10312	8.890622	105.3358	24.60317	19.50092	50.03816	32.1793	15.11516	6.773433	16.93867	16.88476	6.1871
CCK	0.08657057	0.006709557	0.6012393	0	1.545164	0	0.03906299	0.09746339	0	0.3744441	0	0	0	0.193747	0.006569058	0.05218478	0	0.08591724	0	0	0.01680298	0.2556774	0.397124	0.8021706	0	0.02441932	0.4020304	0.09744062	0.0237328	0.02692526	0	0.00723187	0.1258766	0	0.03169342	0	0.08765208	0.007230815	0	0.08142332	0	0.01447935	0.02187799	0.180319	0.00770775	0	0.005925307	0	0
CD320	9.142566	5.326672	11.72654	16.87701	11.06719	16.00398	10.48751	9.082408	17.6102	16.71176	16.00009	13.47746	24.10177	6.541993	25.48016	10.58904	8.411221	6.63472	21.64717	35.05242	18.04793	9.383216	8.206423	14.61438	7.311181	6.6559	8.478159	19.37059	13.14763	8.727828	21.26187	10.58869	9.346744	7.628075	19.09581	14.35974	7.945852	7.488467	7.215721	11.62033	5.025513	30.38832	32.37366	10.71504	22.03452	14.59306	16.65683	21.25604	12.01327
CD70	2.474212	0.210024	0.6136997	0.8534556	1.496991	1.019229	0.1807556	0.8774935	2.503953	1.264577	0.7226836	0.1568224	0.7175286	22.98438	0.2771482	0.9658954	1.123733	0.6626059	0.2679308	0.1166028	2.40117	0.1739841	0.1460736	2.626324	0.1940456	0.5760537	0.4974088	0.09282937	0.274546	0.100772	0.2585859	0.1377926	0.8098473	0.809825	0.6577884	1.228929	0.1908664	0.1771361	0.2566588	1.503909	0.1890983	0.07882361	0.1637636	0.3099891	0.6398892	0.390451	0.9918895	1.773991	0.6392261
ADA2	6.263026	22.28902	11.66049	27.65928	12.61553	13.39173	10.24539	14.5428	23.82462	21.6018	21.62703	7.701869	3.168311	4.744818	1.471192	38.22067	6.730407	16.342	14.2544	12.47369	24.35784	28.66917	30.96718	1.387424	26.29656	34.85873	55.94791	3.156043	16.93509	19.70678	15.72946	7.448234	29.5897	53.48351	13.88551	27.3444	10.7258	8.575267	5.128081	34.55984	11.43394	1.853007	5.143553	8.887378	10.96961	5.90436	13.31918	2.122384	3.727845
CER1	0.03713984	0.03454179	0.07738172	0	0	0	0.02681361	0.01286554	0	0	0.01423806	0	0	0	0	0.053731	0	0	0	0	0	0	0.0184185	0	0	0.05587301	0	0	0	0	0	0	0	0	0.01359687	0	0	0	0	0	0	0	0.01877186	0	0.3968064	0	0	0.1973678	0.00905622
CGA	0.05268524	0	0	0	0.02390741	0.009238524	0.05705522	0.02053191	0.009279193	0	0.007574097	0	0	0.1179108	0.04797368	0	0	0.05228764	0	0.01564234	28.20837	0.01228425	0.01959586	0.06217465	0	0.03715286	0	0	0.01083251	0.01228966	0.01445394	0.006601773	0.07312409	0.00905321	0.00723301	0	0	0.00660081	0.3627545	0	0.2853861	0.006608897	0.03994362	0	0.03518095	0	0	0	0.01927024
CGB3	0	0.175466	0	0	0.06226287	0	0	0	0	0.03297082	0	0.01826316	0.1418972	0	0	0.02481306	0.02453762	0	0	0	0	0	0	0	0	0.03870337	0	0	0.05642291	0.03200636	0.01882144	0.01719322	0	0	0	0	0	0	0	0	0	0.01721177	0.02600662	0	0	0	0	0	0.08782571
CGB1	0	0	0	0	0	0	0	0	0	0	0	0	0	0	0	0	0	0	0	0	0	0	0	0	0	0	0	0	0	0	0	0	0	0	0	0	0	0	0	0	0	0	0	0	0	0	0.1490261	0	0
CGB2	0.01751064	0	0	0	0	0.09825746	0	0	0	0	0.04027762	0	0.04829019	0.03918922	0	0	0	0	0	0	0	0	0	0.0183685	0	0.07902876	0.02957044	0	0	0	0	0	0	0	0.03846378	0	0	0	0	0	0	0.123007	0	0	0	0.06963574	0.3595537	0	0.02561888
CGB5	0.03577083	0.03326855	0	0.0337976	0.1298562	0	0.03873785	0	0	0	0	0.0952247	0	0.280196	0.01628595	0	0	0.04733451	0	0	0	0.01668088	0.02660936	0.05628494	0.03927571	0.1210803	0	0	0.05883815	0.06675287	0	0.376513	0	0	0.1767916	0.08215293	0	0	0.05009359	0	0	0	0.02711986	0	0.01910899	0	0	0.01584105	0.0915852
CGB7	0.06219223	0.04957859	0.06016166	0.9150006	0.1532023	0.2181121	0.2549708	0.2908425	0.4193669	0.6917153	0.07663573	0.4020755	0.8698082	0.2833464	0.008090069	0.1028284	0.06990976	0.04114859	0.2727577	0.1371684	0.1396816	0.05800373	0.05948206	0.438034	0.2633885	0.2105139	0.0900213	0.1860034	0.438419	0.07875399	0.09262303	0.06679762	0.11979	0.1038151	0.3122541	0.06121437	0.5721201	0.4274424	0.7631111	0.07162586	0.1212068	0.08470162	0.1953415	0.1051912	0.004746208	0.2738231	0.4305385	0.05901798	0.6011848
CGB8	0	0.01586103	0	0	0.4952792	0.0239238	0	0	0	0	0	0.03631926	0.02351546	0.03816728	0	0	0	0	0	0	0	0	0	0.2146741	0.05617495	0.1154519	0	0	0	0.04773738	0	0.0341915	0	0	0	0.03916702	0.04144095	0.01709325	0.04776497	0	0	0	0	0.06730489	0	0	0	0	0.06237703
CHGA	0.04364111	0.004509809	0.04041212	0.0183261	0.1760301	0.07482549	0.3780874	0.04535289	0.03416131	0.1305015	0.1171128	3.733121	0.06017593	0.5968713	0.09272283	0.1473186	0.1318086	0.9945664	0.09924323	0.005758721	0.2936459	0.0633142	0.03607104	1.378461	0.005324125	0.01641337	0.1064517	9.247813	0.01595193	0.1493063	0.02660606	0.8798193	0.1615236	0.5332697	0.07455923	1.10251	0.2710094	0.05346188	0.9008825	0.06254679	1.011735	0.03406288	0.01470523	0.04465295	0.2227719	0.3085343	0.3783544	0.1288426	0.1454338
CHGB	0.2056409	0.1110517	0.04491894	0.07521177	0.3371394	1.777398	0.1149408	0.1551099	0.6869836	1.377228	0.0610337	0.07063636	0.09604264	0.02598068	0.05436312	0.07197703	0.02847122	3.77016	0	0.01575616	0.02703853	0.09898914	0.03947691	4.394333	0.6045341	1.040365	0.268853	1.375331	7.196023	0.3775622	0.0181989	0.1895197	0.2314909	1.221958	0.03642821	0.2704208	0.8140337	0.03324421	0.1021865	0.0695221	0.2608458	0.01331398	0.1357907	0.7679436	1.240293	0.3297525	0.253351	0.74323	0.2232203
CLCF1	2.50567	0.9279062	16.02683	3.468421	11.39092	5.619755	1.773262	6.189333	1.10529	2.166826	1.129925	10.65624	4.69421	4.508358	1.893236	3.239367	3.508495	3.487007	2.407398	2.650137	8.354995	1.861011	5.18954	5.903972	4.005516	3.411472	2.173555	2.32481	3.783249	3.915529	6.727925	5.672551	3.140977	4.973077	7.670389	10.06624	5.200409	2.51907	1.521611	4.224236	1.7113	4.180664	0.7737331	3.286251	4.198714	2.816704	1.595108	4.98491	3.014071
CLEC11A	13.52621	4.27587	2.709414	13.91198	9.311393	12.20944	8.782232	8.278697	8.12256	12.89285	1.742878	11.99352	9.812623	3.414478	1.529084	6.78459	8.789446	9.891108	2.910639	4.90062	3.803919	2.903131	3.397141	4.683081	6.723098	7.798307	5.377613	1.327687	6.501155	8.082664	6.944149	9.525392	10.91455	3.138931	1.405735	9.030224	21.47273	11.87421	1.988376	10.50007	3.977028	3.688907	5.930961	7.826152	3.074102	6.10794	5.36557	4.806557	14.70353
CMTM1	0.6776437	0.6493386	0.3850599	0.2522247	0.6149999	0.9506158	0.5448287	0.5868529	1.707067	1.302674	0.7203096	0.5357153	0.1840466	0.7123344	2.262491	0.4901808	1.571731	0.475526	0.4903225	0.5243227	0.4184975	0.248972	0.5499147	0.7862346	0.8004068	0.7877522	0.3814486	1.206501	0.4897624	1.59029	1.847815	0.3911134	1.824059	0.7762896	0.6202121	0.9314264	0.8981796	0.699785	0.6805775	0.6456301	0.2307042	0.6903388	0.4359171	1.566803	0.9543668	0.1837385	0.3457508	0.2546246	0.8487193
CMTM2	1.084671	0.2673913	3.185693	0.5432869	0.4269686	0.3116537	0.3821113	0.2851991	0.3130256	0.2009759	0.5260411	0.306142	0.162177	1.842574	0.130896	1.020936	0.2243562	0.3631515	0.3566203	0.3259206	0.7152946	1.681971	4.296823	0.397548	0.9183214	0.5897976	0.8606771	0.1235574	0.601877	6.096781	0.2868184	0.1834043	0.26948	0.1616836	0.3157639	0.6152727	0.06351159	0.2619678	0.03660183	2.844561	0.1048721	0.07868664	0.1981564	0.945543	0.1815105	0.1039394	0.1073351	0.1273202	0.4971086
CMTM3	22.99283	11.32688	16.37823	15.74406	12.41248	16.29757	14.18809	18.9329	15.18333	14.98336	11.25572	12.60886	14.026	11.79767	11.50973	15.5554	14.98132	16.16623	6.834678	6.020407	8.329349	10.07683	11.78708	25.88519	12.64634	19.08011	12.6724	11.66441	7.024286	13.03643	34.22351	13.5625	34.29168	12.29669	5.839259	14.08898	27.49119	16.68731	17.47926	12.69749	11.92194	6.781409	15.1355	16.65965	14.0993	5.030461	10.28806	7.547773	7.990704
CMTM4	2.303407	11.77649	3.527008	12.65186	5.650833	5.828258	5.183587	4.460127	3.509215	3.922122	3.578344	6.977379	4.857454	3.883936	24.51599	8.911389	7.261537	6.983744	3.265926	7.502384	3.530613	10.31623	7.675455	2.96443	8.130551	7.639965	8.687101	9.706404	4.215525	5.016007	8.34776	8.740188	9.808875	4.702566	8.22448	6.858416	4.566051	10.33625	9.821554	5.297488	5.668817	2.763429	4.2654	10.25583	10.05381	4.44004	2.617881	4.085163	5.392529
CMTM5	0.08894185	0.01946355	0.5123343	0.03954613	0	0	0.6968973	0.005437088	0.02948685	0.02011507	0.09627402	0.04456847	0.01442827	0.01756359	0	0.1513813	0.03742521	0.02769274	0.02379536	0.006213409	0	0.517229	0.2646498	0.01097638	0.0287225	0.02951552	0.1148567	0.007066564	0.01721144	0.02929	0.005741356	0.03671275	0.02489671	0.0503453	0.06895386	0.02403152	0	0.005243913	0	0.1012279	0.01679412	0.005250338	0.07139835	0.08259188	0.02235918	0.01040297	0.1246169	0.03707082	0
CMTM6	53.6802	30.3659	39.69114	20.68179	23.62732	33.23147	58.428	24.4304	30.03998	22.9659	30.23545	26.91606	23.44308	34.52172	13.32094	33.70917	16.44318	41.59442	28.76452	41.50756	30.18754	30.05678	25.49716	46.60266	30.99872	40.19994	35.53724	15.68499	24.50036	43.76768	28.67393	31.86531	33.0722	31.91359	14.13182	33.84861	21.01284	24.74104	22.12242	39.12388	18.55064	30.69568	28.70486	23.06091	16.82448	19.42395	34.99675	26.62352	20.19392
CMTM7	6.275702	2.685254	6.161811	22.64203	6.64542	5.619752	5.215518	4.76325	5.203779	3.677059	1.57727	10.30353	9.460739	6.421292	0.5038963	12.16554	2.948819	9.55145	10.97031	2.805021	3.960146	9.349918	10.81636	3.222171	12.19175	7.397569	10.70621	3.975531	4.953566	8.036985	6.033131	9.394385	7.550265	7.932543	5.289457	15.99252	3.459231	3.114928	6.4056	11.96785	1.956553	1.424562	1.161368	6.747104	4.455741	4.026611	10.07839	5.437611	5.39165
CMTM8	8.456116	4.683002	12.30626	16.89932	18.41857	3.57671	16.77489	3.87462	3.411929	4.06392	6.719295	13.37007	5.158659	6.279656	2.683298	15.1623	7.790277	11.56272	10.48901	7.166723	3.968953	20.11087	13.70539	6.343674	8.510936	6.447407	12.22451	15.73048	3.47729	5.965384	9.870096	5.908081	7.336647	7.397414	4.770312	14.50668	8.219287	4.995452	6.136294	13.36574	5.367073	7.405928	3.749494	7.770103	5.037481	4.458259	8.365964	6.593076	7.51674
CNTF	0.293844	0.3176058	0.2233815	0.3451673	0.1873968	0.1448312	0.1376073	0.1320518	0.581875	0.1832022	0.06393594	0.08456597	0.06570424	0.3732494	0.3037236	0.1838315	0.1704289	0.2311993	0.1986611	0.1131798	0.1664773	0.2370199	0.2717555	0.1999393	0.2092769	0.1971338	0.4693956	0.2252607	0.1698198	0.2371242	0.1220114	0.1671845	0.08818132	0.4585303	0.3576177	0.3191884	0.2701757	0.1592001	0.4374505	0.320123	0.03823899	0.1195464	0.3612641	0.2193983	0.2800062	0.09474725	0.3000508	0.4572076	0.3718119
CORT	0.07986709	0.2104604	0.1664049	0.955844	0.3624195	0.2054059	0.360382	0.05533319	0.1500437	0.3838329	0.0765453	0.3401797	0.3854455	0.1340584	0.8120926	0.2118333	0.5141826	0.1409144	0.2118945	0.347786	0.09301119	0.08690293	0.07921584	0.2513396	0.1315389	0.04505689	0.04495754	0.1618118	0.2846361	0.149042	0.07303717	0.05337504	0.0633434	0.09149351	0.4239696	0.1069987	0.09703784	0.213469	0.1367008	0.08584961	0.0640926	0.1335816	0.9082754	0.03502237	1.109302	0.1323387	0.1311957	0.02357934	0.4673971
CRH	0.01949661	0	0.4163718	0	0	0	0	0	0	0	0.01121143	0	0.01344176	0	0	0.02820616	0.02789306	0	0	0	0	0.03636712	0	0.09203299	0	0.08799184	0.1646209	0	0	0	0	0	0.09277776	0	0	0	0	0	0	0.1257421	0	0	0	0.01282413	0.0104152	0	0	0	0
CSF1	5.013879	4.880032	29.91665	18.87049	8.314644	11.46562	5.093026	17.8301	26.17329	12.73388	3.509019	12.694	4.390829	8.801109	1.246284	19.37931	13.49238	9.779416	7.285628	3.768557	10.46241	10.04374	16.63723	3.296662	6.956114	12.00968	16.16513	6.187156	4.205771	7.356738	87.61675	7.778565	12.63427	11.99129	6.302555	16.93791	9.471667	8.993437	3.320221	11.14595	3.809713	5.895243	4.074927	7.607539	4.327629	4.653545	4.619738	2.653154	7.82498
CSF2	7.759726	0.1422051	12.68318	0.6862158	0.1734579	1.233337	0.3725626	0.536282	0.1077188	2.461668	0.06594373	0.1628137	0.07906215	6.501726	0	0.8295193	0.1640622	2.402662	0.08692715	0.2950777	0.2225808	0.9803989	0.4265275	0.3809306	0.4616767	5.391178	0.3873089	0.2323346	0.1571883	0.891664	0.482398	1.168724	0.1515842	0.0788216	0.4618098	0.5925815	0.1857734	0.3831321	0.1784359	3.513071	0.1227016	0.4219617	1.072286	0.3520037	0.1021008	0.4560389	0.1098855	1.117247	0.8109172
CSF3	1.876817	0.1827448	102.9477	1.011477	1.119147	0.7413791	0.04402504	1.16181	2.797183	2.331468	0.935094	0.6637591	0	0.629296	0.01850877	16.46783	0.03877386	0.995208	0.1540803	0.386239	1.783273	1.605076	60.34124	1.272234	0.5430751	1.467799	4.073315	0.06406063	8.302872	1.270718	2.751067	2.913809	0.3654134	0.7451363	0.1860382	25.8234	0.131715	0.6451548	0.6578657	11.05565	1.174454	0.6867418	0.2465709	10.57123	0.4198641	0.1616678	0.6844931	11.468	1.219285
CSH1	0	0.008427365	0	0	0	0	0.02943843	0	0	0	0	0	0	0	0	0	0	0	0	0	0	0	0	0	0	0	0	0	0	0	0	0	0	0	0	0	0	0	0.07613622	0	0	0	0	0	0	0	0	0	0
CSH2	0	0	0	0	0	0	0.02674756	0	0	0	0	0	0	0	0.3073651	0	0	0	0	0	0	0	0	0	0	0	0	0	0	0	0.07227761	0	0	0	0	0	0	0	0.04611791	0	0	0	0.01248375	0	0	0	0	0	0
CSHL1	0	0	0	0	0	0	0	0	0	0	0	0	0	0	0	0	0	0	0	0	0	0	0	0	0	0	0	0	0	0	0	0	0	0	0	0	0	0	0	0	0	0	0	0	0	0	0	0	0
CSPG5	0.4444276	0.8651271	0.5814263	2.265569	0.4502435	0.1884862	0.8954246	0.5370463	0.1116479	1.019921	0.4318866	0.4548975	1.662671	0.06553828	0.7215282	0.7924892	0.1725108	2.078859	0.5327523	0.4459751	0.4052286	0.4498411	0.8303511	0.3758517	1.562271	0.6841436	0.6923317	0.5211712	0.5383502	0.6332693	0.8695538	1.460876	0.09836652	1.0514	0.4654109	9.087331	0.4855596	0.5628559	1.183644	1.960865	0.4478849	0.7087535	0.5485157	1.346067	0.5300446	0.5069245	0.6196941	0.3387032	0.6527386
CTF1	2.27794	3.766384	4.812059	3.245504	3.970642	3.220914	5.902901	2.310926	2.763839	2.623934	52.03286	4.177457	9.672317	1.527402	2.996106	9.468151	10.99253	7.069326	3.70015	8.513099	3.505527	12.93263	9.615751	9.871073	8.823451	3.59011	11.00609	1.233145	11.04741	3.399051	4.850739	1.739821	5.348279	2.062783	10.98037	3.61231	5.118007	3.950267	1.569699	7.30199	3.598019	5.597021	7.182266	3.650724	1.477651	7.692824	5.293625	3.538743	3.517884
CCN2	82.52643	123.2493	150.5212	215.8822	109.9328	113.6411	33.52566	185.9288	47.79677	70.97194	18.59354	45.77695	56.77739	57.95052	107.8035	327.3369	36.00996	54.16416	29.01427	27.8149	27.63494	236.9331	238.4518	17.78206	25.99116	308.3155	195.3022	11.46542	29.89283	10.56059	133.7519	61.31946	207.155	64.52557	7.726846	145.8686	168.8156	117.529	74.37515	162.4991	108.5079	68.32959	28.33667	139.2748	97.33089	36.64724	40.44319	43.0085	70.31955
DKK1	8.475409	5.751772	3.778936	1.224052	25.96562	1.740863	0.1402974	5.300298	0.09607288	0.7864572	9.920007	1.29238	0.8085652	44.90253	0.2110973	4.281187	6.750449	16.80936	3.41128	1.506174	4.939094	0.9984102	1.288335	23.10276	9.186056	4.98526	1.266596	2.007692	1.906639	10.00758	18.76612	5.263104	4.358711	3.3369	6.305532	1.933974	0.5633415	1.49669	2.196193	1.297279	1.838522	1.40957	3.949493	0.8969917	0.6847878	1.992999	19.85867	17.57387	0.4538989
EBI3	4.756156	1.623384	1.134962	4.405243	3.955001	3.582533	0.8753577	2.459181	12.26394	2.860013	1.306874	1.147621	0.6622789	1.900784	0.5013511	1.728682	2.245804	2.774801	0.6127213	0.9738697	3.165085	1.201829	1.725443	11.23177	0.7331619	3.264753	1.246311	0.6803769	2.081056	1.125844	3.445261	0.9512106	3.939394	7.230695	0.4374506	6.107309	0.825527	1.174163	5.894957	2.889903	1.729768	0.6465807	1.012496	1.926367	1.038835	0.7686776	4.85896	1.296955	1.208307
EGF	0.4689003	0.602776	0.3631649	1.976258	0.3163801	0.5200292	1.238909	0.1683838	0.1833303	1.302538	2.950498	3.751281	0.1455602	1.065893	7.039373	0.6641615	0.7235214	1.835458	0.8709172	0.03207101	1.246525	0.2335432	0.3542863	0.2472238	0.4285873	0.2991536	0.49749	4.042052	0.1453716	0.5360113	2.774864	0.2584033	0.1129298	1.04282	0.5095996	0.6850424	0.3519674	3.981291	0.01604379	0.7837438	0.7525764	2.774058	0.08561768	0.7040485	0.5245849	0.2538346	0.4194038	0.3305032	0.1454656
EPGN	4.602044	0.2313577	1.477142	0	0.888001	0.2093794	0.02693925	2.585164	0.2336679	1.17957	0.02860954	1.898352	1.086197	7.302428	0.4832278	0.1679464	0.3796162	0.3840384	1.037112	1.299884	2.105143	0.4717451	0.5674806	4.357801	0.1092532	0.3929437	0.1400276	0.0895981	3.355234	0.8897469	0	2.992416	0.2104463	1.071493	1.894267	0.9902735	5.58137	5.834359	14.80156	0.1069571	0.3060946	4.069084	1.546505	0.5999559	0.03543696	0.4286782	2.479026	0.5581569	0.9159313
EPO	0.1244045	0	0.04712721	0.1282276	0.04105604	0.04759577	0.0367427	0.04701241	0.3983774	0	0.02601389	0.02408541	0.2962948	0.0759328	0.1029811	0.03272339	0.01618007	0.0448966	0.1028747	0	1.080002	0.04219133	0.01682592	0.1067721	0.04967048	0.07656283	0.0190985	0.0458264	0.03720518	0	0.01241083	0.09069744	0.3587872	0.04664105	0.0124212	0.05194783	0.02748189	0	0.01055857	0.01823497	0.05445462	0.02269883	0.03429745	0.01487792	0.06041601	0.02248763	0.03715569	0.6510911	0.05791214
EREG	4.967397	0.06362167	1.633584	0.1541258	2.096501	0.1734716	0.2421878	0.04374778	0.03336419	1.669072	0.03631115	0.3473994	0	96.48018	0.06947667	3.254452	0.335007	0.7311306	0.233344	1.302974	0.4136452	0.2748303	2.708747	0.3974305	0.8406493	1.439766	0.4176482	0.007107354	0.05626006	3.94015	3.002738	4.93208	0.258751	0.2242447	1.245444	0.8882561	0.3004886	0.07120146	0.2677412	5.468164	0.1393512	0.1637	0.1276631	1.014129	0.2867251	0.03138907	0.1037266	1.857249	1.202915
ESM1	1.384165	1.287339	2.913013	1.592575	3.900324	2.936102	10.26919	1.386256	5.732909	6.094231	2.631795	6.186821	1.800857	2.048542	8.685453	2.624246	6.507751	1.373719	1.332695	3.121979	2.476445	1.238891	1.826814	1.990614	7.053531	11.83277	1.244131	10.39565	2.588901	3.947448	9.377105	21.74766	2.806461	0.8439809	0.4536157	7.479476	8.042558	9.157633	1.287049	0.7649217	3.789193	2.906924	4.75621	3.480275	8.77774	2.197363	9.878829	4.809878	2.221076
FAM3B	3.874297	16.58208	6.587498	17.88826	5.590934	1.137414	2.715632	0.6341255	0.3768812	6.821112	5.28254	0.836665	5.618817	0.2104556	1.054161	3.972496	0.7175158	2.223249	11.88033	8.700974	3.411918	5.28558	3.33905	0.09206708	4.69444	0.8299447	1.933836	2.348322	1.216792	0.3665658	0.2476648	0.2974632	0.59002	2.838205	0.3809881	3.033153	0.3554549	0.7498329	0.1911926	3.497376	4.923561	0.1845423	0.05703536	1.072128	8.841318	0.34903	1.805597	0.4849193	0.2598725
FAM3C	31.90304	20.56715	9.378067	7.60847	11.30547	23.6721	19.54521	15.11545	12.72735	13.20713	19.27586	22.04533	42.0207	16.66454	11.27499	7.656432	16.344	13.36638	30.71728	35.89937	11.28221	8.920593	5.826774	29.60206	40.37643	23.23528	7.994415	11.60681	25.5946	42.35866	16.22663	22.4282	14.53733	15.36011	15.39053	13.53243	27.76033	37.33817	22.85357	6.605302	10.58926	40.85102	11.18396	13.66978	6.429203	15.52238	18.41587	23.96228	28.58866
FAM3D	25.27729	15.61015	3.11485	0.5546104	1.165341	0.3731237	1.24156	0.3431333	1.679987	1.921817	1.139218	0.9278022	3.680199	1.118697	0.8435031	1.937265	8.253513	1.638452	4.442587	0.7297915	0.1388551	3.558478	1.077987	0.2020423	30.16081	0.3828919	7.078208	1.387459	54.20488	2.148008	0.1509732	2.087078	0.6837739	7.653209	4.472541	1.632476	6.842154	0.2390137	0.1798177	1.345719	1.221798	0.1564697	0.09735039	0.7963317	0.4703608	2.097246	2.387989	2.103953	4.73008
FGF1	1.562619	0.9414685	0.5376746	0.6412189	0.3881839	2.048077	1.296965	0.6311918	10.08056	0.9757237	4.089507	0.7651625	0.6015768	0.8232412	0.4050525	0.7136801	0.5425768	0.6716475	0.09726777	0.6027891	0.1461143	0.8084738	0.5684769	0.8076222	0.757675	0.8686797	1.030486	1.648418	0.8583288	0.4283604	0.5382182	0.2601211	0.687511	0.4703894	1.246453	0.4715189	1.44125	1.040333	3.998567	0.6758521	0.7093725	0.4349569	0.211864	1.031583	0.8073412	0.3175126	0.11476	0.2171981	0.8781786
FGF11	0.1459566	0.3569629	0.02534199	0.05107598	0.03434247	1.258843	0.8137315	0.05898727	0.1942278	0.4260671	0.9885279	0.0287813	0.3093393	0.1391305	0.09598616	0.03128274	0.4678992	0.2932868	0.2520106	1.428442	0.7145343	0.007562597	0.04825547	0.2523433	0.03264507	0.2012784	0.01825769	0.09491925	1.271528	0.9507846	0.1927971	1.297858	0.7117074	0.3715639	0.302796	0.515231	0.880112	0.1679654	0.111031	0.04358044	0.3166816	0.1220597	1.381173	0.1066719	0.04620495	1.20924	0.1731595	0.8067607	1.50863
FGF12	0.1002094	2.537307	0.1022638	0.08115559	5.386212	1.173382	2.808265	1.090282	0.08932753	1.387782	1.455911	1.637611	1.384589	0.4393882	0.05586602	0.3579997	0.07899746	0.4356995	1.767263	0.9010711	0.3000891	0.2574933	0.1460458	0.3968771	0.06287318	2.148253	0.4834998	0.9419282	0.4642174	0.145023	0.04039636	0.1394065	0.2789808	1.585605	0.3571327	0.138557	1.396439	3.11774	0.4486855	0.1318968	1.401556	0.340683	3.705687	0.7129468	0.7975242	0.8254841	1.867837	0.4220397	0.8572257
FGF13	0.3719026	0.4170988	0.1595316	0.08956929	0.09397687	0.1227563	0.09634413	0.1364082	0.06267583	0.09111851	0.04361082	0.0450368	0.2262396	0.03345628	4.191881	0.1867313	0.05946629	0.1138649	0.2520622	0.02251672	0.04670776	0.1632263	0.1301894	0.03442258	0.1593335	0.1653782	0.2007255	1.147456	0.1019549	0.06736046	0.7802269	0.04459133	0.1607819	0.9413004	0.03684147	0.1875733	0.3278189	0.2390039	0.03744411	0.2363289	0.2492922	0.2949131	0.04533476	0.1544485	0.7502809	0.1348473	1.249981	0.6051786	0.06561336
FGF14	0.2995427	0.1362441	0.3484961	0.208649	0.1567613	0.1318895	0.117206	0.07043832	0.3373367	0.08196097	0.04023371	0.07450214	0.3225886	0.03792317	0.04081372	0.6199821	0.04222882	0.1388763	0.0248607	0.06491588	0.02800904	0.8146569	0.3480626	0.02637594	0.110431	0.3762109	1.414142	0.6393625	0.1024974	0.03366147	0.03958945	0.1073979	0.1248545	0.202883	0.03602048	0.1933272	0.2178338	0.08656325	0.07756818	0.3384318	0.3421471	0.9983426	0.03149562	0.1481304	1.175019	0.1239034	0.05477217	0.1084454	0.04638359
FGF16	0.08204529	0.1950041	0	0.01722653	0	0.01278836	0.01974456	0.03789485	0.0256893	0.5958327	0.01048439	0	0	0	0	0.01318852	0.1173791	0	0	0	0	0	0.04068813	0	0	0.1131428	0	0	0.01499481	0	0.03001164	0	0.1446021	0.05012735	0	0.01046828	0.7974746	0.02741136	0	0.04409548	0.02926248	0	0	0.04797003	0	0	0	0.008074136	0.05334937
FGF17	0.009152197	0.04681585	0.1477833	0.181594	0.03322454	0.05135574	0.06442362	0.01902236	0.0967159	0.1143597	0.04210341	0.05360047	0.62468	0.03072426	0.4708558	0.1787492	0.0261874	0.006055418	0.06243839	0.01630382	0.02131683	0.06828654	0.05446541	0.1104066	0.1256118	0.06712155	0.09273262	0.0494466	0.2333388	0.01707915	0.01004344	0.004587298	0.0290348	0.0440349	0.01507776	0.02627419	0.05559921	0.06879944	0.07690059	0.06640482	0	0.02296124	0.09020428	0.03611981	0.2933494	0.09099041	0.09772161	0.02026517	0.0736455
FGF18	0.6134806	0.2888049	1.783169	10.60525	0.302442	0.2656192	0.7627904	0.2912237	1.963563	0.3057521	0.2090542	0.1532322	0.6997093	0.161029	0.1034478	3.276211	0.2817255	0.1102446	0.1205644	0.08994739	0.3439915	1.709429	2.062065	0.2145119	0.5405354	0.3503668	1.355744	0.1125277	0.2616165	0.05653491	0.09973655	0.1898093	0.7568675	0.707992	0.1830032	1.287187	1.03064	0.1821903	1.796021	1.905031	0.07293519	0.05320395	0.05742146	0.7671944	2.435684	0.1054178	0.1119722	0.04695684	0.12743
FGF19	0.01844091	0.1600752	0	0	0.08925956	0.2673169	0.07988197	0.02555231	0.02598326	0	0.01413914	0	11.77309	4.787459	0.1679177	0.008892953	0.07914812	0.05693875	0	0.01460037	0.01431721	0	0	0.07737741	0.02024778	0.09016287	0	17.91693	0	0	0	0.05545813	0.02925134	0.1183022	0	0.04235224	0.02987407	0	0	0.009911122	0.3354363	2.522984	0.01864144	0.5256217	0	0.02444507	0.03029244	0	0.1888594
FGF20	0.2495058	0.008287575	0.02784917	0.06735493	0.01617433	0.0375014	0.1351005	0.166688	0.4519978	0	0.01024836	0.06642036	0.02457421	0.01994286	0.0243421	0.02578324	0.6884198	0.05895782	0	0.01058267	0	0.04986475	0.01325739	0	0.02935208	0.03016249	0.01504799	0	0	0	0.4302616	0.02679819	0.6925995	0.01224972	0.009786845	0.07162831	0	0.02679428	0.008319255	0.1580436	0	0	0.01351173	0.01172253	0.2094517	0.053155	0.05123215	0	0
FGF21	0	0	0	0	0	0.03216584	0	0	0.3876892	0	0.0131854	0	0.01580841	0.06414547	0.05219698	0.03317234	0	0.01517085	0	0.01361551	0.2269747	0	0	0	0	0.01293554	0	0.1083953	0.01885781	0.03209175	0	0	0	0.07880157	0.01259161	0	0.05571786	0	0	0	0.1840057	0.09204098	0.017384	0.01508204	0.1837347	0.2279615	0.09416361	0.02030842	0.02516
FGF22	0.007128737	0.01326012	0.02227933	0.08082592	0.1552736	0.05000187	0.01544006	0	0.100444	0.02740797	0.05739084	0.03036359	0.05897812	0.007977143	0.03894736	0.05156648	0.03059644	0.08489926	0	0.05079683	0.008301947	0.0797836	0.04242365	0.05982386	0.007827221	0.00804333	0.04815357	0.02888583	0.08208062	0.01995468	0.06258351	0.007146185	0	0.02939933	0.07046529	0.04911655	0.121259	0.007145142	0.05989864	0.01149408	0	0.007153896	0.1080939	0.01875605	0.0304657	0.02834933	0.01756531	0.06945288	0.07300773
FGF23	0	0	0.02076845	0	0	0	0.04317897	0	0	0	0.005732021	0	0	0	0.004538266	0.007210423	0	0	0	0.005919003	0.01160842	0.004648316	0	0	0	0.112468	0	0	0	0.009300723	0	0.004996173	0.007905681	0.1712851	0	0	0	0	0	0	0.07199269	0	0.01511452	0	0.01064987	0	0	0	0.003645894
FGF3	0.03372564	0	0	0	0	0.02365559	0	0	0.2851167	0	0	0	0.7208069	0	0	0	0.120625	0	0	0	0.03927603	0	0	0	0	0.01902626	0	11.98028	0.02773704	0	0	0	0	0	0	0.01936396	0	0.01690163	0	0	0	0	0	0	0	0	0	0	0
FGF4	0	0	0	0.01758353	0	0	0	0	0.006555421	0	0	0	0	0.01041248	0.03812817	0	0.0133124	0	0	0	0	0	0	0	0	0	0.007856792	0.06912467	0	0	0.005105598	0	0	0	0	0	0	0	0	0	0	0	0.007054688	0	0	0	0	0	0
FGF5	0.1630054	0.009329394	0	0	0.02275948	0.003517971	0.1276418	0.05733508	0	0.03856673	0.008652503	0	0.03457926	0.5051215	0.002283509	0	0.02511445	0.09291705	0.005702873	0.01489126	0.002920491	0	0	0.03682888	0.00275349	0.09620349	0	0.02032314	0.02887464	0.1357149	0.008255952	0.01256956	0.0477346	0	0.02203427	0.01151894	0.04875081	0.02010837	0.002341264	0	0.0120748	0.01761638	0.01521027	0.02969135	0.06698341	0	0.01029865	0.01999015	0.01100698
FGF6	0	0	0.01296096	0.02351016	0	0	0	0	0	0.0239168	0	0	0	0	0.03398632	0	0	0	0	0	0	0	0	0	0	0	0	0.01680428	0	0	0	0	0	0	0	0	0	0	0.0116153	0	0	0	0	0	0	0	0	0	0
FGF7	5.750483	2.507043	3.622626	1.379132	1.205778	1.794058	2.522793	1.709452	0.5826112	0.655885	1.359096	1.19338	0.193168	0.6573923	0.2427798	3.102184	0.4719613	1.076385	0.7090889	0.4078804	0.4131269	2.91657	2.289281	0.2939071	1.662212	9.728551	1.686532	0.1953204	0.8696857	1.302914	2.157213	2.559509	3.877995	1.348062	0.1563425	7.615328	0.6698531	1.816306	0.5990963	4.783469	1.990943	0.566874	0.5892958	4.494353	1.545024	0.4313085	1.200723	0.6824264	2.528926
FGF8	0.06432631	0.009971081	0.07818146	0.02025929	0	0.01503976	0	0.04456629	0.1208478	0	0.07398106	0.06849663	0.6061056	0.02399397	0.01952457	0.1085726	0.1073674	0.7802771	0.02438049	0.06366198	0.02497093	0.03999606	0.06380178	0.02249258	0.01177151	0.04838611	0.07241913	0.2027293	0	0.01000341	0.8470854	0.01074729	0.0340119	0.05895234	0.03532472	0.0861786	0.07815592	0.03223717	0	0.05185855	1.290532	0.1613833	0.3413855	0.02820761	0	0.298446	0.4578915	0.0284868	0.0156854
FGF9	0.1988319	0.07705126	0.3901051	0.8391246	0.04210528	0.06043407	0.175848	0.02755079	0.04202315	0.04459305	0.0343012	0.0635167	0.05483315	0.03708256	1.047077	0.5177779	0.1801588	0.05262171	0.02260795	0.3778147	0.02315546	0.1823504	0.2810251	0.01042865	0.0873255	1.035709	0.4085203	0.09847106	0.03270515	0.04019658	0.02181943	0.07640545	0.1419261	0.1047771	0.01819806	0.1560209	0.2254738	0.2491119	0.02165682	0.6144612	0.03723085	0.03658117	0.100497	0.1395031	0.3682196	0.03953542	0.0789323	0.01174032	0.01939336
VEGFD	2.305499	0.2988916	17.63489	2.851619	0.3423879	0.08820581	2.852324	0.8567265	0.511877	0.1477332	1.365941	1.428344	2.167507	0.1641743	0.1781243	24.26767	0.3098487	1.257299	0.4607381	0.1908322	0.04881684	26.55859	17.52443	0.1245867	3.904485	1.608068	27.28868	0.5284332	0.1608826	0.3259357	0.03833349	1.141564	0.3324572	0.2401014	0.1764814	3.233107	0.322558	0.2871	1.924132	15.60136	0.571862	0.3645729	0.127122	8.556568	0.9703603	0.8196026	0.9238443	0.2227607	0.06132823
FIGNL2	0.04611641	0.04289042	0.08007051	0.1307174	0.04185325	0.1078221	0.06658872	0.05591282	0.08663741	0.1034276	0.02651902	0.05729053	0.4027308	0.09460883	0.03499358	0.2335116	0.2859003	0.1322198	0.1573084	0.05476817	0.035804	0.07885273	0.06861055	0.1935028	0	0.09539381	0.06489783	0.06228831	0.02528507	0.01434317	0.3036435	0.0385244	0.04876719	0.0950934	0.01688318	0.01765218	0.07470806	0.2465202	0.6529914	0.1363197	0.07401599	0.01542639	0.2680529	0.1617794	0.09033074	0.04584857	0.1136315	0.006807524	0.1236958
FLT3LG	0.9513333	0.4276458	0.8919562	2.08734	1.275897	1.089886	0.7555105	1.735627	1.109578	2.773685	0.498432	0.3432974	1.63972	1.070468	0.4042533	1.246329	0.7183246	0.3986427	0.5047944	0.3138361	0.775529	1.118937	0.770587	0.4047202	0.9052734	0.4293544	0.9996181	0.2569885	0.9997421	0.4487582	0.6785835	0.3496759	0.7964293	0.8863875	0.7836354	1.189543	0.9632182	0.5827082	0.1875019	1.397545	0.339305	0.09546907	0.3365874	0.5909871	0.7736052	0.3888321	1.020117	0.2200103	0.4832795
FSHB	0	0	0	0	0	0	0	0	0.2180419	0	0	0	0	0	0	0	0	0.01023877	0	0	0	0	0	0	0	0	0	0	0	0	0	0	0	0	0	0	0	0	0	0	0	0	0	0	0	0	0	0	0
GAL	0.6132359	0.88241	0.06026845	0.3498311	1.302108	3.457283	0.9147049	4.533172	0.04890848	0.2446688	0.2262208	0.5544275	0.2871781	9.477582	0.3687516	0.2845676	0.8938867	2.556919	0.5788679	0.1786355	0.134747	0	0.08607105	7.840723	0.2032669	4.255912	0	6.595006	0.1141913	0.2267158	0.5332837	2.72572	1.027787	0.8748187	2.478029	1.461532	0.8153667	0.2899279	0.4536938	0.03731156	7.223894	0.9869625	12.93027	5.236113	0.1854307	3.865105	2.299794	4.611574	2.039844
GALP	0	0.0149141	0	0.06060508	0	0.06748653	0	0	0	0	0.01844268	0	0	0.01794432	0.0146018	0	0	0	0	0	0	0.01495588	0	0	0	0	0	0.02165924	0	0.02992493	0	0.1125257	0	0	0.1056729	0	0.03896686	0	0	0	0	0	0	0	0	0	0	0	0.0117306
GAST	0.6720731	1.309648	0.03334	0.06047613	0	5.073169	0.6931602	0	0.09018586	0.06152215	2.024379	0.3407829	4.280515	2.148737	0.1165658	0	0.1373585	4.023181	4.221145	0.07601512	0.03727044	0	0	0.4364278	0.4216707	0.5416413	0	32.50619	0.05264137	0.08958377	0	0.160409	0	1.935769	0.597539	0.03675033	0.3110717	0.09623138	0	0	36.9828	2.537198	0.04852724	0.08420271	0.1709645	5.536263	5.046849	2.012521	0.8662178
GCG	0	0	0	0	0	0	0.02047247	0	0	0	0.007247272	0	0	0.01410287	0	0	0	0	0	0	0	0	0	0	0	0.00710994	0	0	0.01036508	0	0	0	0	0	0.006920903	0	0	0	0	0.01016025	0	0	0	0	0	0	0	0	0
GDF10	0.6303045	0.3927056	7.732899	0.7400822	0.1221826	0.08584536	1.000683	0.2607391	0.4828502	0.09411036	0.105569	0.6060057	0.2531404	0.1027163	0.02786104	14.28899	0.2538915	0.8097706	0.09741287	0.1526178	0.08551883	12.24793	5.062015	0.2375127	1.975402	0.6904567	12.26648	0.1322465	0.06039409	0.2797822	0.02014613	0.7115949	1.873415	0.5552145	0.03360495	0.9346066	0.01487019	0.2514753	0.3427885	8.968892	0.6285838	0.04298741	0.1484641	2.994712	0.8238011	0.04867136	0.4523531	0.01083997	0.02685917
GDF11	0.9834314	5.358547	1.105954	0.8569489	0.9051346	2.300929	2.624873	1.86525	2.066243	1.546475	2.012283	0.7178603	5.582267	0.5132942	2.610512	1.239251	2.286928	1.402511	3.611428	1.432056	0.6394139	0.8653438	0.8995852	2.571737	1.516665	3.538573	0.833301	6.054781	0.8802547	2.036236	3.481655	1.369026	2.676149	1.75796	2.024711	2.250613	3.217258	2.007961	0.5547733	1.297091	0.6469723	1.532663	5.11641	2.512026	4.42746	1.820701	4.291242	0.7109754	3.552529
GDF2	0	0	0	0	0	0	0	0	0	0	0.008848715	0	0	0	0	0.1224407	0	0	0	0	0	0.02870305	0.03434037	0.008070867	0	0	0.05197138	0	0	0	0	0	0	0	0	0	0	0	0.01436614	0.04962152	0	0	0	0	0	0	0	0	0
GDF3	0.09712113	0.0112909	0.01264713	0	0.06610718	0	0.05258843	0.01261633	0.01710547	0	0	0	0.05021946	0	0	0.0351268	0.01736844	0.2570352	0.08282284	0	0.0141381	0.02264506	0	0	0.0266593	0.01369768	0.02050122	0.01639739	0.03993776	0	0	0.02433971	0.07702775	0.08344444	0	0.139408	0	0.03650424	0.05667031	0.01957427	0.03896941	0	0.01840824	0.01597065	0.3372374	0	0.009971159	0	0.01776159
GDF5	0.4377196	0.7243203	0.3612463	0.6123037	0.02063663	0.1515174	0.3878396	0.183137	0.04805822	0.6447502	0.1372955	0.1452771	0.007838487	0.1017794	0.2122282	0.3371894	0.1138598	0.1805366	0.06463687	0.1957835	0.4700358	0.323411	0.160692	0.2385267	0.2746331	0.1411079	0.2303946	0.02303443	0.3459688	0.2227745	0.9045457	0.1538617	0.7664567	0.1875513	0.08116498	0.1109732	0.4420368	0.07407077	0.06368663	0.1741488	0.02737137	0.02852366	0.5947614	0.1420881	0.3401198	0.03390992	0.04202131	0.04027914	0.03742622
GDF6	0.1259905	0.1700957	0.0465733	0.007680027	0.02950799	0.3363811	0.1936578	0.3421134	0.05726473	0.3593917	0.01402262	0.1298308	0.01120813	0.445694	0.01110226	0.05879777	0.005814508	0.0215122	0.02772697	0.03861346	0.009466149	0.04548592	0.04232621	0.2515358	0.1695722	0.2613811	0.01372657	0.1317463	0.02005521	0.04550594	0.008919967	0.02037078	0.238529	0.1508493	0.04910082	0.2286842	0.1678913	0.7780502	4.981986	0.03931778	0.1630745	0.2406346	0.172553	0.4437649	0.07816046	0.03232483	0.2770614	0.05039518	0.234872
GDF7	0.03702936	0.1162318	0.1848422	0.1574402	0.08121507	0.0389593	1.376793	0.01282727	0.1108706	0.03559185	0.01951909	0.02628667	0.07446121	0.03798328	0.005619648	0.1808027	0.1920398	0.08370813	0.06666436	0.003664694	0.1976492	0.2647723	0.22266	0.02589565	0.06776258	0.1166361	0.08598147	0.03751099	0.07359748	0.01439613	0.01862452	0.04639999	0.09055245	0.4666178	0.03050195	0.2090648	0.02249518	0.08660068	0.08930762	0.4726616	0.08914717	0.009290012	0.06550606	0.2740108	0.0906643	0.05215359	0.1900851	0.01366532	0.04063176
GDF9	0.1238561	0.162122	0.07168252	0.2167107	0.1415488	0.1287026	0.4719366	0.1048783	0.3037825	0.1058203	0.1266184	0.1221165	0.2213853	0.1129305	0.5095979	0.1791853	0.2165731	0.5098961	0.3129536	0.4249335	0.101502	0.2438643	0.06824786	0.101052	0.1158448	0.1604496	0.2246506	0.2478362	0.1810902	0.08132389	0.04027179	0.06437886	0.0800405	0.05044839	0.2468709	0.1843681	0.0780288	0.2069019	0.2698087	0.07396315	0.6478976	0.1473105	0.8416421	0.1267278	0.7155585	0.1094549	0.1921524	0.06500677	0.1140935
GDNF	0.154887	0.4779912	0.0110015	0.1729507	0.1405687	0.4246824	0.3812138	0.3219245	0.06943868	1.860926	0.0283395	0.5660042	0.8979682	0.0275737	0.4840088	0.04583419	0.1712293	0.06987185	0.00800511	1.095308	0.04919384	0.009849251	0.01047436	0.07015969	2.036891	1.028692	0.01783361	0.3708581	1.036442	0.6536212	0.02704067	0.2399566	0.4634509	0.3677726	0.02706327	0.02021139	8.374292	0.5292388	0.1971856	0.02837879	0.1581941	0.06358647	0.02135062	0.1806033	2.061016	0.1819851	0.06071603	1.727257	1.027456
GH1	0.03772986	0	0.05240735	0.09506281	0	0.0529284	0.01361979	0	0.03544093	0	0	0.01339197	0.03468334	0	0.05725956	0.03638972	0	0	0	0	0.05858565	0	0.0374222	0	0.02761779	0.04257047	0	0.01698693	0.0827473	0.03520432	0	0	0.1795436	0.05186672	0.08287723	0.1010941	0	0.03781668	0	0.08111209	0.02018524	0.012621	0.01907007	0.04963454	0	0	0.02065931	0	0.02760027
GH2	0	0	0	0	0	0.03679301	0	0.6814136	0	0	0.06032864	0	0	0	0	0	0	0	0	0	0	0	0	0	0.01439881	0	0	0	0	0	0	0.03943797	0	0	0.05761184	0	0	0	0.5631853	0	0.02104756	0	0	0	0	0.02607546	0	0	0
GHRH	0	0.1718	0	0	0	0.03701893	0	0	0	0	0.09104862	0.05619928	0.2547096	0	0	0	0.0377535	0	0	0	0	0	0	0	0	0.1488722	0	0.03564275	0	0	0	0.02645342	0	0	0.0289828	0	0	0	0	0	0	0	0.2000685	0	2.424696	0	0	0.046745	0.01930405
GHRL	0.2987922	0.1287786	0.5845806	0.716103	0.502658	0.245358	0.1973021	0.3408058	1.365678	0.2941975	0.09219555	0.2250422	0.2813652	0.1957183	0.2256204	0.8539949	0.3440617	0.3568091	0.2320163	0.0778934	0.2036873	0.7408523	0.3577954	0.1681822	0.2080433	0.320681	0.319974	0.04921601	0.3116655	0.3467899	0.5358182	0.1388036	0.4970697	0.8816002	0.2481231	0.6862198	0.03541756	0.1460877	0.102056	0.4935105	0.1988403	0.05119334	0.3204585	0.297198	0.1712958	0.2028681	0.442934	0.1355469	0.3465189
GIP	0.168063	0.0195383	0.02188519	0.07939604	0.03813166	0	0.06825111	0.02183188	0	0	1.353013	0.02236983	0	0.3291129	0	0.03039254	0.03005516	0.1667946	0.04777351	0	0.1467914	0	0	0	0	0	0.03547627	0	0.03455509	0.03920333	0	0	0	0.1443962	0	0	0	0.02105621	0	0	0	0.02108201	0	0	0	0	0	0.0186066	0.04610324
GKN1	0.0785464	0.02435061	0	0	0	0.03672896	0.02835381	0	0.01844532	0	0.1053914	0.01393977	0.01805103	0.07324531	0.07152212	0.01893913	0.05618667	0.03464606	0	0	0.04573657	0.03662824	0.01947648	0	0.0287475	0.01477061	0.02210706	0.01768178	0.06459907	0.01221479	0	0	0	0	0.01437789	0.03006554	0.06362214	0.09184834	0.01222185	0.4854725	0	0	0	0.01722162	0	0	0.02150438	0.02318943	0
GMFB	13.93136	10.53158	16.62383	3.521751	8.43128	5.69769	9.731435	8.145479	6.595421	11.07468	5.46166	8.068717	8.623273	13.13199	20.31262	8.4684	6.016057	8.235515	3.684234	13.69928	9.07081	9.194503	8.537306	5.019185	8.042101	11.15734	8.679582	6.054615	8.733736	9.186216	7.424357	10.06429	6.292805	10.74889	3.822084	7.799365	8.291176	5.861304	6.836351	8.908218	13.977	7.37682	6.167212	8.716397	11.37414	5.605506	7.115412	10.46587	3.25983
GMFG	66.9908	8.177712	88.36083	35.06236	16.5646	10.19635	9.992207	15.01266	18.70449	11.41091	4.260953	8.771614	5.651476	16.49288	2.169376	49.78754	4.621636	13.3585	5.050526	5.76669	17.4936	42.09527	39.5303	2.012029	12.09285	18.70274	53.93879	2.78157	12.65301	15.49479	13.12757	12.2348	15.06822	28.50446	3.348388	44.25973	4.317424	8.772556	5.089374	54.69024	11.27686	4.163712	5.587147	13.90447	8.671685	6.40324	19.72537	3.755286	3.899159
GNRH1	0.1195136	0.1508508	1.502949	1.790601	0.7902472	1.13767	0.4067694	0.2572742	0.7938608	1.247203	0.1276334	0.672669	0.7533489	0.410764	1.259268	0.7657125	0.3175408	0.06777807	0.4465007	0.4562201	0.4473722	0.851908	0.5969287	1.414875	0.3561785	0.5682827	0.5766404	0.08071203	1.530543	0.3584368	0.09367991	0.2396121	0.5551834	0.4107342	1.003213	0.7940324	0.3733919	0.2823588	0.9165345	0.3853975	0.1644146	0.1028017	1.708644	0.3593668	0.9667933	1.340962	0.4066671	0.6729211	0.8992487
GNRH2	0.03655319	0.03399618	0.07615941	0.2417576	0	0.1281943	0.09896273	0.03798694	0.1545104	0.2108049	0.231217	0.1556918	0.579629	0.1022586	0.798823	0.2644114	0.3399191	0.1209244	0.04156237	0.02170541	0.1064223	0.1363657	0.1359567	0.1917199	0.1003368	0.1443499	0.03086392	0.2468575	0.4509376	0.1193725	0.06016914	0.1648919	0.1159628	0.07537375	0.4014628	0.04197486	0.2664709	0.2930984	0.05118919	0.2946843	0.08800078	0.07336438	0.110852	0.240433	0.4295923	0.03634088	0.1200901	0.04856255	0.762076
GPHA2	0.1624367	0.01510737	0.1861423	0.06139046	0.02948409	0.2506573	0.439775	0.03376161	0.02288734	0.1561307	0.3362703	0.01729675	0.04479619	0.05453058	0.07395511	0.1175003	0.2788703	0.06448432	0.03693934	0	0.4540071	0.1211976	0.1450009	0.05111839	0.03567049	0.1649491	0.0274309	0	0.08015587	0.01515636	0.1426039	0.03256685	0.1030641	0.02232995	0.1784038	0.1119178	0.03947184	0	0.01516512	0.1309531	0.02607079	0.01630099	0.07389138	0	0.225614	0	0.02668308	0.0719348	0.01188262
GPHB5	0	0	0	0	0	0	0	0	0	0	0.03185863	0.05899372	0.07639277	0	0	0	0	0	0	0	0	0	0	0	0	0	0	0.5238106	0	0	0	0	0	0	0.03042393	0.03180968	0	0	0	0	0	0.333585	0.04200332	0	0	0	0	0	0
GPI	14.57777	64.75637	11.32071	25.61946	82.46112	69.77479	44.59168	116.5133	34.13503	53.6198	83.69589	54.10766	66.07323	37.24898	59.88154	17.97341	48.46846	144.4559	40.5725	99.25524	94.43321	16.27178	17.61642	123.0681	45.68389	59.73153	20.76795	106.1526	41.97248	81.21757	45.00131	39.22846	25.10311	58.71493	113.1448	51.64926	72.47207	83.96836	37.17701	14.9928	199.2155	104.134	114.8475	31.79008	59.51717	176.3823	41.92614	56.91668	131.2572
GREM1	11.48256	5.784071	0.0911908	4.29879	4.514239	16.9806	12.50301	11.70713	2.160577	7.457507	1.537342	2.597822	2.290473	2.663168	1.038067	0.09088213	4.045771	11.31346	2.386399	2.892462	3.005468	0.047063	0.03064285	0.9668491	0.6953987	22.73818	0.1443437	0.105713	3.57079	3.105603	5.531893	1.525808	17.35626	2.834206	0.3709862	2.262261	15.59783	12.95612	1.550815	2.309684	14.61617	3.651215	0.785453	6.256286	5.912894	3.675602	2.273604	4.40277	2.503354
GREM2	0.4797452	0.3220587	1.025864	0.1226926	0.09820959	0.1467441	0.5586007	0.0449831	0.4015109	0.416049	0.07467297	0.1958889	0.04973774	0.04036396	0	0.7775533	0.2373853	0.08591724	0.04101419	0.0342706	0.004200745	0.780489	0.2844267	0.03027059	0.3089218	0.8465364	0.5664973	0	0.0711984	0.1110667	2.058352	0.166333	0.223145	0.193387	0.02377006	0.4970548	0.1051825	0.3579254	0.5691248	0.471092	0.0578934	0.05429756	0.06016447	0.5741736	0.05780813	0.09324008	0.09776757	0.04792203	0.1213794
GRP	3.747153	1.364421	1.675619	0.1336018	0.4812386	1.958828	3.254025	0.477582	3.237577	1.562995	0.04065626	0.5081709	13.18529	0.8900467	0.1931349	2.19912	3.312637	0.6081177	0.08038974	0.02099125	0.04116829	1.252849	0.2892635	0.611859	0.3105135	0.9971461	0.6268169	0.1432412	0.8140546	0.3463344	0.0775859	0.1417481	0.672884	0.3401709	0.3300156	0.8118756	5.497671	2.055047	0.0330033	0.6839723	1.106369	0.7272427	0.02680118	1.162611	11.87831	0.3514518	0.0290347	0.4383374	0.03878957
GUCA2A	0.02643521	0.02458599	1.900204	0.1498618	0.04798289	0	0.05725577	0	0.03724723	0	0.03040288	0.2251922	0	0	0	0.5354214	0.03781985	0.03498095	0	0	0.03078578	1.380672	1.415861	0.02773031	0.1161015	0	1.919584	0	0	0.04933143	0.02900949	0.07949974	0	0	0.0871012	0	0	0.02649605	0.2961596	0.1278692	0	0	0	0.03477616	0	0.05256335	0	0	0
HBEGF	7.102164	9.187224	69.87546	16.57583	8.603199	23.21926	2.115769	9.701139	6.193778	13.49961	3.920702	25.20867	13.57282	36.24018	1.856151	76.20696	3.36554	43.27077	2.878821	3.68162	6.146659	33.15179	125.2245	12.01428	9.166122	30.58568	44.07723	23.23121	5.681186	17.16448	7.673452	39.98937	7.320661	16.41596	11.87286	15.63009	8.465571	6.893713	3.126849	92.6385	16.06237	28.89904	1.700383	31.70743	7.705184	14.12183	74.51448	49.5813	16.12579
HDGF	50.80016	100.8247	44.89638	65.24187	158.499	142.0993	88.27085	195.7606	112.2501	170.1492	134.7447	145.4385	106.8655	127.4406	444.1099	48.53674	233.985	144.5005	126.2921	126.7621	138.0694	57.26448	37.52652	118.0842	112.4417	56.95964	54.10517	132.4768	105.6978	128.7603	125.1798	132.3763	103.9681	87.49716	151.9284	110.2959	99.79523	120.3564	161.8402	36.03231	164.9167	224.1637	181.957	101.9711	368.5481	182.3184	121.184	144.0341	174.91
HDGFL3	3.051269	4.705605	3.301138	1.476015	2.870828	3.752002	8.089009	3.648951	5.228982	4.796403	2.504467	1.22395	2.723222	7.56099	10.69646	2.206498	6.736675	4.495673	4.019759	5.008565	0.4257219	2.125051	2.158952	4.162825	2.46314	3.953352	2.091094	4.900029	1.93176	3.492075	1.156758	4.816791	4.129474	3.267083	3.369498	2.435792	2.808841	7.759357	0.7024475	2.084585	3.903525	8.435695	9.076533	3.475894	6.818634	3.236888	7.075217	5.751723	2.884027
IAPP	0	0.01291133	0	0.0524666	0.01259911	0.06816129	0.2029581	0	0	0.01334352	0.1037795	0	0.2105649	0.02330195	0	0	0.009930546	0.03674049	0.04735464	0.03297379	0.09700291	0	0	0.02184385	0	0	0	0.03750138	0	0	0	0.01391643	0	0.09542009	0.1677177	0	0	0	0.02592137	0	0.05570269	0.02089717	0.6209785	0.009131351	0	0.02760364	0.125424	0	0.01523301
IFNE	0.09177947	0.01896871	0.01062359	0.03854072	0	0.1287506	0.06626142	0.3603223	0.07184297	3.979544	0	0	0.04218435	1.16396	0.01857151	0.01475326	0	0.05397738	0	0.4481027	0	0.02853278	0	0.5134713	0.2911195	0	0.06888409	0.06886905	2.633496	0.5328463	0.02238156	0.1124495	0.08087914	0	0.929611	0	0.1239014	0.4292898	0.05712367	0.01644238	0.0327343	0	0.757683	1.596426	0	0.3852627	0.05863041	0.7948235	0.5221909
IFNK	0.02638883	0.01227143	0.02749087	0	0	0	0	0	0	0.05072879	0	0	0.05458063	0.1624118	0	0	0.0377535	0	0.03000512	0	0	0	0.01963024	0.04152249	0	0.01488722	0	0	0.04340604	0	0.0144793	0	0	0	0	0	0	0	0.02463667	0.04254827	0	0	0	0	0	0	0.01083708	0	0
IFNW1	0.007785526	0	0	0	0	0	0.008431297	0.01618181	0.01096981	0.01496657	0	0.01658053	0.01073532	0	0	0.01126349	0	0.01030236	0	0.009246145	0.009066826	0.01452238	0	0	0	0	0	0	0	0.007264384	0.008543685	0.007804581	0.02469912	0	0	0.01788059	0	0	0	0.01255306	0	0	0.02361056	0	0.008318147	0	0	0	0
IGF1	1.941816	0.8303357	0.9843276	0.239003	0.1620513	0.1278519	0.5700336	0.2087567	0.207036	0.1394461	2.312412	0.4317623	6.350169	0.06452144	0.6503587	0.1614521	0.2288459	0.1796715	0.3130001	0.06847658	0.1602901	0.1856142	0.1964723	0.0136577	0.3063331	1.920225	0.1821762	0.08290345	0.2784063	0.3436242	0.2714667	0.5015584	0.938206	0.245461	0.04494179	1.693733	0.3570573	0.2404892	0.0729321	0.6867598	0.182099	0.06159587	0.03102335	0.9077796	0.1251949	0.1664257	0.2826189	0.03953701	0.454446
IGF2	2.191911	14.0656	1.636808	0.5172403	6.392306	4.656142	24.83885	1.108705	2.572151	6.020073	0.5825077	3.736258	3.144232	4.165134	0.3277423	2.045458	16.65687	0.6531097	1684.933	5.620914	0.2133478	2.454355	4.255085	220.3208	8.355926	2.414762	4.640534	0.4628604	1.623668	0.1950673	1.705275	1.363304	30.69681	6.387844	0.3550694	3.02686	17.6915	3.808487	1052.781	2.630628	3.829301	4.381989	0.7810668	2.631169	15.37063	0.6042564	0.378824	1.994817	987.9406
IL11	1.88654	0.6808781	0.08213297	0.4788731	0.9404001	1.311393	2.500411	1.275812	0.7061914	4.839082	0.1683939	0.9954279	2.942981	5.173675	0.5435521	0.1140602	3.005156	2.526211	1.126961	0.2808945	0.964064	0.02626098	0.06702651	3.485339	0.3957274	2.255656	0.09509925	0.7606279	1.250504	2.348765	0.389331	1.016144	2.715553	0.1006394	0.5071718	4.798319	2.038969	1.106307	0.4521489	0.4812367	1.870947	1.684098	0.2903277	1.489073	0.4151537	0.4031103	0.4116547	2.882929	5.137074
IL12A	0.9216689	0.1645815	0.5453704	0.4040636	0.3479701	0.5585503	0.3752919	1.111072	0.7168449	0.4394008	0.2035204	0.5260418	0.1423377	0.7095747	4.981761	1.088053	1.097072	1.014722	0.3521189	0.245186	3.185709	0.6464166	0.2413365	0.4408711	0.3885985	0.2662185	1.033472	0.1095491	0.230435	0.2958314	0.2103757	0.3104387	0.9707479	0.2939453	0.3401217	0.685826	0.2866739	0.487761	0.4887481	1.034298	0.5917046	0.1331887	0.8049814	0.2521954	4.466698	0.2345768	0.6903855	0.1110194	0.09169423
IL16	2.783461	1.777886	2.557647	4.14817	2.336518	1.732519	1.56239	1.835366	3.432976	2.347853	0.387638	1.066109	0.6551119	0.9157686	0.3227632	4.710637	1.131668	1.507542	0.5062712	0.8389695	2.003155	3.004309	3.439853	0.164387	1.006439	3.551735	3.465492	0.2587003	2.741321	1.250993	1.654189	0.887701	3.653672	7.493768	0.4234546	7.652297	0.9217819	1.325124	0.9579456	5.973892	1.241611	0.3032923	0.4865564	2.334791	1.303565	0.6009407	2.931763	0.3734305	1.392018
IL17B	0.4471502	0.1963834	0.2070328	0.02347133	0.06763567	0.08712134	0.1345109	0.0387241	0.1750097	0.2865276	0.05714034	0.07935654	0.2911568	0.1250916	0.1017906	0.1437559	0.01777002	0.01643614	0.02824594	0.1032575	0.07232497	0.08109027	0	0.0260587	0.04091355	0.04204317	0.08390094	0.1342122	0.1430141	0.04635769	0.01363039	0.04980495	0.07880874	0.08537379	0.2864774	0.213947	0.1509121	0.1244942	0.03478836	0.3805102	0.07974087	0.01246467	0.03766772	0.3267983	0.1061646	0.09878959	0.05100853	0.1650164	0.06360293
IL17C	0.1090764	0.03043385	0.04545264	0.08244752	0.2771804	0.1683167	0.01181238	0	0.1383199	0.2516207	0.06272385	0.4065176	0.03008069	0.2441156	0	0.04734095	0.07802572	0.3319766	0.3720721	0.03886197	0.1778387	0.04069214	0.09736827	0.04576808	0.2035986	0.06153527	0	0	0.4664812	0.2544378	0.1077285	0.06560602	0.1038115	0.07497292	0.1557379	0.1252549	0.5831184	0	0.0101834	0.07034813	0	0	0.03307876	0.01434927	0.03496155	0	0.008958859	0.5699907	0
IL17D	0.3436021	0.3868432	1.116243	0.5809489	0.2297756	0.462987	0.7246202	0.2161271	0.2930295	0.3128809	0.05199651	0.2310809	0.8228928	0.3086078	0.3458085	1.216578	0.2199167	0.2034089	0.1028128	0.1342317	0.1053027	1.252329	1.076212	0.2466139	0.2035266	0.4948087	0.9925252	0.8182728	0.3123356	0.1054613	0.3125648	0.2583323	0.3155429	0.1988822	0.1340683	0.3686079	0.3405706	0.607219	1.114315	0.4665347	0.2539688	0.1406481	0.1439627	0.5769164	0.347787	0.431503	1.132567	0.09209903	0.5258569
IL17F	0.01409713	0.01311099	0	0.07991691	0	0	0	0.08790044	0	0	0	0	0	0	0	0.02039462	0	0.03730864	0	0.01674185	0	0.01314772	0	0	0	0	0	0.03808129	0.04637571	0	0	0	0	0.03875826	0	0.03237611	0	0	0	0.02272963	0	0	0.02137564	0	0.03012307	0	0.06947104	0	0
IL19	0.04651453	0.1243745	0.006057131	0	0.01055364	0.08972118	0.1007454	0.4410935	0.04915426	0.3353159	0.01337398	0.1052515	0.04008627	0.07807548	11.86994	0.01682339	0.2578679	0.007693916	0	0.0621461	0.05416964	0.005422735	0.008650357	0.04879333	0.08937615	0.05248219	0.009818713	0.007853255	15.11074	0.01627537	0	0.005828546	0.07378228	0.01598572	0.0255434	0.140211	0.2967025	0.1573478	0.01628477	0.01874953	0.07465496	0.02333934	0.01763263	0.01529775	4.143459	0.02312219	0.004775518	0.04119776	0.08081285
IL1F10	0.1695363	0.04379908	0.01962404	0	0.03419194	0.1189149	0.03059975	0	0	0.01810608	0.02166467	0	0	0.09485657	0	0.01362621	0	0.3863675	0.08567522	0	0.01096876	0	0.02802564	0.01976023	0	0.04250827	0	0.01272158	0.01549245	0.01757644	0.01033588	0.141626	0	0	0.1344787	0.01081569	0.09154895	0	0.1846593	0.0151863	0.01511681	0	0	0	0	0.7865742	0.2088699	0.3253417	0.4202891
IL36RN	5.50326	3.735885	0.004749863	0.4652574	0.1655184	4.253418	4.863573	0.05212122	0.1863039	2.164931	3.120051	0	0.1508867	2.857166	0.01245513	0.006596258	1.043686	17.08053	9.507957	0.9313522	0.180534	0	0.01356682	2.104444	0.1501858	1.070038	0.007699609	0.1970669	5.047285	2.11862	1.255867	13.56558	0.3399179	0.4951576	4.121285	0.08377159	5.329188	0.1599481	32.21908	0.01470295	0.6073806	0.8510512	0	0.07197686	0	27.1797	8.395958	72.14812	16.76679
IL36A	2.574694	1.748678	0.01764617	0.03200876	0	0.8079131	0.2935003	0	0	1.367621	0.2337735	0	0	0.4738674	0.03084794	0	0.1211683	0.7845108	0	0.2011661	0	0	0	0.4086785	0.5021585	0.2484556	0	0.06863639	47.39324	1.248591	0	1.205597	0.02686863	0.1397131	0.1302268	0.07780475	6.503429	0.01697776	0	0	0	0	0	0.02228338	0	1.650359	1.75297	8.731524	0.09912889
IL37	0.08964026	0.01667393	0.2427978	2.913522	0.1301658	0.05029986	0.0194151	0	0.1263032	0.1033924	0	2.214479	0.1236033	0.1805554	0.2285469	0.4668641	0.02564898	1.636933	0.08153953	0	0.04175711	0.05016192	0.08001838	0.1128382	0.1968467	0.04045632	0.03027534	0.1452899	0.08846762	0.016728	3.816736	0.05391579	0.05687568	0	0.03938068	1.276406	0	0.1078159	0.06695067	0.5492227	0.05754839	0	0.02718451	0.02358479	0.1532363	0.1782393	0.02944998	0.01587881	0.02622958
IL36B	0.1207194	0.4715537	0.008384055	0.01520802	0.01460795	0.1580583	0.04357749	0	0	0.09282635	0.1110705	0.01713943	0.08877748	0.04502882	0	0.04657262	0	0.6389779	0.01830168	0.03823125	0.009372449	0.007505948	0.023947	0.1604025	0	0.299656	0	0	0.1588536	0.150185	0.01766335	0.4275858	0	0.06638052	0.1325858	0.01848331	0.9387074	0	0	0	0.01291683	0.1372982	0.01220321	0	0.008598534	5.45683	0.3833855	2.060006	2.278373
IL36G	25.11299	5.494398	0.01135493	0.1029847	0.0395685	28.45548	3.552948	0.4870725	0.06143095	7.333618	2.507136	0.2205211	0.1052061	46.45813	0.1290249	0.06307552	1.996011	19.13973	20.30042	13.24233	0.02538711	0.01016566	0.04864886	69.5285	1.591705	4.439627	0.07362611	0.1324981	94.82427	7.871687	0.5023687	52.39215	1.67707	0.2397395	5.638414	0.9262148	12.6339	1.103407	0.02035203	0.08787144	0.1924326	9.25372	0	0.1147109	0.2212627	86.75646	102.6299	158.7577	68.43579
IL1RN	41.90962	42.28192	31.66204	4.286264	10.73308	52.28537	24.2538	5.439384	7.12748	25.92263	11.38583	14.74765	2.204011	87.88087	2.39352	12.20383	17.91088	56.81489	17.94335	71.42678	18.03358	5.786374	7.532803	85.47358	29.93676	17.31023	9.736013	3.943472	77.21063	66.10921	10.17962	88.93322	9.181745	10.03394	157.4898	9.798094	49.02269	2.690203	2.143527	14.06288	7.006684	5.094932	1.492034	6.405457	3.899208	45.14758	20.36784	95.67852	40.83998
IL20	0.2879701	0	0.1099986	0.03627796	0.01742327	0	0.08316153	0.2194613	0.1082	1.789914	0.01103972	0.2248689	0	2.266435	4.212959	0.04166124	0.1235963	0.1143187	0.02182887	0.04559937	0.02235751	0	0.01428109	0.06041561	0.0843162	0.1624578	0.03241992	0.01296514	0.4736715	0.1074777	0	0.04811248	0.6851759	0	0.01054256	0.1984096	0.09330164	0.009621091	0	0.1238163	0	0.03853151	0.2328812	0	0.2051137	0	0.0315361	0.2975631	0.03510947
IL21	0.06276065	0.1167407	0	0.1581295	0.03797256	0.05869482	0.06796634	0.1739263	0.1179064	0.2412969	0.02406014	0	0	0	0	0.06053145	0	0	0	0	0.2436315	0	0	0	0	0.04720842	0	0.05651285	0.06882182	0	0.06887232	0	0.1327363	0.3163461	0	0.3363243	0	0.06290508	0.01953116	0.1011927	0.03357656	0	0.03172156	0.02752105	0.04470281	0	0.1374605	0	0
IL23A	1.799421	1.673546	0.6072542	1.700159	1.771082	4.97744	3.897347	1.843663	10.48078	2.241127	7.505567	3.319403	3.110222	5.615317	13.07339	0.8983081	28.22734	1.727151	5.187068	0.7524664	10.21216	0.5791089	0.5655891	16.27038	1.739199	4.646768	0.6205807	3.337567	5.794542	1.288789	1.34888	0.9781303	5.346745	1.25424	2.185064	2.037213	1.231707	0.6604591	0.5205457	1.205475	0.7931932	1.23352	1.172094	1.667029	8.556577	0.9574767	17.01704	9.438985	4.468066
IL24	1.542927	0.9330997	1.219378	2.456021	1.821071	1.236833	1.193504	1.153218	2.291787	1.534168	0.410846	0.728404	0.5344985	10.08716	1.404945	0.9676467	1.652836	1.468422	0.5876697	0.8484962	1.265764	0.6096316	0.8594058	5.341902	1.026477	2.246849	0.4107288	0.2463835	1.650263	0.7020941	0.6172176	0.8457342	4.267917	7.658732	0.200346	7.017289	0.3878572	1.180808	1.277273	4.166678	1.146693	1.10598	1.094867	2.119747	1.274934	0.4382758	2.278579	2.928353	1.946012
IL25	0	0.02046734	0	0.02079282	0	0	0	0	0.01550379	0	0	0.140601	0.1820685	0	0.02003875	0	0	0.02912094	0	0.0130677	0	0.02052468	0	0.01154246	0.03624456	0.04966036	0	0	0.01809908	0	0	0	0	0.01512621	0.012085	0	0	0.01102871	0	0	0.01766024	0.01104222	0.01668457	0.01447523	0	0.0656369	0	0	0
IL26	0.05596888	0	0.02915311	0.290848	0.1015898	0.1766578	0.01515281	0.5671009	0.1182903	0.2420825	0	0	0	0.01565746	0.05096367	0.08097137	0.02001813	0	0	0.06646903	0.04888495	0.03914963	0	0	0	0.06314949	0.07088654	0	0.4833212	0	0	0.04207939	0.3329211	0.03846983	0	0.09640551	0.03400086	0.02804884	0.01306316	0.1128024	0.08982901	0	0	0.0184071	0	0.02782191	0.2528315	0.0619643	0
IFNL3	0.1365648	0	0.04064798	0.1105984	0.070823	0.3010489	0	0.1419214	0.08246567	0.07500755	0.0224374	0	0	0.08732437	0.01776457	0.02822446	0.05582229	0	0	0	0.4543997	0	0	0.4502308	0	0	0	0	0	0	0	0.019557	0.3404057	0	0.02142697	0	0.284443	0.05866245	0.1639249	0	0.03131199	0	0.05916422	0.0513298	0	0	0.01602369	0.1555135	0.01427148
IL3	0.01432537	0	0	0	0	0	0	0	0	0	0	0	0	0	0	0	0	0	0	0	0	0.01336059	0	0	0	0	0	0	0	0	0	0	0	0	0.01573352	0	0	0	0	0	0	0	0	0	0	0	0.02353194	0	0
IL31	0	0	0.05200154	0	0	0	0	0	0	0.03198607	0	0	0.1147159	0	0	0	0	0	0.1135149	0	0	0	0.02475495	0	0	0	0	0.02247386	0	0	0	0.0500391	0	0.02287338	0	0	0	0	0	0	0.02670525	0	0	0	0.01777728	0.09925403	0	0.01473709	0
IL32	37.86892	7.929812	57.42988	59.61997	37.78416	38.70341	21.75625	47.21151	45.432	36.32222	6.878725	6.044356	7.335813	35.99765	2.616375	35.68298	49.77179	15.13436	26.20067	5.650204	76.53158	25.18943	23.06189	17.42573	10.76154	14.57565	28.88385	1.905649	7.270546	10.97329	37.57019	13.46206	27.74792	15.88349	7.310276	29.30807	7.528874	11.703	6.537892	22.87702	28.74567	8.109473	8.870097	11.6543	11.54844	6.440264	14.56795	18.18794	14.05502
IL33	47.3074	19.77786	62.87187	6.195039	2.156988	1.569748	11.8126	5.699081	4.44331	8.115514	4.094809	3.57953	1.460069	0.8227026	0.5599855	32.73858	0.8467554	8.566193	3.78546	4.146013	1.626242	32.39131	24.17398	0.5966065	18.74931	10.87778	29.88308	0.4933886	71.88937	38.51046	0.7814281	7.740858	12.06536	9.750795	1.228985	35.61788	8.528173	7.234561	3.241998	44.88169	3.992669	9.183047	8.715064	12.0502	3.492762	4.358024	4.075047	1.527583	1.948326
IL34	2.84262	5.776198	1.136815	1.412915	1.52834	5.357881	3.450436	1.974079	10.40227	2.343793	5.965255	1.283926	1.959818	4.582945	0.4906937	3.225665	7.777085	1.622283	19.22451	0.6559836	4.28318	2.494116	3.267077	4.93212	1.967356	2.120478	1.342284	2.774963	2.260302	0.5153842	2.772011	0.8373165	7.158872	7.695042	2.478399	5.863266	3.273705	0.8912069	2.238815	3.312592	1.048692	0.2906731	1.031611	1.33808	0.8204457	0.9509659	4.381809	0.9366794	0.6800073
IL5	0.09478031	0.008815013	0.12836	0.05373115	0	0.02659205	0.03079256	0.01969959	0.01335455	0.01822017	0	0.0100925	0	0.04242413	0.05178256	0.04113621	0.02711972	0.05016802	0.02155377	0	0.03311363	0.04419854	0.01410112	0.02982712	0.0208134	0.03208209	0.08002839	0.02560349	0.01559007	0	0.02080202	0.01900246	0.01503424	0.02605864	0.0208194	0.01088384	0	0.02849953	0.04424355	0.01528199	0	0.009511481	0.01437165	0	0.01012644	0.01884597	0.01556933	0.01678932	0.034667
IL6ST	13.24965	13.38872	38.81361	11.34871	12.77553	15.13525	18.64185	14.48937	15.4254	12.32297	12.18133	8.266955	4.718651	9.596936	6.702316	25.50343	10.22245	12.21625	9.04106	16.54282	6.671658	27.29179	34.21315	11.87466	12.70473	32.77757	23.49019	14.20309	15.60585	10.88255	22.35434	12.40094	15.79924	16.62525	2.86241	36.52129	7.914383	14.68036	49.70329	25.51839	8.415247	9.061381	6.806505	20.10494	9.60573	5.545892	13.32883	5.879773	4.388534
IL7	3.622941	0.4866605	2.14813	1.013938	1.827127	1.897329	0.5522599	3.612971	1.8432	1.721967	0.7140016	0.6516267	0.1773227	1.042061	0.2826515	2.085007	0.6407632	0.7569684	0.7865728	0.8004894	1.859127	1.832157	1.405252	0.3628321	0.9591807	1.375926	1.984454	0.4552017	2.407039	0.8440735	1.493946	0.4534204	3.137166	1.200906	0.4626823	1.746616	1.336177	0.9956014	0.2691004	2.473871	1.238393	0.7787665	0.4639559	0.7467033	0.5164215	0.3526951	0.5354001	0.3495539	0.3535851
IL9	0	0	0	0.04809438	0	0	0	0	0.07172141	0	0	0	0.07018828	0	0.06952531	0	0	0	0	0	0	0	0	0	0	0	0	0	0	0	0	0	0	0	0	0	0	0	0	0	0	0	0	0	0.02719232	0	0	0	0
INHA	0.04290255	0.02394083	0.1251439	0.2107867	9.734123	0.6861067	0.41815	0.08917072	0.459418	0.2144326	0.2664458	1.745127	0.3904398	0.5953051	0.08594487	0.1241361	0.2332404	0.1362521	0.07805096	0.1324736	218.699	0.1040342	0.08936071	0.9630943	0.1601611	0.4066172	0.1738803	0.6258323	0.3810719	0.1921477	0.02824826	0.1118197	0.4763703	0.1651372	0.4523499	5.448818	0.6255149	0.7654228	5.166955	0.1383486	0.3029744	0.2152698	4.228486	0.1467423	0.4033708	1.450215	0.380565	0.1595943	0.2447969
INHBA	10.82391	15.88391	15.07063	7.279537	6.209345	19.65242	7.439601	12.95649	3.42723	18.09708	2.034934	4.0765	3.756005	23.3571	2.647648	16.3728	4.119903	5.980233	0.9219044	3.97732	2.560586	6.768454	19.08053	13.17672	1.876953	51.46182	8.302879	0.5286788	4.933835	10.33044	7.97707	5.805564	19.42452	2.676659	0.7917937	10.97084	15.85879	14.54582	1.664938	10.58391	12.66374	4.930034	1.777507	5.041486	7.292819	4.816658	1.468012	6.43653	11.83454
INHBB	1.211218	3.008338	2.675212	6.174454	6.212033	2.081102	4.143493	0.6391209	1.620615	1.552263	1.447002	2.459508	38.23812	10.49622	3.560916	4.754288	2.874639	2.708556	3.192117	0.8920625	1.312143	3.931866	2.577296	4.599613	2.345357	3.80321	6.596017	17.24736	2.193062	3.898553	1.004603	12.92775	6.515895	6.711808	0.3763964	13.80087	2.851976	4.503112	2.340484	2.301113	4.67912	2.459252	25.54844	6.009167	7.789555	4.480681	7.700209	1.259883	2.077716
INHBC	0.02265307	0.1334333	0.01573273	0.02853793	0	0.04237106	0.05724139	0.01569441	0.106394	0.0435473	0.09552792	0.03216224	0.0624718	0.1267453	0.3506631	0.07646957	0.03240888	0.08992843	0.0171716	0.03587059	0.01758746	0.01408496	0.0449367	0.03168382	0.02487264	0.08519793	0.05100604	0.2753725	0.08694282	0.02113673	0.03314538	0.05298652	0.01197758	0.06228172	0.05805289	0	0	0.06054719	0.06344685	0.02434992	0.1817888	0.06062137	0.1030473	0.1390697	0.3065688	0.09008599	0.1116349	0.04012748	0.005523749
INHBE	0.3691811	0.06959914	0.04677552	0.1414118	0.09961026	0.3639274	0.291748	0.1296155	0.3374118	0.1534483	0.09180359	0.06374844	1.183214	2.763425	3.688739	0.1299167	0.0642373	0.3564924	0.2495948	0.1540472	0.3950791	0.07444705	0.08906855	0.2721341	0.08216635	0.9344135	0.03369952	12.1157	0.3282447	0.1349947	0.01642428	0.17504	0.1661845	2.50325	0.2191734	0.2520719	0.2424605	0.3550294	0.02794607	0.1045714	0.1681501	3.409454	0.1210364	0.4462883	0.4104281	0.09919917	0.3360033	0.2651209	0.1532799
INS	0	0	0.02019304	0	0	0	0	0	0	0	0	0	0	0	0.01765011	0	0	0	0	0	0	0	0	0	0	0	0	0	0	0	0	0	0	0	0	0	0	0	0	0	0	0	0	0	0	0	0	0	0
INS-IGF2	0	0	0	0	0	0	0	0	0	0	0.007169183	0	0	0	0	0	0	0	0	0	0	0	0	0	0	0	0	0	0	0	0	0	0	0	0	0	0	0	0.01163937	0	0	0	0	0	0	0	0	0	0
INSL3	0.1792611	0.287973	0.1358162	1.139415	0.7099181	0.3886386	0.300019	0.2540351	1.745091	0.4699146	0.1311968	0.1214708	0.224709	0.3829547	0	0.2357644	0.09325891	0.04312927	0.2223564	0.1548304	0.5124181	0.06079574	0.1454722	0.5128454	0.5546896	0.147098	0.05504011	0.02201124	0.3752765	0.2280844	0.07153369	0.08168174	0.3877467	0.425648	0.3221706	0.8795393	0.1188004	0.06533586	0.1065009	0.210206	0.1046221	0.04906193	0.09884206	0.1286304	0.1392907	0.1296145	0.4550867	0.1154698	0.0834487
INSL4	0.02311727	0	0	0	13.95884	0	0	0.05605604	0	0.01481322	0.008862315	0.5497568	0.03187598	0	0.007016643	0	0.01102433	0	0	0	0.50254	0.007186791	0.01146438	0.0565829	0	0	0	0	0.05069968	0.007189954	0.008456147	0	0	0.04237199	0	0	0	0	5.769676	0.01242444	0	0	0	0.01013711	0.01646584	0.015322	0.03797418	0.01364992	0.00563694
INSL5	0.06311176	0	0.0657474	0.03975354	0	0	0	0	0.05928301	0	0	0	0	0	0.01915593	0.1826103	0.03009719	0	0	0	0	0.01962044	0	0	0	0.02373626	0	0.0284145	0.03460342	0.01962908	0	0.04217748	0	0	0.02310517	0.02415756	0	0	0	0.0339196	0	0	0	0	0.06742934	0	0	0	0
INSL6	0.01333478	0	0.01389166	0.02519839	0	0.03741275	0	0.02771565	0.03757744	0.05126846	0	0.01419929	0	0.01492178	0	0.05787515	0	0.2470375	3.032432	0	0.01552935	0	0.05951722	0.01398807	0.01464134	0.01504559	0.1125931	0	0.1096695	0	0.02926667	0	0	0	0	0.04593791	0	0	0.03734814	0.06450137	0	0.01338184	0.02021969	0	0.01424704	0	0	0	0.009754705
JAG1	11.98537	19.26456	6.799304	3.480531	6.468852	46.09585	11.46776	22.01689	12.56124	19.72645	17.48168	16.17445	48.23523	63.70788	28.06704	8.557546	20.24355	45.15404	72.6884	31.90279	6.98098	6.384714	7.683259	37.37559	46.39185	73.16765	7.685189	36.68564	39.62284	84.33867	12.26085	38.55836	14.95193	31.22952	24.58865	15.61299	799.803	47.81507	0.6861835	8.167534	31.37496	36.51635	9.308599	52.81031	25.12288	69.38825	41.86756	51.37697	25.49688
JAG2	3.127306	8.030197	2.452004	5.163113	6.256858	8.998429	28.58324	5.344125	25.5106	54.54919	4.124017	15.98675	25.02688	8.977647	5.543255	7.409032	17.24385	5.921153	14.2609	57.26557	3.535186	5.059249	3.057494	27.51194	15.62215	5.613809	6.134838	11.64293	13.40532	5.028567	7.026251	14.4161	18.13788	12.34446	16.4169	5.240929	33.88831	22.66505	4.667064	3.491725	1.66051	6.734459	8.827908	6.755698	12.30987	15.32129	13.77181	8.703142	22.35407
KITLG	11.83408	26.97597	11.34244	19.1484	2.42737	18.43175	26.0844	12.8081	18.18305	11.48957	17.25628	12.78161	10.0544	4.324985	3.478545	13.21155	10.44622	8.419723	28.03859	9.094441	9.64021	12.0451	12.03399	4.563761	11.04128	13.41979	11.51877	8.126548	6.300056	14.32757	13.38549	7.4169	14.1418	4.679832	2.721456	23.25231	11.0742	14.67937	1.046243	14.65992	7.478284	21.39752	4.742815	7.295872	9.839288	6.793796	9.294335	6.855263	3.448553
KL	0.2707256	0.3015917	3.458761	0.3373075	0.1511993	0.07094807	0.753894	0.3462702	0.2095894	0.2230421	0.1539687	0.2502624	0.06973711	0.2663255	0.1137762	2.504932	0.3447546	0.3385597	0.2164926	0.1448587	0.1108678	2.910605	1.881102	0.08738118	0.5651049	0.6209877	3.089719	0.3375346	0.1957393	0.147121	0.5778546	0.4503255	0.4671826	0.466226	0.02287211	1.482661	0.07952138	0.3130946	4.699484	1.26635	0.1814436	0.1224058	0.05413245	1.181936	0.4291019	0.06507002	0.3152097	0.06587384	0.09358034
LACRT	0	0	0	0	0	0	0	0	0	0	0	0	0	0	0	0	0	0	0	0	0	0	0	0	0	0	0	0	0	0	0	0	0	0	0	0	0	0	0.03184332	0	0	0	0.05171838	0	0	0	0.0140071	0	0
LEFTY1	0.04772597	0.0147958	0.09943817	0.04509325	0.04331401	0.08926828	0.05168461	0.03306531	0.1232842	0.03058214	0.05488917	0.03388005	0.02193616	0.08010891	0	0.2416616	0.3186387	0.08420586	0.1085325	0.009446617	0.02779023	0.1557911	0.0473368	0.04172011	0.09607075	0.02692453	0.2820842	0.02148744	0	0.08164077	0.1047471	0	0.1514078	0.04373883	0.2271418	0.04567069	0.07731554	0.06378107	0.08168796	0.1410776	0.0255331	0.1277184	0.3135922	0.07324879	0.118979	0.0790813	0.01306638	0.02113536	0.05236899
LEFTY2	0.345857	0.01169684	1.028494	0.404017	0.1141399	0.0529284	0.1566276	0.1437691	0.2392263	0.02417676	0.1880352	0.1673996	0.008670835	0	0.01717787	1.373712	0.1079573	0.09153251	0.143001	0.2091051	0.05858565	0.392942	1.562377	0	0.1864201	0.09223602	1.348632	0.01698693	0.4964838	0.005867387	0.3450334	0.1512888	0.1994929	0.04322227	0.2071931	0.4621446	0.03056097	0.03781668	0.03522467	0.6995918	0.1211114	0.01893151	0.7437328	0.9926908	0.1813996	0.03751072	0.1962634	0.0167086	0.01380013
LHB	0.1725618	0	0.239691	1.032604	0.7308446	0.4438025	0.2491666	0.2391071	0.3241863	0.2211504	0.2976924	0.5818721	1.110397	0.1930987	0.1833182	0.4992976	0.08229252	0.07611534	0.1962094	0.4440271	0.1339741	0.2145869	0.1711547	0.2111851	0.3789393	0.1947009	0	0.1553833	0.9461355	0.2146813	0.157805	0.7495979	0.1368605	0.03953639	1.073971	0.2642089	0.4892092	0.08647944	0.1879547	0.3246035	0.1384792	0.3752034	0.2616574	0.03783487	0.06145568	0.3431191	0.3543289	0.07641869	0.6732425
LIF	4.191496	0.7613293	17.23717	4.082024	2.840977	2.748579	1.366673	6.94739	2.520387	5.697115	4.2627	4.826427	0.7524948	3.464741	0.641861	9.260373	9.13589	8.204386	1.249646	2.587942	2.28177	1.452699	9.658434	12.9361	3.628486	21.73489	1.017576	1.53051	4.450842	8.037561	15.4459	14.24646	13.28525	2.683026	4.749192	22.42094	4.447995	3.600979	1.691234	11.15164	5.565512	3.864005	3.999555	9.058739	5.25566	3.112177	3.461311	4.783148	11.17242
LRSAM1	1.58859	2.445345	3.510896	5.938714	6.92408	3.963951	2.433127	4.891822	9.885527	4.087241	4.359487	3.915217	7.117864	3.173551	3.169176	5.783007	4.66379	4.085711	2.868118	4.166116	4.8157	6.475982	5.71638	4.431729	5.807834	4.41296	6.622302	3.52802	3.854337	2.192836	6.25844	5.658305	3.71692	6.115623	2.79689	4.427973	6.715656	3.792376	5.543166	4.53936	3.611553	3.378589	4.216701	3.83513	5.054986	4.042622	6.124772	5.585305	3.64004
[truncated: 411 more rows]
[truncated: 502 more columns]
