# Supplementary material for: Identification of immune-related prognostic biomarkers in lung squamous cell carcinoma microenvironment
Source: Front Immunol. 2026 Jan 5;16:1724319. doi: 10.3389/fimmu.2025.1724319 (PMC12813068; doi:10.3389/fimmu.2025.1724319)
Supplement: Supplementary File 1 — List of genes in ME yellow and in ME turquoise. [file DataSheet1.zip › R worksheets/irgCMAP15.diff.R]

#install.packages("ggpubr")


#ÒýÓÃ°ü
library(reshape2)
library(ggpubr)
setwd("D:\\biowolf\\irgCMAP\\15.diff")     #ÐÞ¸Ä¹¤×÷Ä¿Â¼

#¶¨Òå²îÒì·ÖÎöº¯Êý
bioDiff=function(inputFile=null, outFile=null){
	#¶ÁÈ¡ÊäÈëÎÄ¼þ
	rt=read.table(inputFile,header=T,sep="\t",check.names=F,row.names=1)
	rt=rt[,c(-1, -2, -(ncol(rt)-1))]
	
	#°ÑÊý¾Ý×ª»»³Éggplot2ÊäÈëÎÄ¼þ
	data=melt(rt,id.vars=c("risk"))
	colnames(data)=c("risk", "Gene", "Expression")
	data$risk=factor(data$risk, levels=c("low", "high"))
	
	#»æÖÆÏäÏßÍ¼
	p=ggboxplot(data, x="Gene", y="Expression", color = "risk",
		     xlab="",
		     ylab="Gene expression",
		     legend.title="Risk",
		     palette = c("blue","red"),
		     width=0.8, add = "none")
	p=p+rotate_x_text(60)
	p1=p+stat_compare_means(aes(group=risk),
		      method="wilcox.test",
		      symnum.args=list(cutpoints = c(0, 0.001, 0.01, 0.05, 1), symbols = c("***", "**", "*", " ")),
		      label = "p.signif")
	
	#Êä³öÍ¼Æ¬ÎÄ¼þ
	pdf(file=outFile, width=6, height=5)
	print(p1)
	dev.off()
}

bioDiff(inputFile="risk.train.txt", outFile="diff.train.pdf")
bioDiff(inputFile="risk.test.txt", outFile="diff.test.pdf")
bioDiff(inputFile="risk.all.txt", outFile="diff.all.pdf")
