# Supplementary material for: Identification of immune-related prognostic biomarkers in lung squamous cell carcinoma microenvironment
Source: Front Immunol. 2026 Jan 5;16:1724319. doi: 10.3389/fimmu.2025.1724319 (PMC12813068; doi:10.3389/fimmu.2025.1724319)
Supplement: Supplementary File 1 — List of genes in ME yellow and in ME turquoise. [file DataSheet1.zip › R worksheets/irgCMAP26.immuneSur.R]

#if (!requireNamespace("BiocManager", quietly = TRUE))
#    install.packages("BiocManager")
#BiocManager::install("limma")

#install.packages('survival')
#install.packages('survminer')


#ÒýÓÃ°ü
library(limma)
library(survival)
library(survminer)
immuneFile="CIBERSORT-Results.txt"     #ÃâÒß½þÈó½á¹ûÎÄ¼þ
surFile="time.txt"                     #Éú´æÊý¾ÝÎÄ¼þ
pFilter=0.05                           #CIBERSORT½á¹û¹ýÂËÌõ¼þ
setwd("D:\\biowolf\\irgCMAP\\26.immuneSur")      #ÉèÖÃ¹¤×÷Ä¿Â¼

#¶ÁÈ¡ÃâÒß½þÈó½á¹ûÎÄ¼þ£¬²¢¶ÔÊý¾Ý½øÐÐÕûÀí
immune=read.table(immuneFile, header=T, sep="\t", check.names=F, row.names=1)
immune=immune[immune[,"P-value"]<pFilter,]
data=as.matrix(immune[,1:(ncol(immune)-3)])

#É¾³ýÕý³£ÑùÆ·
group=sapply(strsplit(row.names(data),"\\-"), "[", 4)
group=sapply(strsplit(group,""), "[", 1)
group=gsub("2", "1", group)
data=data[group==0,]
rownames(data)=gsub("(.*?)\\-(.*?)\\-(.*?)\\-(.*?)\\-.*", "\\1\\-\\2\\-\\3", rownames(data))
data=avereps(data)

#¶ÁÈ¡Éú´æÊý¾Ý
surTime=read.table(surFile, header=T, sep="\t", check.names=F, row.names=1)

#Êý¾ÝºÏ²¢
sameSample=intersect(row.names(data),row.names(surTime))
data=data[sameSample,]
surTime=surTime[sameSample,]
rt=cbind(surTime, data)
rt$futime=rt$futime/365

outTab=data.frame()
for(i in colnames(rt[,3:ncol(rt)])){
	if(sd(rt[,i])<0.01){next}
	#KM·ÖÎö
	group=ifelse(rt[,i]>median(rt[,i]), "high", "low")
	diff=survdiff(Surv(futime, fustat) ~group, data = rt)
	pValue=1-pchisq(diff$chisq, df=1)

	#¶Ôp<0.05µÄÃâÒßÏ¸°û»æÖÆÉú´æÇúÏß
	if(pValue<pFilter){
		outVector=cbind(i, pValue)
		outTab=rbind(outTab, outVector)
		#»æÖÆÉú´æÇúÏß	    
		if(pValue<0.001){
			pValue="p<0.001"
		}else{
			pValue=paste0("p=",sprintf("%.03f",pValue))
		}
		fit <- survfit(Surv(futime, fustat) ~ group, data = rt)
		surPlot=ggsurvplot(fit, 
				           data=rt,
				           pval=pValue,
				           pval.size=6,
				           conf.int=T,
				           legend.title=i,
				           legend.labs=c("High", "Low"),
				           palette=c("red", "blue"),
				           xlab="Time(years)",
				           break.time.by=1,
				           risk.table=F,
				           risk.table.title="",
				           risk.table.height=.35)
		pdf(file=paste0("sur.",i,".pdf"), onefile = FALSE, width=6, height=5)
		print(surPlot)
		dev.off()
	}
}
#Êä³ö»ùÒòºÍpÖµ±í¸ñÎÄ¼þ
write.table(outTab,file="immuneSur.result.txt",sep="\t",row.names=F,quote=F)
