# Supplementary material for: Identification of immune-related prognostic biomarkers in lung squamous cell carcinoma microenvironment
Source: Front Immunol. 2026 Jan 5;16:1724319. doi: 10.3389/fimmu.2025.1724319 (PMC12813068; doi:10.3389/fimmu.2025.1724319)
Supplement: Supplementary File 1 — List of genes in ME yellow and in ME turquoise. [file DataSheet1.zip › R worksheets/MANIFEST.txt]

id	filename	md5	size	state
00074acf-1469-4052-8bf2-41d8455623ef	00074acf-1469-4052-8bf2-41d8455623ef/b1558748-bec9-4bea-a35b-040ca9a1f4cd.FPKM.txt.gz	b7c03debf817dd2ce95a38e1a4f4a90c	514456	validated
00314416-31db-41a3-8264-ef7bcd3279af	00314416-31db-41a3-8264-ef7bcd3279af/6b1c72e9-ed03-4c02-91f6-cda07c1f9e49.FPKM.txt.gz	3b7d48cc1b21cbeeb60c63ea4c9e5e09	545002	validated
008d0418-e5a5-43d0-bc99-77ae9a0d85cf	008d0418-e5a5-43d0-bc99-77ae9a0d85cf/779250be-012c-4e5b-9b4e-258192607c4b.FPKM.txt.gz	2c5d84a91707b758ffee1e66c5562b74	531616	validated
00ba49d6-fdc9-44c1-be48-74b9dde71c5c	00ba49d6-fdc9-44c1-be48-74b9dde71c5c/8dd3161b-a1d9-453c-afb8-293b20330f3d.FPKM.txt.gz	a4b451888b361891703d7ba945e57a16	515258	validated
01aa3eb0-11d3-4248-90ec-f8bdc0c44b1a	01aa3eb0-11d3-4248-90ec-f8bdc0c44b1a/db0ce49b-0048-4ba2-9295-309d8c570bb4.FPKM.txt.gz	7937dcf9114273771f4cdf1f46c92e2a	514114	validated
0209bb79-7f97-4f44-a645-b1fa9ed3b3ef	0209bb79-7f97-4f44-a645-b1fa9ed3b3ef/808353e4-59a3-4df0-90fd-bd42b7af366e.FPKM.txt.gz	3e9cf08283da6753f79cc44b085307ed	540938	validated
024eb63d-9187-4b8f-86b4-abfb3510b875	024eb63d-9187-4b8f-86b4-abfb3510b875/ef6e0187-ca29-4c32-9731-4f9a6b51ff80.FPKM.txt.gz	c144ce82dafa523f8026c7047dfa97d0	530163	validated
02b95aa6-0e51-40bc-941e-eebdf084eb54	02b95aa6-0e51-40bc-941e-eebdf084eb54/7b4a2fcb-95eb-4cc2-8fde-ec0851ffb724.FPKM.txt.gz	32efb2cfa956f33e74f8b7ea33a0a33c	523540	validated
034175ad-b777-43bb-a631-569100c317e7	034175ad-b777-43bb-a631-569100c317e7/1208db51-3816-4c68-8b01-b494b14063cf.FPKM.txt.gz	bac62f709af72643aa54d232d8ecc366	534893	validated
03918b49-fbf1-4d13-96b1-09924188c6d2	03918b49-fbf1-4d13-96b1-09924188c6d2/dc55b4b9-f3e6-4772-8421-26b04b750716.FPKM.txt.gz	110bedbc4b9505e84bb2ade7aeb4ea39	517288	validated
03a41d6f-2395-402c-9f32-7221a39a7bb1	03a41d6f-2395-402c-9f32-7221a39a7bb1/26918c74-1269-4f63-a871-57855b4aa846.FPKM.txt.gz	908781e2755493319fa8938d9687587e	535102	validated
04547df9-6e3c-49b8-bfea-a0155f66cbc6	04547df9-6e3c-49b8-bfea-a0155f66cbc6/39423508-c376-4582-80c0-ddcf81167d74.FPKM.txt.gz	c8cfc6c33426f82c0e2d19aa68cb6493	528349	validated
06def615-6654-4c19-8487-14bbbfa0b174	06def615-6654-4c19-8487-14bbbfa0b174/fb97b7ac-e36e-4b49-aa22-1ed7b5a0dd4b.FPKM.txt.gz	cd0259d09c773c618116cc162a6dfbc3	537154	validated
06fee850-0942-4ec7-ba22-4ed4717ea64f	06fee850-0942-4ec7-ba22-4ed4717ea64f/c1d1a2ba-9cb6-4428-8025-d1e41feeeb0d.FPKM.txt.gz	d18ea0fb57eaa6b2598f1a163f4bf1ad	532713	validated
0748cbd3-389c-469b-bdd4-4c04c9c141ac	0748cbd3-389c-469b-bdd4-4c04c9c141ac/0c59a6a3-842b-4bce-a0a7-2ec69c696b01.FPKM.txt.gz	0fa0cec4d7861b643a75fcb826c709ce	544134	validated
081db6db-7768-4fc6-bbe8-0e9a783345ce	081db6db-7768-4fc6-bbe8-0e9a783345ce/1ea50a97-2adb-4252-aec8-2fe94d49b0a0.FPKM.txt.gz	e7687a6aa6e31c8359b5ebb2ed6a3bf2	525808	validated
08424086-937f-4204-8499-b50561544354	08424086-937f-4204-8499-b50561544354/0bf74e1f-d863-4e04-8d7b-f3b9e87aa3f2.FPKM.txt.gz	0c3351797d48cbf81208faef75d1d782	526043	validated
08a60097-d2e4-4a7b-ab78-8d25db3f8cd5	08a60097-d2e4-4a7b-ab78-8d25db3f8cd5/be244b42-fd11-4788-9a3e-60be97747994.FPKM.txt.gz	9ddc6c16adcf2665a73557f29d066b52	520731	validated
08e38e11-b1c7-430c-befc-9666be6e0cf3	08e38e11-b1c7-430c-befc-9666be6e0cf3/676e96de-03d5-4a37-b598-3308dddd2c6a.FPKM.txt.gz	e4202eedcb528379eb83af7792aab0e6	507400	validated
093f2760-0007-489c-a754-430513cff5c5	093f2760-0007-489c-a754-430513cff5c5/a761dcfa-a669-404a-9881-81938b1756b8.FPKM.txt.gz	6fbab0101b6fc14af44d74999ddeced2	518904	validated
09bf920a-8eb8-431b-9a96-f72ad260f50f	09bf920a-8eb8-431b-9a96-f72ad260f50f/2c1e38c7-ff65-4dee-bcba-0a97dd82a22f.FPKM.txt.gz	c8e83e8fc6332b04ce2716a51f11875f	531655	validated
09c8ce1e-d110-4937-b626-3535fb076657	09c8ce1e-d110-4937-b626-3535fb076657/306df79f-3f2c-4631-b527-7d79336bc573.FPKM.txt.gz	d5c59d4e447dbc442bf5ee494daa86ac	533650	validated
0a856ff8-52e0-44d3-82d6-a588d1d29aa2	0a856ff8-52e0-44d3-82d6-a588d1d29aa2/c81a6334-9098-4add-8e64-186606676c93.FPKM.txt.gz	a3c8b849ca33d95c507c3b09fa58608b	520851	validated
0ab41103-db15-4af2-9f58-1de1bcce37ba	0ab41103-db15-4af2-9f58-1de1bcce37ba/f2b50fcc-e5ec-4328-a932-2c06476760cf.FPKM.txt.gz	56f0ddd40ddda1d45b64ada02bb10451	527578	validated
0b5edb26-5d00-4357-8f80-3586545da8f6	0b5edb26-5d00-4357-8f80-3586545da8f6/f043e7c7-a439-422a-9424-4000d943faa9.FPKM.txt.gz	474de41fefea9ed9eeaa72d2bdeee40c	519751	validated
0c12d4cb-ade5-4428-8986-06fa9794f18d	0c12d4cb-ade5-4428-8986-06fa9794f18d/f0a9df11-56fb-494e-961f-d07c810ca644.FPKM.txt.gz	d00b33ea8ba3ecd3014fbbb116389b7f	553510	validated
0c681f1b-1c08-4aa7-a751-b0b222cf725f	0c681f1b-1c08-4aa7-a751-b0b222cf725f/7e45a7f3-2613-498c-aa3b-d8cdc5001386.FPKM.txt.gz	294bb6361643869701fe660bd18a65ad	520063	validated
0cbeee64-5c13-4de1-8dab-9265e98f0470	0cbeee64-5c13-4de1-8dab-9265e98f0470/371bc335-a476-45f3-8195-55a5beac745d.FPKM.txt.gz	78de46b292a9548b668105d5433a7b01	526554	validated
0cf230ed-0079-457b-b8b2-0fc2bb05ba67	0cf230ed-0079-457b-b8b2-0fc2bb05ba67/5d3e162d-c590-43c4-9e77-6bcacc56c29d.FPKM.txt.gz	1c648b8010e20cc8bba465038a818056	527210	validated
0d9fbaa0-f4e6-4347-9b36-609abf782894	0d9fbaa0-f4e6-4347-9b36-609abf782894/3c050f49-77a0-4055-8c9b-5c0e06a075d0.FPKM.txt.gz	d1bc242b0a032a1a1e62eb1608246b2e	521050	validated
0f0608cf-9290-4a72-93ce-0049521ebd49	0f0608cf-9290-4a72-93ce-0049521ebd49/6f8c77f2-67de-411d-a03d-5fef3216b71b.FPKM.txt.gz	e954a3f8a7a0c279c92f90c67ab008ab	512477	validated
0f172dde-4765-47e9-8577-91badad98ca6	0f172dde-4765-47e9-8577-91badad98ca6/f692002e-e09f-4d1c-a27c-cf5088b498ec.FPKM.txt.gz	305a33f577c45171693e95878a20a9c5	522225	validated
0fc32ebd-3330-452d-aca8-ff808382aef8	0fc32ebd-3330-452d-aca8-ff808382aef8/cc83dc77-7231-494b-9d96-881dd60107d8.FPKM.txt.gz	0154b697dac1e72aa8b01c8b23be2515	526705	validated
1003eef4-f303-4c6b-94a1-9294f984e7ca	1003eef4-f303-4c6b-94a1-9294f984e7ca/9709486c-fbd8-455f-a650-fbb8017d7f27.FPKM.txt.gz	768fb9955597c55da4dea0ac87efc6ca	534720	validated
121332a0-1a55-4d4f-b782-08e9d929f5c0	121332a0-1a55-4d4f-b782-08e9d929f5c0/dab350c1-f3b4-488b-8c48-7f8339e4a554.FPKM.txt.gz	cfad38f93f64d4797a2b090fbebeee7a	533718	validated
12897a76-8514-4f8e-9279-53d429100b8e	12897a76-8514-4f8e-9279-53d429100b8e/fa2d9956-d7ec-46a5-b729-2a53520ba2ee.FPKM.txt.gz	560434a3b7ba7e690c9ddabd1ae7e01c	533867	validated
139b3f82-d24d-4c88-b314-d841e7b39422	139b3f82-d24d-4c88-b314-d841e7b39422/4cb2135b-2e60-4f63-826e-5749fa7634b7.FPKM.txt.gz	8561fe3054d734c4d76d496742085903	512039	validated
13ff040f-637d-4209-a414-35c3ea8a8e29	13ff040f-637d-4209-a414-35c3ea8a8e29/ffae8b64-70e0-4d15-819f-7d8dd0a51db0.FPKM.txt.gz	3cff22fb18d8359fc778207bf1036784	531339	validated
142bf27f-0ac8-48d3-a49d-a9ee1098bd70	142bf27f-0ac8-48d3-a49d-a9ee1098bd70/4cab9f74-8294-4b98-b6b3-3594dcd83623.FPKM.txt.gz	2a3851107efb869743f23d2d664e406a	535647	validated
145d672f-fd8d-412d-9791-aac9efdad8c5	145d672f-fd8d-412d-9791-aac9efdad8c5/dde579e0-d792-456b-a66b-f7ec72969680.FPKM.txt.gz	6137807284e6a97a4ae979778f749392	526168	validated
15b24852-d607-45fa-99cd-16970a35887e	15b24852-d607-45fa-99cd-16970a35887e/c4087638-cda2-4686-96b4-59b377ddb18d.FPKM.txt.gz	43f140a8617b5a431901b4f8bd2d8edb	516850	validated
15ca6bac-19f2-4a56-a803-0b1d05b8ae47	15ca6bac-19f2-4a56-a803-0b1d05b8ae47/8377d811-2636-4a75-be84-8e201ca646c1.FPKM.txt.gz	a498ed1b2c3623c4ce8a7937d27f2dd2	524822	validated
15ee9008-3c7c-492b-94b2-7a2b38202066	15ee9008-3c7c-492b-94b2-7a2b38202066/9d44799b-6913-4a8a-ab8d-f2dce3f00fda.FPKM.txt.gz	d1047f331d9471e1688b22742b9ad7ef	531241	validated
1645170e-6923-444e-8442-8e24fb5fa748	1645170e-6923-444e-8442-8e24fb5fa748/d39a7d6b-a424-483a-abb6-cb11ec9a263f.FPKM.txt.gz	f45a60fe8b801af8f484f0cb8409aedc	543757	validated
1692c898-8b4d-4b99-a589-b8b65e96e33c	1692c898-8b4d-4b99-a589-b8b65e96e33c/7922baf0-3d03-4b00-afa4-96c272583861.FPKM.txt.gz	89bb32e7da562d8035e4a4b6e28c34f4	542349	validated
175baaec-d3b2-479d-9157-1b68eabadba8	175baaec-d3b2-479d-9157-1b68eabadba8/ac60c53a-5c3b-4a23-86a5-e52906ee9ff8.FPKM.txt.gz	9b64f5158cda7512da6a356fb33effbc	512691	validated
17aaa4d5-b40a-45d8-addb-c66d6ad587a0	17aaa4d5-b40a-45d8-addb-c66d6ad587a0/c74afc42-b589-4aa6-8ead-b7cdc36c63fa.FPKM.txt.gz	7dd9295127ec769cc64c3ef57e38d5be	551172	validated
185b51b4-0654-457f-ab20-002c853712d7	185b51b4-0654-457f-ab20-002c853712d7/6bc9fb91-4915-4afc-b685-80ce6d6d6650.FPKM.txt.gz	d7d49e09d86763d73cec2645bf294c14	527607	validated
19311d6b-ec89-4be9-abd7-17040cfd0aa1	19311d6b-ec89-4be9-abd7-17040cfd0aa1/175f6491-e372-44ee-9108-3228812e2f1c.FPKM.txt.gz	6a03cf0225446eeed0a87f31ea60f608	549608	validated
194309de-c862-409f-b3da-0a214320116d	194309de-c862-409f-b3da-0a214320116d/73814f90-c4e3-40dd-b9be-46956becf725.FPKM.txt.gz	62d150fa77cc2a211bf49ccca5d5b215	534577	validated
197d57d9-f82b-43b8-8aea-bfaebbc18825	197d57d9-f82b-43b8-8aea-bfaebbc18825/17eda622-0edc-4828-ae34-a0e9577bd4fa.FPKM.txt.gz	8de18de5064f5b3d27e8f1e3fc9edd86	527131	validated
1b0388e3-721c-4343-9ab2-01ebacd2aeb3	1b0388e3-721c-4343-9ab2-01ebacd2aeb3/05ec8eb6-0940-49e0-ab1e-8ec6cd850bb9.FPKM.txt.gz	54f6fd8036ba1c4e00ad1dc90c3dfd4a	529156	validated
1b07c130-292f-4ca1-bc71-95f5e35229ea	1b07c130-292f-4ca1-bc71-95f5e35229ea/42ea1b79-764b-4c43-a53f-90678d27fbcc.FPKM.txt.gz	8c70159e415f3ae014fce8d924a7613c	537222	validated
1b119ce9-e81f-4363-be43-8167f0c2b0d2	1b119ce9-e81f-4363-be43-8167f0c2b0d2/d92bad56-8e40-42b5-92a9-287491795920.FPKM.txt.gz	b5ec5d445505644230cce60eeb51e377	552454	validated
1b99431f-a856-4532-a0c9-f87ad2f5da50	1b99431f-a856-4532-a0c9-f87ad2f5da50/7b2f6cba-cf11-4661-a872-f02067238ce1.FPKM.txt.gz	9715fe46418e776e2750dec26b23f832	523925	validated
1be75977-2611-4bf8-bbf1-29890840df9e	1be75977-2611-4bf8-bbf1-29890840df9e/77fddff8-27ff-4342-97d1-931392420db5.FPKM.txt.gz	997c7fbea4f6f43056207e1a8c7a2f86	533792	validated
1ce56fba-de33-4059-b235-3e11ac0d589c	1ce56fba-de33-4059-b235-3e11ac0d589c/ba92f745-0592-4aca-9924-533486427c1b.FPKM.txt.gz	04d4230e5761d39c4ca393833c41f3c5	525308	validated
1e1b5057-c69c-4bf7-ba3e-bfb727e7a250	1e1b5057-c69c-4bf7-ba3e-bfb727e7a250/c021cbb0-388a-4c5d-8cf3-edc5335a0113.FPKM.txt.gz	80390e5701ff2e3c1264c50f1ebc5499	542799	validated
1e412150-7a76-476a-a872-89bed20af926	1e412150-7a76-476a-a872-89bed20af926/13c9e1cd-0deb-44a2-9e7b-21210568c0cb.FPKM.txt.gz	779178d3b1d9390fd2989886274d3a21	542907	validated
1e45859b-35c7-4595-9d88-0d2080f07d4e	1e45859b-35c7-4595-9d88-0d2080f07d4e/983f2870-96f9-471d-b42e-41b7b84331fc.FPKM.txt.gz	65ed7c7d47e86adf9c929e8ccbb02a49	517656	validated
1e75d7ba-af4b-4069-8cc4-f0e6a176bebd	1e75d7ba-af4b-4069-8cc4-f0e6a176bebd/d1b9c517-43bc-47c3-b533-a21c1f2d5fff.FPKM.txt.gz	422bf1d34931e44214f0f3d140984862	550115	validated
1e9eec46-cbe1-4d28-ae45-717e34f4cbf4	1e9eec46-cbe1-4d28-ae45-717e34f4cbf4/94640722-17c7-4c29-92c0-51458b977324.FPKM.txt.gz	acc66155dc29bc8432009cfa7ca265b2	521334	validated
1f320d64-4030-4915-bf3d-48b6a511b3b8	1f320d64-4030-4915-bf3d-48b6a511b3b8/68cc8f3a-ce89-49d1-9a12-5dd696ae12ff.FPKM.txt.gz	611f7d5cd9e247601f8d2217de5cc9e3	529397	validated
1f8ee7ba-f63f-487d-93c3-af85ca2bf2dd	1f8ee7ba-f63f-487d-93c3-af85ca2bf2dd/7ed7a392-2f66-4187-85bf-b902a8065bc5.FPKM.txt.gz	5fd10e3b6d006027fe6b5e60a221954f	525229	validated
1fd87ce2-fb90-45a9-8725-24770081cc65	1fd87ce2-fb90-45a9-8725-24770081cc65/80fd19f6-c4bf-4e89-8064-34ef090c0171.FPKM.txt.gz	9588dfc648175db260951c3c699846fa	523714	validated
222489e9-9ec6-4dce-ac8b-66160fe26c60	222489e9-9ec6-4dce-ac8b-66160fe26c60/8a677c7e-9e03-4510-9c7e-b52311f144d9.FPKM.txt.gz	a72dc77f1e7af856fe1f815324bd3087	530391	validated
23d4aec2-22b0-466f-839b-f16ab75318a7	23d4aec2-22b0-466f-839b-f16ab75318a7/6a26717f-fa71-469a-a18b-da8dc84e6e0d.FPKM.txt.gz	8561c7d3992a3e75d0990afc5db13bd1	510641	validated
23d98443-4991-4df1-96d3-6590df3ce90c	23d98443-4991-4df1-96d3-6590df3ce90c/e06b7e6d-435b-4616-aac5-70193980b950.FPKM.txt.gz	d21274c27bc2fdd1906160e60a4e7178	532235	validated
26311e43-dfa3-4b45-b337-58cbe08e484f	26311e43-dfa3-4b45-b337-58cbe08e484f/1435d047-8a6f-4bda-a658-07d6ba071300.FPKM.txt.gz	3f00a3b870c02b0750d620e3ee16b7a9	532743	validated
27169eff-f4fb-4b1d-98fc-b34192b1bd3b	27169eff-f4fb-4b1d-98fc-b34192b1bd3b/fe819208-ff01-49e0-a04a-5fb467351305.FPKM.txt.gz	aa2f073782c56235d4e85a86fbf05e11	517420	validated
27557368-1284-46e2-afd4-1171df4e0c11	27557368-1284-46e2-afd4-1171df4e0c11/170b32d9-17b0-4bbe-85d8-89b5fc8b5bb1.FPKM.txt.gz	8461e5417b0a936494c0e3e28ad48a14	535577	validated
27c5c74d-b121-49af-abab-76bbdbc9e68b	27c5c74d-b121-49af-abab-76bbdbc9e68b/c5f50221-146f-47c2-8261-a6293cdfa7d6.FPKM.txt.gz	1f5d5b10a812b677fce6e7ef33133937	510354	validated
29334de6-df29-40de-9838-89cfc8a994f6	29334de6-df29-40de-9838-89cfc8a994f6/84cf5b05-7d2c-4d14-9ba9-deba82d8df0a.FPKM.txt.gz	482ab78df5d82234749cadddce5a02cc	506016	validated
29a00c22-f407-4d1f-82c0-dcf2b055a422	29a00c22-f407-4d1f-82c0-dcf2b055a422/8714911e-19cb-47ab-bcdd-28d7e37c4a13.FPKM.txt.gz	58f45eb5a8febad0b05e97ca8751df62	523531	validated
2b72eae5-edef-4970-9cfa-9de2c9bfd882	2b72eae5-edef-4970-9cfa-9de2c9bfd882/0358446c-e52e-4524-8f42-9fc427e144d1.FPKM.txt.gz	8d9d99054d037fca56b446b63052cc16	510852	validated
2bbd851e-6ec1-4252-b5e6-b12c2cc74e9b	2bbd851e-6ec1-4252-b5e6-b12c2cc74e9b/0930666b-8237-4593-9fc2-694d5483a5dc.FPKM.txt.gz	7b4d455fbbf8f1f9ef8a8c16132eb123	536019	validated
2c141f07-b3fd-401c-a3e5-05e2326c662d	2c141f07-b3fd-401c-a3e5-05e2326c662d/d3925cdd-7ca1-4c69-89b2-f51b15297f5e.FPKM.txt.gz	6fd2592e8e3e2f23a1f15368e466ddbb	515069	validated
2c703ece-198f-4aae-9a7b-398c9d50bfaa	2c703ece-198f-4aae-9a7b-398c9d50bfaa/2bdd8011-dd68-4077-9354-eae6431b44b6.FPKM.txt.gz	b37dab6d303ed85c2d91dd3dcab5e266	510649	validated
2cb1b615-fc8f-49d5-881f-a7ef1ff69c16	2cb1b615-fc8f-49d5-881f-a7ef1ff69c16/f3bc810a-edc7-4412-9e09-006c0bcf2550.FPKM.txt.gz	59a17e84f060a20518dc4183fbcf6759	498642	validated
2ce16861-034a-48c9-bc4b-ffd71fe9ca91	2ce16861-034a-48c9-bc4b-ffd71fe9ca91/899cdcf1-4d06-4d3e-9b3e-64c9570485ad.FPKM.txt.gz	019c6947f6ec602b44ca90e533ed4be0	541608	validated
2d133f07-e563-4309-9b9a-f03149141d4a	2d133f07-e563-4309-9b9a-f03149141d4a/6219a10b-0637-4332-a4f0-118b5d434d74.FPKM.txt.gz	9c99be636381a728157a8f480aaccbc3	518148	validated
2d584c04-1169-44b3-880e-7e814ad4e89c	2d584c04-1169-44b3-880e-7e814ad4e89c/a998a5b1-397d-4497-a58c-9b9e1c7f491e.FPKM.txt.gz	3d1f71898db4ff999cc4ab587f5405cb	514795	validated
2d6cd37d-3ba2-4c38-9959-e021be57d302	2d6cd37d-3ba2-4c38-9959-e021be57d302/53f615eb-5de0-409f-a363-c4190a8891f9.FPKM.txt.gz	7a8bdea86afa645b4d66c1402ca9ac9b	510140	validated
2d788bcf-e466-41ef-a8ea-63c2dda255e7	2d788bcf-e466-41ef-a8ea-63c2dda255e7/b094d6f6-2682-4c01-b390-59b2560867ab.FPKM.txt.gz	b00761a3d0369c8c12ba73f5fb431715	532856	validated
2ea13f7c-8b0d-43d5-90d7-211f39911e4d	2ea13f7c-8b0d-43d5-90d7-211f39911e4d/a7a24ac0-69a4-49c1-9463-b219a1ac17b8.FPKM.txt.gz	b526d03be1150632ba93b2e1138b3db5	522742	validated
2ec9b2ae-c83e-4540-8b40-c296ad14dec3	2ec9b2ae-c83e-4540-8b40-c296ad14dec3/1d1a63f0-860d-451c-a7f1-b6e15d253dba.FPKM.txt.gz	5a257e77e865194a2913cf155a85587b	518278	validated
2f2c96be-521e-4614-9400-a37d6601984c	2f2c96be-521e-4614-9400-a37d6601984c/bc5be208-5934-40dd-81df-567599ea2a51.FPKM.txt.gz	59227c4f0f792cdf32cc6775e771d3d0	533979	validated
3060f293-b15d-47d4-a5ea-217a7befdbb3	3060f293-b15d-47d4-a5ea-217a7befdbb3/0063c2da-4f47-4974-afea-03b4cdb21e33.FPKM.txt.gz	3c61aef2c76897c67e13994f18e4a662	528349	validated
3093f84d-96b3-4052-aa53-204ffdd1f036	3093f84d-96b3-4052-aa53-204ffdd1f036/bbc51e77-8f08-4815-9006-ee7ca1aaf112.FPKM.txt.gz	61b5ca0ed210183d780286786cea5cd4	532701	validated
31354e62-cfd2-4119-9626-8385a727c542	31354e62-cfd2-4119-9626-8385a727c542/b2a41a93-9530-49b8-964d-d58df94fef9f.FPKM.txt.gz	2ed28035171be84b43a609839977eed0	536859	validated
317c4a2a-47e4-45cd-9a05-1612ffaf967a	317c4a2a-47e4-45cd-9a05-1612ffaf967a/38ad91d3-6058-4714-b442-4bb12813d5ea.FPKM.txt.gz	1b8e9a606432360189efcf2a5d4a0a58	542931	validated
329c3d83-f0d4-4861-8297-a405777ad46a	329c3d83-f0d4-4861-8297-a405777ad46a/b739c588-f2a0-4465-a93c-13ebfa15885d.FPKM.txt.gz	1ef2a62c9f80bcb6aa51f10cf8bce59d	523151	validated
32fb06ea-a450-4fdf-8317-a4b93498f2cc	32fb06ea-a450-4fdf-8317-a4b93498f2cc/7afc9c3c-fad7-4266-a7e4-0628e03e1eef.FPKM.txt.gz	2e8f1c2f9bb48df7ba97de86086a84f5	524741	validated
33866786-1076-4af5-811b-37813ed48f65	33866786-1076-4af5-811b-37813ed48f65/fb6c4eb2-06bf-44ce-9b90-a669c793ae8b.FPKM.txt.gz	00b836f866211d120e10d3e94314d7c3	520467	validated
33af1c3d-3977-4f6f-a438-e41f35d93044	33af1c3d-3977-4f6f-a438-e41f35d93044/c9fe38e3-9f2e-4bfb-86e8-a43943985672.FPKM.txt.gz	2333d9a0b8fbe322b4d59b4db4cc1d96	536922	validated
34feaca5-3a9b-48aa-bd7b-873b13d35e7b	34feaca5-3a9b-48aa-bd7b-873b13d35e7b/db2ba932-0f99-4e43-ab09-355bed4651e7.FPKM.txt.gz	61ce29b7eaa2a38244ae0a7657e42dce	530983	validated
35185968-737b-4f0a-8923-33b3a6ab0dd2	35185968-737b-4f0a-8923-33b3a6ab0dd2/cd068064-b4cc-4a34-94be-ce95e3342c6d.FPKM.txt.gz	e40c748d91c12d5de052c92064cc44d7	543354	validated
359c109d-dff3-4041-9fc8-aeaac7211e4e	359c109d-dff3-4041-9fc8-aeaac7211e4e/82d6c231-8692-460d-bbca-e24237b82b47.FPKM.txt.gz	545298938afc074fd8aa1c881489d074	528917	validated
35c00f6a-5b32-4db8-8ed4-3f216435af8a	35c00f6a-5b32-4db8-8ed4-3f216435af8a/8c593c14-319f-4268-92c1-46019e543502.FPKM.txt.gz	fb6f8130229bafbd45dca1e39dd95504	532474	validated
373a0bc0-83fc-4a6a-8dce-b807ccc473ac	373a0bc0-83fc-4a6a-8dce-b807ccc473ac/3bdbc229-cbc8-401b-836c-90e76ff3866b.FPKM.txt.gz	7814c1046af17ccc73d7cedaad02cd09	534869	validated
37c31f37-0c9a-43d0-9970-f4802150ce02	37c31f37-0c9a-43d0-9970-f4802150ce02/42f7a87d-594e-4f38-92d7-1b56f3ff11b9.FPKM.txt.gz	280ba777e47edaf369c63048c68a2290	534411	validated
382cbf8f-9811-49f4-acc1-a7b79d302be3	382cbf8f-9811-49f4-acc1-a7b79d302be3/1ca28f55-cd20-463f-b419-dba7924e195a.FPKM.txt.gz	ae985ad8715a9eba34404167c5ad020b	515960	validated
383ee06e-7f76-4e17-920d-5a01662bf1cc	383ee06e-7f76-4e17-920d-5a01662bf1cc/e6862c5b-459e-40b5-9213-5fd7e1448be1.FPKM.txt.gz	9750683dc21e8fb36230a7eda607f09b	532887	validated
38dc8cab-6ef5-430d-8bf2-14775e9e8fe2	38dc8cab-6ef5-430d-8bf2-14775e9e8fe2/55b8f9f7-0fd2-4f59-9cbf-c071fe27c4ef.FPKM.txt.gz	be8c1de95f897f14ae6a217f4a085b60	528128	validated
39030236-8ecb-4d78-be3b-5a4f3b69b197	39030236-8ecb-4d78-be3b-5a4f3b69b197/5f8fb01b-6f79-400b-a3e4-3a775bc64aa5.FPKM.txt.gz	672127f4379a8578b8bd531e46fb165f	520973	validated
3907a664-d97d-43b8-9d03-2c71bdf62066	3907a664-d97d-43b8-9d03-2c71bdf62066/adc60e49-9edc-47e3-8c1e-e29f9f3740f5.FPKM.txt.gz	7c3db647d839c264e65867aa1697be7e	506516	validated
398d54c5-0031-4aae-8d1f-4e0e6243bc78	398d54c5-0031-4aae-8d1f-4e0e6243bc78/4f9a3684-2842-4c4d-bd98-a4e96042e7b2.FPKM.txt.gz	c355f076598e66559b7b96a72e93bcd2	527196	validated
3a21dead-a0d3-4f07-a93b-67ad3f3a8716	3a21dead-a0d3-4f07-a93b-67ad3f3a8716/9a75f764-8b45-4352-bdc0-c82f08990df2.FPKM.txt.gz	b25f2533bf896c3dd002dee14f9a4e34	537146	validated
3a254ee8-efda-4f5e-9bd8-ad207e1f74b7	3a254ee8-efda-4f5e-9bd8-ad207e1f74b7/118933b6-86c7-4668-9973-424ece352a60.FPKM.txt.gz	662e8c2e9da89e84c92b1da28a2c6a85	523205	validated
3a6a8a47-1dc2-4494-bc16-878ec3e689c7	3a6a8a47-1dc2-4494-bc16-878ec3e689c7/4da5c413-9533-426a-9f39-7bad328a95b7.FPKM.txt.gz	c963f0ae6f4e2d065dcf85cdafecbaea	529722	validated
3a7018c8-fab4-4259-b793-54bcb4ebc4c2	3a7018c8-fab4-4259-b793-54bcb4ebc4c2/84f524b2-4e5b-46bf-aa8a-81779ab29f90.FPKM.txt.gz	9ed1701ce37a9574498dd8f115b0b71c	534589	validated
3a94c2b6-242c-4b9f-b6f3-1c82e6a26de6	3a94c2b6-242c-4b9f-b6f3-1c82e6a26de6/6821cf1e-ae8a-472d-8b55-92eca84abab5.FPKM.txt.gz	d4e75d52a58d31308a7c0a9083107c63	522872	validated
3adfbff4-00fd-47f1-83d3-d33c253bfebb	3adfbff4-00fd-47f1-83d3-d33c253bfebb/03d6e124-5927-4573-a041-a1d8e109fa1c.FPKM.txt.gz	f74104ca435febc55bbaebccc56ac62a	535232	validated
3b39efbf-a0b9-4437-a721-6d780dddcbe5	3b39efbf-a0b9-4437-a721-6d780dddcbe5/836818ee-32d4-4dad-961a-f38fafb20cc3.FPKM.txt.gz	a107fe560b64adffcbe369964aa2c2d9	519784	validated
3b443507-d2b9-4c39-86c0-54627aabf334	3b443507-d2b9-4c39-86c0-54627aabf334/e81fc37c-f65b-4e69-b03a-e522fc76ec08.FPKM.txt.gz	f11223b959c375a43861b84bbc0320e3	537594	validated
3b6ed54b-ba64-48fc-bd32-23ab28307cb3	3b6ed54b-ba64-48fc-bd32-23ab28307cb3/042d7a67-32a0-4dac-8ecd-02f6984a7b74.FPKM.txt.gz	aa5b581e62c8440a5a4e4f6740c77162	529791	validated
3c38f3d4-c164-47cb-95be-a8164bf5fde1	3c38f3d4-c164-47cb-95be-a8164bf5fde1/c1edcfd5-32b1-40fd-b5e9-bbc4ab00625c.FPKM.txt.gz	6b50f18f17c21655af32fce46f27d672	521798	validated
3c6e4e5a-0327-45ca-8691-208225431acd	3c6e4e5a-0327-45ca-8691-208225431acd/42434e75-893e-4a9a-9008-6a3c2ea6dc7d.FPKM.txt.gz	408d39ce3f241366615135b68a96b22a	536320	validated
3cfb815d-0a27-46f2-840a-50d4c85c9f47	3cfb815d-0a27-46f2-840a-50d4c85c9f47/382bf075-546c-41bf-930c-4efdf8813958.FPKM.txt.gz	89c95250b6f2b25f3fab24b14406cb99	505241	validated
3d97a949-5d6b-49de-a1b8-492a56985b12	3d97a949-5d6b-49de-a1b8-492a56985b12/03611591-08da-45c5-bfe5-ce511a2cc341.FPKM.txt.gz	c7b72d445ec5f5222fca30245b54f91d	530273	validated
3dd6d835-27a3-4d44-822e-5edfec962d7a	3dd6d835-27a3-4d44-822e-5edfec962d7a/b4a0adc9-e64d-4338-bf95-4f93352182cb.FPKM.txt.gz	bdf8037b2aa5ce74676c478832d73b6f	534521	validated
3e2ff3bc-a5c7-44f1-8d44-e98e38868e02	3e2ff3bc-a5c7-44f1-8d44-e98e38868e02/ba49e83c-ac4a-42da-bbf8-3a2a9bb1851a.FPKM.txt.gz	2864aee3881f6580a1a4ce071eae006f	527517	validated
3e638a98-1109-4bef-b82e-ae887171011f	3e638a98-1109-4bef-b82e-ae887171011f/40ba876d-2ee4-46f9-af5c-c7afbefb9e51.FPKM.txt.gz	b49f7627eb0a85e1ad4fa52f7dd5a43f	520181	validated
3ed081fc-3069-4996-b48d-b50c1f60fc90	3ed081fc-3069-4996-b48d-b50c1f60fc90/085bdf94-a24f-4511-8d3f-d0c91f7e6947.FPKM.txt.gz	987fde3aa382d7026907892331916988	508247	validated
3feec053-f0b1-46fc-85ae-e91c5073c121	3feec053-f0b1-46fc-85ae-e91c5073c121/8cc54da6-dadc-48b1-9dd0-535cf2ac58b1.FPKM.txt.gz	c019b0f62456b9a5739f9a17fddf65c3	525179	validated
4032eaec-3dc1-4103-b686-6ec1b6a49520	4032eaec-3dc1-4103-b686-6ec1b6a49520/631f56be-6fde-4e67-8ce1-83f01325d489.FPKM.txt.gz	988fc4fecd57e5ea0f87ef152f452fed	571602	validated
403dca0f-e630-4278-9d4f-9a121969da08	403dca0f-e630-4278-9d4f-9a121969da08/1888b928-30dc-4b5c-b0aa-7a1e9e34f753.FPKM.txt.gz	4a825def1038b689234db409b4005906	522078	validated
40cf4763-33ea-4f14-aa32-4a97e48bd237	40cf4763-33ea-4f14-aa32-4a97e48bd237/8ff70f54-8735-40b1-a556-b96e8889cc0f.FPKM.txt.gz	753f0bc18f2837c73dbe18c918a162e8	521703	validated
40dba3be-773a-4b8b-922b-71e223108278	40dba3be-773a-4b8b-922b-71e223108278/3743ccc7-6c5f-459c-bd5d-e3c03d19e538.FPKM.txt.gz	397042de407f4eb287543d72b2d4fe43	532595	validated
4223756c-333c-4c9a-a8e6-9b4a016125a0	4223756c-333c-4c9a-a8e6-9b4a016125a0/461b0b1d-bf31-4e2a-b9c8-fad6703f973b.FPKM.txt.gz	932ae662f63cddc002c3c98d9c9f981b	509154	validated
423c0d1f-dab5-4fc6-8f5f-c1e2620327c7	423c0d1f-dab5-4fc6-8f5f-c1e2620327c7/c6c74f6e-8b1c-4b35-9763-0e2e47dbca83.FPKM.txt.gz	8d15825bc7bc1c192a7133bc0e170835	530268	validated
4269348e-53f9-4707-9e51-1e55b127d9af	4269348e-53f9-4707-9e51-1e55b127d9af/9447e559-9df9-4517-9f1e-7b280cc4293b.FPKM.txt.gz	f40ef98c443c5c18c5a7bfc18f12a11b	517599	validated
4270dcb5-9056-4bc5-96c9-1a4714a579ea	4270dcb5-9056-4bc5-96c9-1a4714a579ea/f69d848c-f9cb-4871-9c25-35c43cbbf4e6.FPKM.txt.gz	1c1f5a0df9b314728968e4bd3dec9e0d	461150	validated
428baf9d-1632-40a6-ae37-97196473fc4f	428baf9d-1632-40a6-ae37-97196473fc4f/4bc9290d-823f-4c98-8cca-f683588cbd49.FPKM.txt.gz	7de9bcad917b5de6f338edfb01db51f3	537465	validated
43243913-cce7-4f41-b503-bfc327949b99	43243913-cce7-4f41-b503-bfc327949b99/3e6a57fd-0683-48a6-b3cb-32510c49ff2e.FPKM.txt.gz	8e8bfda26f8f062ea083dd0ac3af9fd4	544114	validated
43ed092c-c187-410f-a404-12bea37963a0	43ed092c-c187-410f-a404-12bea37963a0/b7f4d8a5-5d3b-4995-9ff4-a3298ca82f0e.FPKM.txt.gz	15ac9e61c284f98e0fb637a7a65b8f69	512133	validated
4502ea61-24ff-44ca-a10c-d34ad84e4b03	4502ea61-24ff-44ca-a10c-d34ad84e4b03/6808a181-9421-4264-9139-7ac69a3173fb.FPKM.txt.gz	e23bfd16d629ffd4b9450840ffe7ca4f	540072	validated
4539cd04-364d-4d5d-8364-8b0d98a6fa5f	4539cd04-364d-4d5d-8364-8b0d98a6fa5f/538a8ace-ebeb-48bc-bbbd-e2d55329a8b7.FPKM.txt.gz	37e763f7459441b783ea82324e7b7218	507219	validated
45507be7-3727-45c1-9b15-229709d2df98	45507be7-3727-45c1-9b15-229709d2df98/cfffb137-1ebf-4c5b-9f38-ac28c191c132.FPKM.txt.gz	b373919c8bf81220cb17dd32c122e977	545035	validated
463e47f0-6b75-436d-a430-15cb628e4135	463e47f0-6b75-436d-a430-15cb628e4135/c9e1abc4-c478-4da9-a196-702bf85744a2.FPKM.txt.gz	3728e72456908b40e88c52b8d40eda89	521396	validated
46407b04-a092-44b2-a3e5-700fb908adb2	46407b04-a092-44b2-a3e5-700fb908adb2/dd5a0067-d77e-40e7-a42f-064d7cfab3d6.FPKM.txt.gz	5cd01de898a6aaf8524000fba69a393b	527846	validated
46d805b4-d108-47f6-9d06-89457b71ea52	46d805b4-d108-47f6-9d06-89457b71ea52/e30a275e-eaf3-43d4-b29c-dc75d77a0c9e.FPKM.txt.gz	590ff00067c11e645536eb3374cb131f	519868	validated
471542b1-d1e2-425f-88b6-a2a5180d44ee	471542b1-d1e2-425f-88b6-a2a5180d44ee/ac4cd473-92f1-43ae-b9ef-2239755ef6a7.FPKM.txt.gz	65ba44433214ff9f544e4521b4b29ac7	548926	validated
4743d5ae-fc07-4f2c-96af-0eef7f1e8cfb	4743d5ae-fc07-4f2c-96af-0eef7f1e8cfb/51412836-0476-4887-875c-66facccdaacd.FPKM.txt.gz	f49e9392ff4ab3231000ffe8a25258a2	514255	validated
48169536-8c51-44a9-ae4c-7670716afee8	48169536-8c51-44a9-ae4c-7670716afee8/ff915b5b-98f0-4cd9-8afc-90bc16529cd8.FPKM.txt.gz	5e86ed4fb276ca4791425b63ff15614a	542029	validated
4832788c-4a5e-4bad-a1cd-03d206d7d021	4832788c-4a5e-4bad-a1cd-03d206d7d021/2493b2a8-fe7c-4a6d-8616-459ebc5aa4b6.FPKM.txt.gz	8b96ca0c0c41291bc234cbaffc576e7e	531860	validated
48e57991-2c5a-4e45-9e3b-fc3363dd906d	48e57991-2c5a-4e45-9e3b-fc3363dd906d/50f781b5-212b-4a3b-b22f-007c7a06ba3c.FPKM.txt.gz	6d7dc41369cc0061770d50b0429552f1	519674	validated
498c29ca-8aac-4401-bc08-b734cd9f0231	498c29ca-8aac-4401-bc08-b734cd9f0231/4ea3ac9e-85e8-4506-8c17-f1d9ed349cca.FPKM.txt.gz	61f22c0ab1970aec8c7bfd0fbdad9b53	536976	validated
49949615-7cfb-487a-a50e-a5c615d31d64	49949615-7cfb-487a-a50e-a5c615d31d64/e26334f7-3552-45e8-a915-bd571f56cbec.FPKM.txt.gz	6b1068cfe0fa825015f0963f8a1c525a	535307	validated
4b348045-df5b-4432-94e1-4f8fdad38cf4	4b348045-df5b-4432-94e1-4f8fdad38cf4/23a72fc4-9e50-4834-b5e0-863a5075c4a0.FPKM.txt.gz	86c1456397f83b33da122310bfe854ee	520889	validated
4b7b72ef-c23e-452d-9497-e6b6d704cf57	4b7b72ef-c23e-452d-9497-e6b6d704cf57/cc3aca0c-5254-4fc9-838c-1f443bb161ae.FPKM.txt.gz	e0542cdf67d68fa21cdbc6676e60c982	557001	validated
4b9d1c0f-bbe4-4c7c-b4fe-50ac7e00ad92	4b9d1c0f-bbe4-4c7c-b4fe-50ac7e00ad92/7af5a442-83c8-426b-ba0f-a56783fbc5f2.FPKM.txt.gz	e57576f6ffa72f3ab5dc86a8fa025103	559540	validated
4ba782cc-e4c5-45fe-b361-1c6eb3841c6b	4ba782cc-e4c5-45fe-b361-1c6eb3841c6b/86640b11-93b3-4f4e-89a7-1a1fdc9a414b.FPKM.txt.gz	6098c2cfd7c10029222299ad2d7dea4c	544021	validated
4bc9feca-bb58-4812-bddb-fd7f008a8d7a	4bc9feca-bb58-4812-bddb-fd7f008a8d7a/378d4b61-b44c-4aed-86e9-be63913aaf66.FPKM.txt.gz	0243c03d7c9b1b42a8f314bb76d96c2e	527442	validated
4c5059e5-03ce-448e-a3cb-ce5f30f11c99	4c5059e5-03ce-448e-a3cb-ce5f30f11c99/9e7f3ce2-b4d2-4086-bb9f-3c6099c82837.FPKM.txt.gz	e33dd3d55d18402ab32417179060eea9	530222	validated
4c5c079d-c514-44d8-a08e-fb535dec4551	4c5c079d-c514-44d8-a08e-fb535dec4551/0ec376a1-d432-48d9-8930-11e912b165f1.FPKM.txt.gz	66a4db3bec9bde974c8c6b39c807aa2a	542113	validated
4cd08540-f034-4223-a2fb-e4be979a274e	4cd08540-f034-4223-a2fb-e4be979a274e/29546915-7a47-4671-bc1b-b610e432cc2c.FPKM.txt.gz	fa34af74bf99444d21a1ba85dfef391d	526441	validated
4cdaeaa5-39dc-42eb-81af-bd7be8aec507	4cdaeaa5-39dc-42eb-81af-bd7be8aec507/d0add3e1-2ece-4563-8189-41a034ccbec2.FPKM.txt.gz	01a2412f938880637bc20f7111b7b019	530443	validated
4e56ec3c-2647-42d8-b53d-2927010afa04	4e56ec3c-2647-42d8-b53d-2927010afa04/9ccbd5f1-d73c-4e77-b876-4cca362218b7.FPKM.txt.gz	e1c4f9cc0d85fb2c03087c06880d6672	498594	validated
4e58016e-6a67-49a7-bd58-353a4dd71f9c	4e58016e-6a67-49a7-bd58-353a4dd71f9c/b0122c82-effe-4e54-bc7b-b1e98c788614.FPKM.txt.gz	07187d56a9a4a73dd8136c11c3e01785	530145	validated
4f1b529f-2565-4535-a388-69b588df6682	4f1b529f-2565-4535-a388-69b588df6682/15d9df59-6840-4f24-81f2-008e43af911b.FPKM.txt.gz	1babee9072c8153069133bb0be5dbd46	533121	validated
4f74342b-add4-4e5b-b075-2cbb1d5b301d	4f74342b-add4-4e5b-b075-2cbb1d5b301d/641aef1d-9cc4-4c76-aaf1-08da75d1e003.FPKM.txt.gz	e81f68e27940bb6335dd622ae3d85116	538112	validated
4fa12a4a-9762-4a3d-88bb-aaa5a458918f	4fa12a4a-9762-4a3d-88bb-aaa5a458918f/fa3d075d-a2fd-4842-a724-fdce90fd8eb7.FPKM.txt.gz	e03e7fed657b7baae7fd54960d9ea7af	528355	validated
4fc2849d-8306-4ee4-b07e-8b89b9d5f47d	4fc2849d-8306-4ee4-b07e-8b89b9d5f47d/5b917d60-5201-4def-839a-a92f15d9068d.FPKM.txt.gz	6bba343b52eaeff3e75faa03948f25c1	533688	validated
4ff04c8c-70f8-4c08-b4df-1136d70ea9a7	4ff04c8c-70f8-4c08-b4df-1136d70ea9a7/38b7b026-a9d6-4f61-910f-2cb950c1cd8e.FPKM.txt.gz	a7afd3f833d2e32098f7d5399e2ea860	501299	validated
4ff744ae-d617-435d-bd67-74740a12fdeb	4ff744ae-d617-435d-bd67-74740a12fdeb/f3ded35b-4e1d-4a7e-aacc-849b4cc0144f.FPKM.txt.gz	f7037a388275fff87c2d940239a252ed	530268	validated
5057356c-dcd8-4fcd-9c86-01abd78be5cc	5057356c-dcd8-4fcd-9c86-01abd78be5cc/b2192c25-6689-497e-ae44-49fc4fc80e97.FPKM.txt.gz	e598250abef4264b609761541e26f5e2	513277	validated
51de2f4f-a833-4db7-983f-5ee56d670c98	51de2f4f-a833-4db7-983f-5ee56d670c98/911f9fce-80fe-4d73-b886-5a51389f181d.FPKM.txt.gz	cbed4af8d21bbf8c4fc0ec5a97155315	511643	validated
52a15955-883f-4cf3-85ac-2ee592489b6f	52a15955-883f-4cf3-85ac-2ee592489b6f/feb82116-b8c0-41e6-9afd-43cc6f6c0d62.FPKM.txt.gz	5970ff71c8da058eb2400b5182e29e69	529661	validated
52b1c3c4-531a-4709-ac16-e8d36a0799e8	52b1c3c4-531a-4709-ac16-e8d36a0799e8/cde3831b-6eaf-4404-8357-f700f77f94e3.FPKM.txt.gz	ab32b2b25c172eb14d05317154dfe05c	528052	validated
53023d10-15b0-46fc-b7c2-466036cb7944	53023d10-15b0-46fc-b7c2-466036cb7944/93b1f14d-cdb5-474f-aeda-b20e3ea8f2fb.FPKM.txt.gz	ae5e4d975357dcc839bbb7cf1a332056	525383	validated
53784f12-eae6-4155-ac98-0577298e7a27	53784f12-eae6-4155-ac98-0577298e7a27/2029581a-86cd-4ea2-82d4-0e085ae1f8f9.FPKM.txt.gz	9111c3d26e648ced6487ae4e4e553d34	513372	validated
540b83b1-e155-4063-b3d0-e079b9e4bcec	540b83b1-e155-4063-b3d0-e079b9e4bcec/f93bcfae-3bc7-40db-9df0-e8d11662f8e3.FPKM.txt.gz	9ec36b1aa8800295dc629123711d3258	531384	validated
548d59c0-8f7d-417f-a463-e9acb03dc03e	548d59c0-8f7d-417f-a463-e9acb03dc03e/201a8b9d-39be-4a4c-9053-055e022481af.FPKM.txt.gz	19d6154e72130be46c6f2b57758468e3	535463	validated
54c6e07e-9a3f-4140-8fbd-4372dc7aec7a	54c6e07e-9a3f-4140-8fbd-4372dc7aec7a/462c9f10-874a-4115-8392-489138e9ee82.FPKM.txt.gz	7ae661617d078303cbc5c94df06efc0a	502636	validated
54dd6fe2-0edc-465a-92b8-d03edd219b42	54dd6fe2-0edc-465a-92b8-d03edd219b42/514bf089-668d-46fe-934d-8538e0d88366.FPKM.txt.gz	53ac03f3cb9ccc01d1b0d9c7798c71c4	526974	validated
5583c5f3-84bb-496d-b81f-2ac173a849ad	5583c5f3-84bb-496d-b81f-2ac173a849ad/f02160f8-a586-4d1f-a516-9d8872fea0d9.FPKM.txt.gz	bd5eb55985a3366d6bb12a458b9b6b76	502806	validated
55a58234-84d1-4fd1-b314-f9301ae92f34	55a58234-84d1-4fd1-b314-f9301ae92f34/f9415abb-ec64-4d0f-ad7e-26f2071b2c24.FPKM.txt.gz	abc059472fcbf497f4fe536229085867	533464	validated
55f5fd8d-7d6b-4237-b159-e499200bd725	55f5fd8d-7d6b-4237-b159-e499200bd725/7975e611-5e6d-444e-a773-5e131734a1ec.FPKM.txt.gz	b4196c55763fdb9e533b1a9a3d0d8ba7	532711	validated
560b4e33-3d26-45a2-9098-161d69833603	560b4e33-3d26-45a2-9098-161d69833603/09a64379-9d0a-46ce-bb16-fc7c79f4249d.FPKM.txt.gz	9fce54742af86d6b9c3cd48291607b51	495721	validated
56fae10e-5b00-477e-8a4b-68b72ceaabe2	56fae10e-5b00-477e-8a4b-68b72ceaabe2/13df06bf-a639-42de-a7b4-905c9e802932.FPKM.txt.gz	60afb4fb92469a4086bf7058487ff6c6	541782	validated
57225a4f-6c03-453e-893d-1998267f0bf1	57225a4f-6c03-453e-893d-1998267f0bf1/fcb5bf8a-5c16-48cd-84a4-2a87695eff2b.FPKM.txt.gz	db80bcf3f5636baac6963a16703ff805	530548	validated
57b39a94-0b28-48a9-a50c-1ec3a598c04b	57b39a94-0b28-48a9-a50c-1ec3a598c04b/fc2fcb44-c5cb-4b1a-822d-552f32866fe3.FPKM.txt.gz	4a9a48ce6f125f807fecc2104ef5b8b6	523517	validated
57f00bb3-b541-4fc8-b742-3f5ee26a6cb7	57f00bb3-b541-4fc8-b742-3f5ee26a6cb7/ae42d69a-f6a4-4d03-9f4a-869b71fef8f8.FPKM.txt.gz	e7b1d1d952a0295d52b912d87d17ee15	519857	validated
58a781c1-2464-4a9d-9ade-7d4fedcd06d3	58a781c1-2464-4a9d-9ade-7d4fedcd06d3/a6af3ded-f9a0-4481-bcd8-d5e63a1e719f.FPKM.txt.gz	b74a48a526a84deda2298c319d809f0f	517470	validated
58c75e77-a400-445d-9d95-96452a63082b	58c75e77-a400-445d-9d95-96452a63082b/96584851-1c59-406b-87ae-fe613c3ebef8.FPKM.txt.gz	67a3bac55434653f8299b71be7796c69	544675	validated
5918fa1f-fdef-4703-8efd-15ec63f9f77b	5918fa1f-fdef-4703-8efd-15ec63f9f77b/c7225107-cc58-4431-8c1c-d0116d19f7f4.FPKM.txt.gz	2f286e7d5a369b4a9fe455c6bbddfa56	530301	validated
59ab68cb-5682-4cdc-8e14-502671d02636	59ab68cb-5682-4cdc-8e14-502671d02636/02ba8296-3982-4e29-8823-403ab580dee8.FPKM.txt.gz	b045d3f29acc6ef3e16d71f1d7076b1e	573539	validated
5a46cf28-a6ec-4dc3-bbbd-0372dc6cf1a6	5a46cf28-a6ec-4dc3-bbbd-0372dc6cf1a6/3ceffeff-4dd6-4ff9-8fa2-eb88199c498b.FPKM.txt.gz	c22e336c2e0bcc7cbb970c226d912aca	537641	validated
5c4370ec-45a3-433e-958a-6cbc066b1e3d	5c4370ec-45a3-433e-958a-6cbc066b1e3d/8a674d9b-24e9-4923-8adb-faa0e1f6fe4a.FPKM.txt.gz	e614d5b407fee918e6d6381c3003022d	522632	validated
5cc494b1-85fa-4415-943c-1cf31a27242a	5cc494b1-85fa-4415-943c-1cf31a27242a/6ad85b23-1f2d-411e-b65e-fefa28732508.FPKM.txt.gz	8e5d954c03f6fed8eaae664dcf0976b4	520471	validated
5ce3f2e7-02bf-4389-8d19-118244c3667d	5ce3f2e7-02bf-4389-8d19-118244c3667d/2ec6297f-091b-4744-aaf7-83f86396192f.FPKM.txt.gz	0de85ad454efcce56d3284f18de48fd3	519176	validated
5d581b48-477b-488c-800c-3e7c2a2c7998	5d581b48-477b-488c-800c-3e7c2a2c7998/9f78aa72-143a-4277-bfdf-e1677822f8b7.FPKM.txt.gz	f23a1acd9a16a39d0b026b43ae05f500	531243	validated
5dc76d45-fc45-467c-bf6e-9400b167841b	5dc76d45-fc45-467c-bf6e-9400b167841b/9acccb43-06a7-4a01-ba48-c99af66a8af0.FPKM.txt.gz	25fc759447e3a8a3640b030187605d5f	517570	validated
5dd30ba1-2051-42f6-8fb4-3c49c93b8bf1	5dd30ba1-2051-42f6-8fb4-3c49c93b8bf1/6976923e-a954-4ba0-9d1d-f97d7373ba48.FPKM.txt.gz	a3118e194051da278115c98c272b567a	514284	validated
5e61f546-b7b7-4425-929b-0c427199e286	5e61f546-b7b7-4425-929b-0c427199e286/c6d03bd4-42cd-445a-9222-7ea265bd103f.FPKM.txt.gz	4de6063bc52db6f3b4ce9588343dc9f3	509751	validated
5ea3f514-92f1-40f9-8536-5bc59d86be42	5ea3f514-92f1-40f9-8536-5bc59d86be42/bd587a68-76f5-44f2-ac6b-f87523560f60.FPKM.txt.gz	e9b5684ecd22b6b63400671f33a0a020	541081	validated
5f1961e3-22ab-4d7a-93b3-eb8d49f9c313	5f1961e3-22ab-4d7a-93b3-eb8d49f9c313/39a335c9-018d-46c9-a966-bbec6d1f19cb.FPKM.txt.gz	1a4c42237e3ff841ae4628abe35c1b54	527358	validated
60085406-f584-4fc1-ae34-c1f7ee8da405	60085406-f584-4fc1-ae34-c1f7ee8da405/e432ae12-e368-4264-a129-b9a6481af513.FPKM.txt.gz	ef822e9cf0837692dfc60a3e44adc8fd	513755	validated
60b550d3-1e54-486e-b884-0de44bc3de62	60b550d3-1e54-486e-b884-0de44bc3de62/cf655a50-5d76-4625-a3d1-12643de2c2b3.FPKM.txt.gz	119ee7e487566f37580d140a4b10294e	508673	validated
60c982e5-1a2a-46ca-9834-c45b91eb732a	60c982e5-1a2a-46ca-9834-c45b91eb732a/d5c9122c-5a58-4da7-b01d-bbe8c7041bf5.FPKM.txt.gz	9d6563d490296e3afe906f75ca6f9f40	527657	validated
61964dcc-f351-4ba2-a51d-e779e88537c1	61964dcc-f351-4ba2-a51d-e779e88537c1/e01aab1d-cbb8-451d-b9b9-ef67ed495c86.FPKM.txt.gz	fd96c898fdb288fd0ce111cbd8703fa3	471900	validated
61f2c863-5805-4241-9d2e-a00d91ae64f5	61f2c863-5805-4241-9d2e-a00d91ae64f5/85f00b2b-bee0-4bed-bf31-a344b0fe64a8.FPKM.txt.gz	5fa381bddff58a38e1d456ed9580ad21	564212	validated
621e56b2-5669-4dbd-b6df-b0d40c994a7d	621e56b2-5669-4dbd-b6df-b0d40c994a7d/1d381b27-88c0-4ddd-87cc-31fbb24525c0.FPKM.txt.gz	9f9d4472144b08546106dd3ac1c27a57	536318	validated
625b18c3-bd3e-434b-bcde-472f85e8560b	625b18c3-bd3e-434b-bcde-472f85e8560b/16965ae8-a9ab-4780-a2b3-b0bb4bb3ec6e.FPKM.txt.gz	7c2f41ff03107dd60a7014dcaa2f7d93	534312	validated
6326b40e-b4c6-4a3d-bfc7-3f916041377f	6326b40e-b4c6-4a3d-bfc7-3f916041377f/05997328-b037-4fe8-aa48-fd5a0fa4c235.FPKM.txt.gz	627c7081fb8cdb3c80ae8091c42abeb7	528468	validated
64160d6e-e0cc-4fa4-afa9-3e465f2dd69d	64160d6e-e0cc-4fa4-afa9-3e465f2dd69d/8478e2c8-4c90-4e3c-97bc-d201991ad4a6.FPKM.txt.gz	4d0f7e33d9af0123d86396e5a4388c3d	532305	validated
644d3513-a301-466e-8af6-b64b15e72665	644d3513-a301-466e-8af6-b64b15e72665/0633549b-8522-4be3-85b2-055201621efa.FPKM.txt.gz	2063a0b839f57dbcb9146bce84001e40	533341	validated
6462f5c8-c593-4c00-a23e-ce54a9512ce4	6462f5c8-c593-4c00-a23e-ce54a9512ce4/5df5820f-91ff-44e0-a899-118cd3faef94.FPKM.txt.gz	0e9c4e275d05249d574b8a847c9dae49	550440	validated
64ee3c26-13b6-4f7a-93d1-ba1b5160ba3f	64ee3c26-13b6-4f7a-93d1-ba1b5160ba3f/6b14871d-013e-4817-9bca-2fd62a71a0e2.FPKM.txt.gz	40f39bdf3bc7ca43fcfa33c9d33f48f1	544349	validated
664691e8-ee80-42c9-8600-2b572f861eba	664691e8-ee80-42c9-8600-2b572f861eba/1af985f0-777b-4283-b8cb-cddb4ac1e7cc.FPKM.txt.gz	001eedd11742e7474bba4d75fba2486a	550551	validated
66a4a50e-6d79-465a-a949-d352d504240e	66a4a50e-6d79-465a-a949-d352d504240e/adf7637b-44d0-4125-96f9-e5907307cd08.FPKM.txt.gz	2e77bd29f80a5027a316d0531fb304bf	527260	validated
6742a76b-5200-41f1-9550-fcc326267bdd	6742a76b-5200-41f1-9550-fcc326267bdd/09ff8a1e-4ab8-4fba-acb3-6e8c1a1e70ce.FPKM.txt.gz	ca0b1c1c404324d7ef58922cc573f075	527044	validated
6824d7d9-4f39-4e71-92e4-4193713cf10a	6824d7d9-4f39-4e71-92e4-4193713cf10a/a8b5d651-3c19-464b-aa1a-9dc46be11044.FPKM.txt.gz	523f31344c3835acdbca8720960be8f6	496975	validated
6888424a-5ef5-4e27-98fb-5ae69e74ae7d	6888424a-5ef5-4e27-98fb-5ae69e74ae7d/8a705b7c-4607-4ede-9486-cbeb1191004e.FPKM.txt.gz	1924b6b9722aa715643aaa2240c785cd	535192	validated
6909d3fd-d0cc-4139-b60b-d98751b5db00	6909d3fd-d0cc-4139-b60b-d98751b5db00/8c2b36f9-705e-4e54-a067-8e947462433d.FPKM.txt.gz	2facb8f06cb78bc36b5eef7162930cef	519130	validated
6950df78-be96-4aa2-ad62-95a38b481ea9	6950df78-be96-4aa2-ad62-95a38b481ea9/254b71a7-176c-4258-8fa9-2985223138ff.FPKM.txt.gz	319fbddc5f333dbf20de7682fa69a579	548318	validated
6a2a4b39-db90-456c-a386-7508b3eee441	6a2a4b39-db90-456c-a386-7508b3eee441/88b3eb4d-02ae-4903-89f5-9ee294ee732e.FPKM.txt.gz	e7567dbc0a9d52d220463171aa63b792	515107	validated
6a392daa-24d8-4014-855b-cee55b4ba48d	6a392daa-24d8-4014-855b-cee55b4ba48d/222a1182-fa38-46be-88c7-0731ba0a81bb.FPKM.txt.gz	82f8fac591d62f7210b30a827c3d9a83	527096	validated
6a402ef0-8b06-48ac-8a49-25b769f3e391	6a402ef0-8b06-48ac-8a49-25b769f3e391/dd6421a8-7d49-4b5e-8e35-21a82f3b351d.FPKM.txt.gz	9deffe0ed7d72e47aa7b6bcfa92f6853	508410	validated
6a6b134e-ba2e-48b5-a66d-40a04e819052	6a6b134e-ba2e-48b5-a66d-40a04e819052/7efc881a-e8c9-4245-a71d-ec0497927f8c.FPKM.txt.gz	911e3846cd9bc0929a9bde75992540cd	511536	validated
6a77cc6c-e838-400d-88ce-a7633cc53f0c	6a77cc6c-e838-400d-88ce-a7633cc53f0c/b6760763-3cba-4227-a3d0-110f8a901ef1.FPKM.txt.gz	24573f5d3a27c4fb9209e28120625168	527161	validated
6a87fd02-3e8f-44ae-bff1-8daa195d26d5	6a87fd02-3e8f-44ae-bff1-8daa195d26d5/19dc6546-2327-48bc-9a2d-53a6856b5222.FPKM.txt.gz	6682419745810999e52a8e189492db6f	526886	validated
6aa2289e-4ce3-4910-8242-08ab893e1071	6aa2289e-4ce3-4910-8242-08ab893e1071/f35e503d-eef5-4ecd-979c-91ba4c585402.FPKM.txt.gz	52808f7099a12adbf46df31f614e0957	542751	validated
6ac2b7be-d036-463b-ad46-bcb7def853b3	6ac2b7be-d036-463b-ad46-bcb7def853b3/73820dc9-48b2-4fce-ae5d-ca8e0a5359d9.FPKM.txt.gz	5d9b2c1ee5642092c987a6928032ce30	544698	validated
6af47543-4d7a-4e1b-9803-eae5195f74d1	6af47543-4d7a-4e1b-9803-eae5195f74d1/ffb473b7-a5cf-4607-b97c-fc78b4719ccb.FPKM.txt.gz	cbad0a709de74397545ec7b037fc82dd	537575	validated
6b7f79c9-49a1-427a-9676-5833dd7da5fe	6b7f79c9-49a1-427a-9676-5833dd7da5fe/e3bee637-c8c3-4953-842c-11b16ea1bf73.FPKM.txt.gz	3876cd1d2f73daaf1a142651ffe86feb	535531	validated
6bb27751-c4c5-425c-be3e-b0f0fc0970ab	6bb27751-c4c5-425c-be3e-b0f0fc0970ab/b341a7c3-cb6f-4e90-a672-0558b1c1a930.FPKM.txt.gz	a28893a44ba6b963adb717c626aa5094	520639	validated
6bf5b079-6d78-4ef5-b225-3f5493a751f4	6bf5b079-6d78-4ef5-b225-3f5493a751f4/73848cca-19bf-4de1-90ea-1725f617c550.FPKM.txt.gz	f1c856a35cf66e42ae9426dd164166e9	533044	validated
6c3de9e3-1394-45b4-9626-583215c12338	6c3de9e3-1394-45b4-9626-583215c12338/0d8dd66a-6753-4472-9c4f-906ad5159ddd.FPKM.txt.gz	c2de92fc46386e79bbc43a42c6108499	521451	validated
6c9d1cdf-d96e-4a12-ad3a-82e4d6eab0eb	6c9d1cdf-d96e-4a12-ad3a-82e4d6eab0eb/2dcfb5cf-c4e8-4d87-b32e-5a93b11b0117.FPKM.txt.gz	79613fe1cb378992e688c364dff09ae6	524379	validated
6cbb8e23-13d9-48e1-9231-4d7e606cf681	6cbb8e23-13d9-48e1-9231-4d7e606cf681/9b080ec7-d075-42a6-b6b5-ba57e2791fc7.FPKM.txt.gz	e00820ca61e04dcf60b3087f6bc00e6b	539660	validated
6d7e2de7-aa68-4351-91cc-b63d6ad06342	6d7e2de7-aa68-4351-91cc-b63d6ad06342/5d187a95-6b3d-42dc-a5c8-cf1758243c46.FPKM.txt.gz	5b400e80910588af2bef42154ce1f2e0	560020	validated
6e3ddfdd-f48a-4c2e-be94-d03466d254e1	6e3ddfdd-f48a-4c2e-be94-d03466d254e1/a7202dc0-379c-40e6-9bbf-3337bd3328c8.FPKM.txt.gz	d92b42e56b995fc58526ce8b4177b383	533312	validated
6eef7027-a918-4932-895d-b311038b0952	6eef7027-a918-4932-895d-b311038b0952/0b0f745e-573f-4ace-9431-6b17c550b878.FPKM.txt.gz	d38595b33a54335c8500c031a6f0549c	543347	validated
6f112f77-3ac1-4923-8848-a7f65114ad0b	6f112f77-3ac1-4923-8848-a7f65114ad0b/e64f1956-9d3a-4d15-a3f7-91ac52399d49.FPKM.txt.gz	6b25736fe7cdcd03c66051d943bdbcd2	529106	validated
6f523e32-84d5-4d88-9ef6-24d766b850b2	6f523e32-84d5-4d88-9ef6-24d766b850b2/e4d7b98d-5c78-4316-96eb-e25d71fe1c77.FPKM.txt.gz	d27a1f005ee967ccff96f8fa0e5aa0cd	520413	validated
6f819e3f-982f-48d1-90b0-901fa0804334	6f819e3f-982f-48d1-90b0-901fa0804334/2b72861d-7b1b-4b7b-8b9d-1e2fb596bfc7.FPKM.txt.gz	755296e37719b2062bbc72f827b8f4d9	542201	validated
6fdb9ff0-47f0-46d0-9ebd-dda684905e08	6fdb9ff0-47f0-46d0-9ebd-dda684905e08/d146cc22-0cb0-4adf-b507-95c343419dc1.FPKM.txt.gz	c79f088558804db4f31c0f88a5da1e92	523324	validated
70d623eb-dabf-40e1-8ca4-47dd171796c7	70d623eb-dabf-40e1-8ca4-47dd171796c7/b448bfa4-4ce9-457c-8e63-5bee1a31e275.FPKM.txt.gz	4ea042e7be533e3412339780c80de2f8	535863	validated
7117b7d0-d972-4c77-b93c-1f19e76dc985	7117b7d0-d972-4c77-b93c-1f19e76dc985/23bd99eb-f3b4-4c47-9eed-b71aa24f5112.FPKM.txt.gz	5abb602ab05570244326ac683dc99816	514299	validated
71235596-4f73-4e1e-85f8-6678c6bd4489	71235596-4f73-4e1e-85f8-6678c6bd4489/03b4b91f-cc41-47f5-be2e-78521914b41d.FPKM.txt.gz	aa7fe1f391f857b08389b186602af0f4	538964	validated
717044af-5845-4123-a394-21eefa25deed	717044af-5845-4123-a394-21eefa25deed/c60f9638-1b5b-4bd5-90f6-c903b8679f2b.FPKM.txt.gz	2a67f5c699a9d43a84242440872d7270	504853	validated
71fe6ba8-e859-40cb-b70d-3b876cae431f	71fe6ba8-e859-40cb-b70d-3b876cae431f/ed40cd5e-1f3b-4c90-a372-6ac03b1d5b81.FPKM.txt.gz	903e3156ea3997dc40d1025814af247b	532090	validated
72346e39-a4de-4719-9a01-953070ca0667	72346e39-a4de-4719-9a01-953070ca0667/ec9f16ee-befd-4f7b-85f1-75b0de8d7d5c.FPKM.txt.gz	a8488e16529fc1f4381154c5ad36f7fb	528022	validated
73185268-f259-4b40-af7f-1dad2d6be903	73185268-f259-4b40-af7f-1dad2d6be903/9dfe3632-1575-468f-abe5-5181dae19b27.FPKM.txt.gz	e58f3b627a7afca914f39c5d2f7fd94e	529265	validated
747f05bf-e990-4910-ae57-203e86238e18	747f05bf-e990-4910-ae57-203e86238e18/bb3ae979-88ff-4b50-8f67-7aefd1ff06dc.FPKM.txt.gz	5f8b44bd67637aee3d82616e64e412ba	534936	validated
74a380d4-2e07-47d6-a7ba-71f79fcf2440	74a380d4-2e07-47d6-a7ba-71f79fcf2440/f682e54b-c4c0-4409-89fa-da3e6f7f43f8.FPKM.txt.gz	7a47197227fa6e39ffde1db1eed4a0c8	516432	validated
752bf6b9-a679-4946-b390-b8760e121cb0	752bf6b9-a679-4946-b390-b8760e121cb0/b3fa647e-762b-4f37-9179-e7d60a4561ee.FPKM.txt.gz	b4f7d1f4d39213268c9b90958aa843ae	476095	validated
7579e227-4309-49ce-a134-427d47c49118	7579e227-4309-49ce-a134-427d47c49118/54e697d0-a54b-465e-a2b2-96008c428056.FPKM.txt.gz	45e9090494da9f119d1680aaafde464c	519814	validated
765c6cf7-e20e-4d95-af68-420074498688	765c6cf7-e20e-4d95-af68-420074498688/c9ad1adf-993c-465b-866c-c5c2c5fa9f06.FPKM.txt.gz	f80cb7d14bdd4abb8e0348dc170b6ac1	530146	validated
774c053a-4816-4518-ab9c-312319b03e07	774c053a-4816-4518-ab9c-312319b03e07/67ba85ff-0919-4c9d-ad1e-73b25804c0dc.FPKM.txt.gz	cc4789b11ee84d0a0efae367e3d41b36	546789	validated
7783e608-5038-4abc-9285-9e6c58ca7ac1	7783e608-5038-4abc-9285-9e6c58ca7ac1/c06d90b7-0db6-4e63-8d0e-3379e897d90f.FPKM.txt.gz	5f4fb841834a8991f354892509d9abf1	534815	validated
77ec1915-e046-4004-a1b8-0207d318fab4	77ec1915-e046-4004-a1b8-0207d318fab4/e0c71365-4f21-4bf8-b861-fb3ec1316ce3.FPKM.txt.gz	488ceb41cd8c7ec012c1076cbcae5c66	506067	validated
7809d569-9edf-47f4-b428-d7f1d279bc6b	7809d569-9edf-47f4-b428-d7f1d279bc6b/0ad0b568-345f-4be5-a093-c6b08ed5e953.FPKM.txt.gz	4539283e5d3c369e67c27bb2d900452c	518827	validated
788d2537-a8c1-49e6-80bb-299d283b2099	788d2537-a8c1-49e6-80bb-299d283b2099/17112e14-d73c-4cb1-9cba-d0ebbdfea020.FPKM.txt.gz	c539916296fd3ff25bbe42ed8f8dbbea	519583	validated
79088cd6-5863-43dc-a2a7-7f77f18a9b35	79088cd6-5863-43dc-a2a7-7f77f18a9b35/e3863ab8-9fcd-49f7-aae2-7ac7a8ef0016.FPKM.txt.gz	546637a1929a3c8c0fef56118b40259c	527677	validated
799808bf-b2fb-44b3-b611-7fd3a78bf630	799808bf-b2fb-44b3-b611-7fd3a78bf630/121671ba-ff87-49f5-aa77-9a4fa8fcff9c.FPKM.txt.gz	9909ed02a27ee93c3b7648c008754752	531025	validated
79d8ffc2-301e-4958-b097-f0f97225583b	79d8ffc2-301e-4958-b097-f0f97225583b/950e2ba0-a247-4bd6-8092-f97cc4018a79.FPKM.txt.gz	f0a9051a9ad48826c520837a4d960080	527060	validated
7a77d162-3919-4843-bcc0-5c0331ad3ba0	7a77d162-3919-4843-bcc0-5c0331ad3ba0/9375a989-fa46-4658-8e39-d086885d6065.FPKM.txt.gz	ffec2b4fcde6c3685797e233766d7d8d	530637	validated
7a7dd657-713e-4431-afc9-ea5ef0f2e23e	7a7dd657-713e-4431-afc9-ea5ef0f2e23e/11af37ac-3bdb-49b9-bb6a-1eb570a8297e.FPKM.txt.gz	7209f55b34f4392f58ff880bb2bacbde	513146	validated
7bb62258-3dde-4ebc-afdf-9551df2a629e	7bb62258-3dde-4ebc-afdf-9551df2a629e/21454a1b-20e1-4a4d-99b6-8ee30b1c979d.FPKM.txt.gz	7347aacbf97c31e72eb51c93496a902a	540034	validated
7c2fdd79-2e3f-4f9c-8119-f8744f872a66	7c2fdd79-2e3f-4f9c-8119-f8744f872a66/4f77a97a-1b60-45cc-8dce-91b47d76a460.FPKM.txt.gz	742404153167aef165b0f735b4d69747	537356	validated
7c4228d5-3df5-4b34-a2e8-9dbe72d228eb	7c4228d5-3df5-4b34-a2e8-9dbe72d228eb/ce9af9d2-2bda-4776-a4d8-0bf394d4cbd3.FPKM.txt.gz	67fd5d6524dcbff9895c3acb14204783	514188	validated
7d76d80c-0e77-475d-9468-9f20b058811b	7d76d80c-0e77-475d-9468-9f20b058811b/e944e416-2727-4966-8248-73427d8faf7e.FPKM.txt.gz	80e298a0aca822d4e9d8d2e1376b0d66	512332	validated
7de202be-6631-49c7-bd71-21c6a9bd0b2f	7de202be-6631-49c7-bd71-21c6a9bd0b2f/8e9207d2-9ff8-427b-b968-47f619c41b1f.FPKM.txt.gz	8c85f82bc2f854092cab72dd8f830e62	532622	validated
7e4abfa8-1b33-49e6-b750-190fc6bf83c8	7e4abfa8-1b33-49e6-b750-190fc6bf83c8/007d074e-3b7c-484b-b757-1a60e1172506.FPKM.txt.gz	8ef5a140304167b89e086fdee9c644e3	536261	validated
7e6e15ca-7a3d-4729-ac48-2de7a34a9e29	7e6e15ca-7a3d-4729-ac48-2de7a34a9e29/83fea6d3-5ae6-48e7-9d09-113dcb39e22b.FPKM.txt.gz	604c1bedd4b11b8f7263f476b38dcfb1	537201	validated
7ea4b5cb-f0da-46b5-9c06-4c952f964eb8	7ea4b5cb-f0da-46b5-9c06-4c952f964eb8/f1e5b33c-df59-45d5-b037-902eb29ddd55.FPKM.txt.gz	4b393f063379a7f2900e94709e7c9fe0	539283	validated
7ebf994b-3b8f-4fda-8921-376aad555504	7ebf994b-3b8f-4fda-8921-376aad555504/790e54f3-e786-4f54-a34a-23e640af778d.FPKM.txt.gz	e0441e42708891bd126d148852c3af8f	522453	validated
7f0fbd05-8379-4af6-8223-b7ee4f176466	7f0fbd05-8379-4af6-8223-b7ee4f176466/294b637b-938a-44a8-abb6-170c6205bbd6.FPKM.txt.gz	b14c7d226d2bfeff7bd01ae5b5aa3665	544774	validated
7f4cc096-0629-423a-846f-c38ee3bc7137	7f4cc096-0629-423a-846f-c38ee3bc7137/0aa8097b-26b0-4b82-bfab-a5c52d39cf5e.FPKM.txt.gz	42a3281b11021e5609093532e0a4f816	515232	validated
7fbcf7cc-c874-41f8-bec7-d1bd9a709da0	7fbcf7cc-c874-41f8-bec7-d1bd9a709da0/88d2f686-ae1a-4375-93d9-febc927f0082.FPKM.txt.gz	017275cb30c7a910f831bd304f3fe7fd	527408	validated
80023575-bdfd-49d5-bafc-662fb0beb899	80023575-bdfd-49d5-bafc-662fb0beb899/4001b986-adbc-4d49-9107-29488ddc6b61.FPKM.txt.gz	9a50a31168e8b0fabc890b130cd4c333	515977	validated
8037aad2-b632-430b-a12f-77248b3cabd0	8037aad2-b632-430b-a12f-77248b3cabd0/68ebb9b3-4081-4e5d-8340-551e3d622970.FPKM.txt.gz	8e455b6a16029ba121f95f90239ea848	531129	validated
8055fabe-15b6-4570-bb04-23c52641620c	8055fabe-15b6-4570-bb04-23c52641620c/db126604-3a46-470e-871a-d219267f4f10.FPKM.txt.gz	53dbce250c895578d20dca8af954d1ff	529753	validated
80ba4b54-b984-4006-94dc-47990e1ea853	80ba4b54-b984-4006-94dc-47990e1ea853/80980cc8-30b5-4668-a7ea-e3cca5a44e2f.FPKM.txt.gz	a67e425bf4aea50fbc2a8327560caf76	539080	validated
80cf0d3b-2285-4231-b146-b40fce05c27f	80cf0d3b-2285-4231-b146-b40fce05c27f/c3479764-edbf-49ba-afd0-9d7981b715c0.FPKM.txt.gz	cf7e2081e16ed714389424c62141d302	509597	validated
81f07482-28d0-4913-9686-5808c1068f9e	81f07482-28d0-4913-9686-5808c1068f9e/5ae2c618-f62d-4128-8348-839370fcbcce.FPKM.txt.gz	8a75c10b3b83865779c3bde87612d464	519509	validated
82749d9e-a37a-4def-8138-1cf1211e2670	82749d9e-a37a-4def-8138-1cf1211e2670/6b34f95d-8875-4a62-b90e-9cf9d92c8055.FPKM.txt.gz	ab69e0dfc2b0ae6c4707831a3181f8c6	550887	validated
84053350-b3a9-4d6c-9f20-46f7f7afd124	84053350-b3a9-4d6c-9f20-46f7f7afd124/0b4a2460-8f70-4f60-85b3-95d0012d38c8.FPKM.txt.gz	35addafc13666a4cf163c462b1c79ffe	523586	validated
843dab84-2209-41ab-ad42-58c0c2e98722	843dab84-2209-41ab-ad42-58c0c2e98722/ade587a3-3ee0-482f-87f0-e72cad4317cc.FPKM.txt.gz	f6b9add0482c55b207ed61638bdf2dde	527284	validated
8481dfa5-4756-4d98-9f6e-a8317b438ae8	8481dfa5-4756-4d98-9f6e-a8317b438ae8/0056ef0b-ecb9-443e-a694-1c0797a21e5c.FPKM.txt.gz	866d846c26da09f10f189157c16ac257	528802	validated
84ab2708-7def-405a-b77c-79c7d5d8f1a3	84ab2708-7def-405a-b77c-79c7d5d8f1a3/ed13d440-b19e-453b-bd34-4f5c0fd1b392.FPKM.txt.gz	e6e6d9f81148ade3d45be2f1c61f92a1	504607	validated
84b48a78-dd09-412f-ad78-263a4ed0ce78	84b48a78-dd09-412f-ad78-263a4ed0ce78/80dfa38c-5905-4a58-bb0c-246dccc2bbc7.FPKM.txt.gz	31bbfc24391eb6445579e858165252e9	532104	validated
858680bf-b351-4822-87c9-be216fbbb0e4	858680bf-b351-4822-87c9-be216fbbb0e4/8dda6766-08f1-4f38-944f-30da042d3370.FPKM.txt.gz	b905e2eec7d2447ae41ae4bb8a719a0f	533659	validated
860071e4-4061-4a17-97bb-5ff61ba201b2	860071e4-4061-4a17-97bb-5ff61ba201b2/6b619463-ccaa-49de-a722-d21e9f79d6d0.FPKM.txt.gz	36dd8f2238276928fe32362fe4230107	521602	validated
861be919-f62b-4b80-9837-0911b86693ea	861be919-f62b-4b80-9837-0911b86693ea/9c8c8810-d87a-470f-9e1e-cac9cd595a01.FPKM.txt.gz	d460035fe3ba554033be7af251d8b0ab	520238	validated
865a4cc6-443d-4fa6-81e9-bff83f7900fa	865a4cc6-443d-4fa6-81e9-bff83f7900fa/d1051cf3-e258-4250-b31e-26a1711c90ee.FPKM.txt.gz	f759591b030b5bea01490a760f01a681	526747	validated
868ebd79-209f-4a13-988b-bdb871ca261c	868ebd79-209f-4a13-988b-bdb871ca261c/029d304b-56ee-403e-ad39-0c2ce07d5a09.FPKM.txt.gz	5c6ace35330110193ae8daccb5f349ef	508703	validated
86bf68be-570a-4113-a252-04178af0100b	86bf68be-570a-4113-a252-04178af0100b/77213cf0-8029-4470-af4e-a25fce4d4681.FPKM.txt.gz	f6e3df5c9a6e95c28a6b4ea626d08c0e	532206	validated
86cfec6d-08f3-44f8-949c-423c401c31b6	86cfec6d-08f3-44f8-949c-423c401c31b6/0d17d034-2c42-42c9-854a-06c0587d20bb.FPKM.txt.gz	d92a844299c9ead2ec8ce390ad6a92a4	503618	validated
87b6815c-2a16-4028-8aa8-65751e1d22e5	87b6815c-2a16-4028-8aa8-65751e1d22e5/cea0635c-ac68-4712-937e-56ba8abca332.FPKM.txt.gz	9eb33ad780021aa7c0c6d77cc88201d1	489389	validated
87baca8b-3846-4eca-ad32-e199de691948	87baca8b-3846-4eca-ad32-e199de691948/d14714b5-2688-4bc4-9fe9-888d0f7600bb.FPKM.txt.gz	4bc5d9d6831f9f8ad15495d59f4072bb	534475	validated
87eb9547-2bb9-42b9-bee1-b7ea389fe8c5	87eb9547-2bb9-42b9-bee1-b7ea389fe8c5/2092ab0d-6040-4a09-b175-bda5ebc9998a.FPKM.txt.gz	c341a425262f4c80a657bffc0419684b	523055	validated
88003a3a-ee6b-4bfd-a432-d4958486389f	88003a3a-ee6b-4bfd-a432-d4958486389f/18f0b34c-d2f6-4746-b450-8ed3def9e334.FPKM.txt.gz	b2fcabe7abdac0b44fc59b91444ee5d0	506456	validated
884fd188-69dc-490f-9a04-3abfec54ac44	884fd188-69dc-490f-9a04-3abfec54ac44/544c50ac-30ea-421a-b30e-6b417c389d0a.FPKM.txt.gz	b19a86d2cda181954f13986657d9ea51	531659	validated
887ff811-db95-405b-b801-d49189b12beb	887ff811-db95-405b-b801-d49189b12beb/54151ad4-f3aa-4903-af6a-9c478abab8e0.FPKM.txt.gz	b1a6601ab105f90f3344807e51115f5a	520361	validated
88a6e5a6-8c47-4450-9bbe-f0e3784dc13a	88a6e5a6-8c47-4450-9bbe-f0e3784dc13a/e2954828-68af-490a-ac7d-16140c82a0ea.FPKM.txt.gz	eb340142f7106faf94a0cd4ac47875f0	520104	validated
89116695-a2c4-4100-92a6-5a4a6ce9d576	89116695-a2c4-4100-92a6-5a4a6ce9d576/9726d855-bc7b-43d4-a375-57e677d01771.FPKM.txt.gz	8656ca43a0339b39a3f57788e7e7f02b	530090	validated
89798742-3aad-47e4-a088-a18d8550bf7d	89798742-3aad-47e4-a088-a18d8550bf7d/1b5c1647-d213-43f4-961c-ef74b269a152.FPKM.txt.gz	9a6cafde1aefca15edd38ca4b700bea1	539598	validated
89bb71ae-b358-48aa-84b6-3551e480cdad	89bb71ae-b358-48aa-84b6-3551e480cdad/8d8c6603-58cf-4402-81f5-1eb8d5bb2e87.FPKM.txt.gz	b13b509de29f46ca3355ff28d4d232fe	543983	validated
8a6cc766-061f-4d0f-be78-ff3d025b7f25	8a6cc766-061f-4d0f-be78-ff3d025b7f25/86217594-5c52-4384-9442-b371f314ccdd.FPKM.txt.gz	f21ade921ce073591f43b2e3a22b826c	529133	validated
8acc9555-f1dd-4f6a-8109-aff6aa978c90	8acc9555-f1dd-4f6a-8109-aff6aa978c90/43dc7dbc-8b13-48cf-8e06-ed102da87d57.FPKM.txt.gz	cbcd81fd758dc88537456e2df83f03b4	560174	validated
8b06e5a0-0668-41b1-b59f-9a70096c3b26	8b06e5a0-0668-41b1-b59f-9a70096c3b26/56aa923f-bbcd-427f-9542-21518ed22939.FPKM.txt.gz	b676465744a1fd2f2a75df643256cbfb	522129	validated
8b90c218-3c2a-4862-93fb-a43d53b450c9	8b90c218-3c2a-4862-93fb-a43d53b450c9/3d82dd3a-3603-41f9-96c0-e5d839db48d2.FPKM.txt.gz	4bdca1218fa4002f81643a39d7731eca	537559	validated
8cc7c91e-57f8-4a7a-855b-9048f9e306b4	8cc7c91e-57f8-4a7a-855b-9048f9e306b4/394df3ed-9071-4731-8499-d83624d2a7fa.FPKM.txt.gz	9e46a5e77d3c35c9a9ffba1d24238522	540987	validated
8cf46a69-cf97-4522-ae7e-62acf5ece268	8cf46a69-cf97-4522-ae7e-62acf5ece268/f69a97ec-c6c0-4450-83f1-3280f31ad447.FPKM.txt.gz	c0ad20b5d725648b792b1da0ab2380cc	509934	validated
8d120e05-fa78-4e18-af63-88c05816a10e	8d120e05-fa78-4e18-af63-88c05816a10e/74a0acc6-747d-4e2e-9cbf-c5b9c8cba8d7.FPKM.txt.gz	44b81fa68d7eeb11862d9b9e82e3867d	504832	validated
8dfe553d-60f4-4388-939e-f21570c590c8	8dfe553d-60f4-4388-939e-f21570c590c8/42bb89f2-2d06-4c40-9a68-826ea05ad2cf.FPKM.txt.gz	557765a1dee01c03b8727f28a52b2a30	546189	validated
8e14f5a7-9742-4a18-9325-bfb85bf8a49e	8e14f5a7-9742-4a18-9325-bfb85bf8a49e/d076a8ce-ccc9-4b1d-9486-ad4e63b6f603.FPKM.txt.gz	8e30f58548aa5bb50674b9c2fa9e5f4f	527452	validated
8e27a9f9-435f-40ba-ba6c-0ae9088cabdc	8e27a9f9-435f-40ba-ba6c-0ae9088cabdc/46a06fb9-72a7-4c7e-bdf5-559de8e58ed0.FPKM.txt.gz	70ef49a8daa8e3b4fb8b3cfd8fd08080	524476	validated
8f43fcca-9667-4432-aa48-0f8a1f149cc2	8f43fcca-9667-4432-aa48-0f8a1f149cc2/258b03ca-d1a3-4102-a953-476df48c3ae7.FPKM.txt.gz	566d78dcac1b9e0bc80d7bea395f54ec	519168	validated
8f5b9e17-54f7-4013-b0a0-5007c586c4d2	8f5b9e17-54f7-4013-b0a0-5007c586c4d2/b3a6f7d7-5669-40ff-9d67-97bcbc71e505.FPKM.txt.gz	c49d40438a7266714ca8baee07d41da6	538575	validated
8fb0daa0-b6b6-4a8d-8c26-04c12c558e0f	8fb0daa0-b6b6-4a8d-8c26-04c12c558e0f/eb514a1a-536a-4ce7-ad6b-ec2267452d7a.FPKM.txt.gz	e89d1b7c8e363f8966c810e813f746f5	545380	validated
900484b8-1663-41bf-affd-85c9e1e89cea	900484b8-1663-41bf-affd-85c9e1e89cea/1590bb02-832b-4594-a1a8-ffc0dc3b0c96.FPKM.txt.gz	6c8d20a0379dd7c17284dda4be7be89a	523003	validated
90a2ad22-1963-4549-a2a6-a1c799b690da	90a2ad22-1963-4549-a2a6-a1c799b690da/e00ee63c-c3d2-4233-8d54-bce01194b003.FPKM.txt.gz	a545523b6e4d4b21c624e0b6259c8383	540131	validated
91227cf7-6a6a-41b3-9723-15798681c34c	91227cf7-6a6a-41b3-9723-15798681c34c/62ff3cee-843e-4192-a4a6-8489cc2d0508.FPKM.txt.gz	8a2b3b76f55634b013db5427e01ee7e5	508585	validated
9155bc99-aa96-42f9-a5e6-a68c76194d98	9155bc99-aa96-42f9-a5e6-a68c76194d98/bd3646e6-c0d8-48f1-bf7c-38526744f46e.FPKM.txt.gz	bc31f16c2532688e33250584f26e5fd1	523363	validated
9235a212-b944-4a6d-9f77-02ab07b4a3cc	9235a212-b944-4a6d-9f77-02ab07b4a3cc/fa0419a3-7d4d-40fe-aceb-3d70965387e3.FPKM.txt.gz	b8ea9d9466f53792b5a1e9210154078d	509941	validated
92424421-2168-4a2e-927e-a86e1a573785	92424421-2168-4a2e-927e-a86e1a573785/add93641-2f11-4373-a079-b8116e7dd3cc.FPKM.txt.gz	a8d739f58b3395e2c7aad75e24fd754b	524071	validated
92dbecd3-c3be-4d0b-a349-0c99b165c2a1	92dbecd3-c3be-4d0b-a349-0c99b165c2a1/5222324c-4f9b-4568-a2eb-9d0d6adf2d3b.FPKM.txt.gz	2349c2f6eb376aed4cadb2e6c95b6a7e	517971	validated
932f2f3e-7270-4155-85ba-2dd07550e9d9	932f2f3e-7270-4155-85ba-2dd07550e9d9/ce3cf863-9f95-47f5-bd75-77ca084bf7a3.FPKM.txt.gz	87874b84afc24a6ff27bb49a0f8e259a	528192	validated
9338ebd7-12e9-4d62-b5d6-108f70e402ba	9338ebd7-12e9-4d62-b5d6-108f70e402ba/d8454c9a-0054-49b0-adfd-7b4ce451ef77.FPKM.txt.gz	05b92e7c801319eda90bd51b48c1227e	533015	validated
947d45ca-04e0-4f58-b2ec-f4af268bdf29	947d45ca-04e0-4f58-b2ec-f4af268bdf29/99d1feac-dbcb-4f01-8e41-8f6101d06515.FPKM.txt.gz	10e332181a8b13e231516933cef3b069	541270	validated
95b9ec4f-ed2b-4e34-97ef-cc6623fead59	95b9ec4f-ed2b-4e34-97ef-cc6623fead59/01444ada-b1f7-4f08-addd-85f02d177ffd.FPKM.txt.gz	b1c0cf3353707d17b3b4cee07517fc54	517898	validated
964e69da-c1c0-4a56-af69-cf5cab0d6371	964e69da-c1c0-4a56-af69-cf5cab0d6371/f1966e5e-98bb-438f-92aa-6fff48741313.FPKM.txt.gz	25f6eff5c34f836f97c067385c9775a5	528985	validated
9667a488-9256-4e5d-adab-e987ebe59dab	9667a488-9256-4e5d-adab-e987ebe59dab/88775aca-995e-41a6-bb2e-3ece8918624b.FPKM.txt.gz	beb68c4674c4651b423c7beb2bde1e60	526260	validated
9808aee1-d44f-42bb-867b-ac1a06fca07d	9808aee1-d44f-42bb-867b-ac1a06fca07d/fc25b410-f91e-4607-a851-f434ff628052.FPKM.txt.gz	5a2debe8c1b02c825640d5fb7dea05fc	532758	validated
988c48b7-ed2c-491d-a5bc-b51ad97bebcb	988c48b7-ed2c-491d-a5bc-b51ad97bebcb/87968a34-cdba-4335-92d9-0f5b34ed27c9.FPKM.txt.gz	585e5eea04ab606a18576c3d67c907cb	536189	validated
994bf7c1-f6f9-4d99-a868-6e0e9f9504a7	994bf7c1-f6f9-4d99-a868-6e0e9f9504a7/01c43c5e-8c81-41f0-88f8-94710f5cf1ae.FPKM.txt.gz	ca6af5985b8bb4dc69b503595361d7be	500142	validated
99b575f0-1bb4-4d3f-b57a-35c3dc9327d9	99b575f0-1bb4-4d3f-b57a-35c3dc9327d9/153cb1b1-774c-4e65-b209-6a462b68cfc5.FPKM.txt.gz	d9d0988abe817dbc4d7d449a76fb68fa	527050	validated
9a1cea95-67db-40bc-92c0-5c26da89c3b4	9a1cea95-67db-40bc-92c0-5c26da89c3b4/9d09769f-268d-4c6d-80b5-0a0451eb7269.FPKM.txt.gz	5802f4c43fe110371ae931a5bfb5317b	496010	validated
9b52a4c6-787a-43b4-8528-6ba084d693a4	9b52a4c6-787a-43b4-8528-6ba084d693a4/fe8a279b-cfbb-4a96-9e30-5589bddb7911.FPKM.txt.gz	34d2d4b1ba57621452a38aa0b3dc8643	521694	validated
9bb8cb68-d2d2-4c33-92a4-6a47a4ff4dbd	9bb8cb68-d2d2-4c33-92a4-6a47a4ff4dbd/79bd5246-cf1c-482a-8bc7-8b0f7d261739.FPKM.txt.gz	9c78cc5dde259e8e7af55b3efb38ae5b	537505	validated
9c38992b-56f2-42e0-b5ea-b529ea228313	9c38992b-56f2-42e0-b5ea-b529ea228313/840bb854-0669-485e-9d83-c4e1e4f10626.FPKM.txt.gz	5ba0cd7dd5f908445f8ffff1c357ed7e	540882	validated
9c5cf4a9-0e7c-4c9f-a8ae-4c5b69a3a36b	9c5cf4a9-0e7c-4c9f-a8ae-4c5b69a3a36b/15975c7c-40b7-4782-a4e8-a484f11ac63f.FPKM.txt.gz	2939bf8c4117c1ec32be327aacbdab7c	642432	validated
9e5e2db0-160d-4fdd-93c6-3b6bf321237e	9e5e2db0-160d-4fdd-93c6-3b6bf321237e/6f9413df-3cff-4e32-87a0-b3e891ffa786.FPKM.txt.gz	699dac9b9590e5b27f534c699c1ef4cc	522980	validated
9eab5a53-0f80-41d9-8df4-524788781962	9eab5a53-0f80-41d9-8df4-524788781962/f6779498-3873-4e06-949e-63d41b0bbf59.FPKM.txt.gz	804add169ebf36cd8f61e5f539405f5c	528624	validated
9ec4ae85-38f6-423e-bff9-1ccffaa59a17	9ec4ae85-38f6-423e-bff9-1ccffaa59a17/837e6048-97d1-4180-b385-683e99e9b628.FPKM.txt.gz	9ebafb26c21c1b788faf275c9b8bf306	530164	validated
9ef260e4-f0db-423e-a709-7901483bdd02	9ef260e4-f0db-423e-a709-7901483bdd02/2ebd1f3f-6148-4f6a-afb9-75cadb3000e8.FPKM.txt.gz	8700bf9b458cb616d7baecf50da58538	522876	validated
9f2a81a3-b9ad-4eb2-bf7a-563931efef87	9f2a81a3-b9ad-4eb2-bf7a-563931efef87/a13a7cfe-e4dd-4d78-83f9-0179332d9efd.FPKM.txt.gz	b8f77925336e9dc6f01b7f14c740d8fb	515966	validated
9f8a1844-dbca-4aab-b849-c7616b2c9cdd	9f8a1844-dbca-4aab-b849-c7616b2c9cdd/da7e58d4-34e4-4809-95d1-becd983d1da4.FPKM.txt.gz	a108f261fa35282bce0207f8a84473fc	519554	validated
9fa01997-49c0-4652-b912-4cea0444cfe4	9fa01997-49c0-4652-b912-4cea0444cfe4/4f49b63a-11d8-46f2-b359-fddc8b911a60.FPKM.txt.gz	d0d956442f65d9cb5c9e958e5ae051d7	545200	validated
9fc77cd0-43ee-4509-bd75-bfc45d34220b	9fc77cd0-43ee-4509-bd75-bfc45d34220b/c5f18a05-b05e-4419-ab3f-b52784fc4ce3.FPKM.txt.gz	024d713cdc72ab4def8fdcbee70de7fd	507607	validated
9fd7cbab-48bb-487b-94f0-839c73a61ba4	9fd7cbab-48bb-487b-94f0-839c73a61ba4/8b4c3631-cf46-4acd-880b-fa8d435670db.FPKM.txt.gz	66f29a7b37922f972cbd940d9d145ef4	524434	validated
a0212121-5a04-4015-b02a-2e9f9c2d70b4	a0212121-5a04-4015-b02a-2e9f9c2d70b4/7fd4d7c0-5dd2-4ce8-a1ec-3f0271bf04d2.FPKM.txt.gz	338e4e0b8a91084ebbcbcc3edea2284d	529047	validated
a04296ef-574b-4067-bc4b-fdaf8b4dd57f	a04296ef-574b-4067-bc4b-fdaf8b4dd57f/36ff1a1d-2f84-4a7e-a717-d9106e391f24.FPKM.txt.gz	320081853be211b820d26cbec73569dd	540309	validated
a050fe0b-cba6-45c9-88e4-3586c9e99426	a050fe0b-cba6-45c9-88e4-3586c9e99426/091be805-db73-4d7c-852a-c13b9923c13a.FPKM.txt.gz	56a1a2d62a62742e8995168f67dfed36	520672	validated
a0551071-032f-43d8-840b-be470449f06f	a0551071-032f-43d8-840b-be470449f06f/ea440a6e-8009-4fbe-a650-bfdd88f60cd6.FPKM.txt.gz	53fe60ce855b12d410c96e0dd0a9e86e	522320	validated
a06f93b5-e584-4f81-b66c-48e93e3fd7a0	a06f93b5-e584-4f81-b66c-48e93e3fd7a0/e8572c09-d77c-456c-9a8a-7f5351502a01.FPKM.txt.gz	504e27dcdbf24c592e03f58896f9cd58	533800	validated
a0b04967-b628-4449-94a2-fc6bb5fcf811	a0b04967-b628-4449-94a2-fc6bb5fcf811/e5089f23-0897-4724-8b3d-0d4e740ffcac.FPKM.txt.gz	cb62bf6d6df24a85025550aac1ec087b	517129	validated
a0de3d8d-691d-4fc2-bd86-e396a2213451	a0de3d8d-691d-4fc2-bd86-e396a2213451/7f44e5e1-cea0-4cf9-9a2c-972a3f8d6038.FPKM.txt.gz	1cf78ba0708478fc32e45fcf0113dc80	547651	validated
a1ccb7e6-c058-481c-afe1-f3bb1dfc0451	a1ccb7e6-c058-481c-afe1-f3bb1dfc0451/17836a04-2edf-4845-955f-97879736f61e.FPKM.txt.gz	2eb0737ba9353a64b555ec43408bc123	528645	validated
a1d89e3e-df06-499a-8939-4811d42e4a69	a1d89e3e-df06-499a-8939-4811d42e4a69/7dc7ff68-7d6d-4ead-8725-0f643ece6b78.FPKM.txt.gz	37adf28550220134a5012fb1178d9416	537560	validated
a29eb812-2356-42bf-8b63-149cd53d9fbe	a29eb812-2356-42bf-8b63-149cd53d9fbe/96c5f203-2d5b-4519-8a58-0a70934bb3de.FPKM.txt.gz	2963b5870c3117595a997c5c3303ab18	527636	validated
a3a1ed5f-a1f3-421d-ae14-7ecee6459005	a3a1ed5f-a1f3-421d-ae14-7ecee6459005/f29ec34d-6066-425a-bccf-1dae2afb43a8.FPKM.txt.gz	5987496590e70190d612ac16150862ad	504774	validated
a3b2e092-f8be-470b-b6a1-0eb2520d6225	a3b2e092-f8be-470b-b6a1-0eb2520d6225/19f69768-21e1-4752-946c-98ba7614a68e.FPKM.txt.gz	a56dfd17717ebec210f039217c39c390	549675	validated
a3cadb91-e1ed-478e-854a-e0fcb94e787a	a3cadb91-e1ed-478e-854a-e0fcb94e787a/cc69ddad-2cd9-4a2c-8f42-56326c61f6de.FPKM.txt.gz	3b7173db1b5671364d1491a1f0894938	525731	validated
a44c951b-2ac8-4c9a-83d3-4ec18cf2748d	a44c951b-2ac8-4c9a-83d3-4ec18cf2748d/0c2381c5-4134-44a4-ac41-e141e89e1b1f.FPKM.txt.gz	f7ba7ad8a400e162fbb0ffb7e8271f5e	533934	validated
a53757ce-a89e-47a3-bd07-0c996f323499	a53757ce-a89e-47a3-bd07-0c996f323499/079c6273-a95c-4d18-85e5-28286d0e7eb4.FPKM.txt.gz	3652e617cc49088c72c7a25718e52655	559378	validated
a5544997-2e93-485e-ab05-4f14d66c6cc7	a5544997-2e93-485e-ab05-4f14d66c6cc7/d9d1784d-9340-42eb-b04f-fd45f142db31.FPKM.txt.gz	f89418fdaa84370587321d08f101090b	527818	validated
a56ec80a-c172-42b6-8bef-1565af4d0d86	a56ec80a-c172-42b6-8bef-1565af4d0d86/962e3a62-1076-47d2-9b42-d95503e967be.FPKM.txt.gz	7eb0e0ddb79e933cead62b6d0010d46e	522131	validated
a5bda1c2-eb6e-4aa6-8235-e5afd7365fd2	a5bda1c2-eb6e-4aa6-8235-e5afd7365fd2/a092dfa4-5455-4c0d-9eb5-f3363fd680e8.FPKM.txt.gz	4273dc3db2afe8968026712273e05e38	513279	validated
a6250de7-ab33-446f-bc17-6e70c5b8e4b5	a6250de7-ab33-446f-bc17-6e70c5b8e4b5/46a20956-b5c5-4bbd-baad-cfcaaad3b3f5.FPKM.txt.gz	d621dc30f380351d10758d57abde04f6	534342	validated
a66fbbba-1a57-4819-bce0-272d0abbc9f8	a66fbbba-1a57-4819-bce0-272d0abbc9f8/5a491f56-a9a5-4bae-a85a-c4c316a6b282.FPKM.txt.gz	b2f4246f69d8b50661e31a52708dde7e	536301	validated
a766a727-29f4-42f0-b534-e3abe3f4c3d6	a766a727-29f4-42f0-b534-e3abe3f4c3d6/5a7f277a-28b9-403b-959b-51e4b024084b.FPKM.txt.gz	50218387881f862b756085e55203ea79	527114	validated
a8717499-06d2-4931-b961-202f4e7ac6e6	a8717499-06d2-4931-b961-202f4e7ac6e6/4b539965-2208-4574-8281-6109028eeec3.FPKM.txt.gz	274536488d013b7bd9cf1d8728c66a2a	509530	validated
a8aaf4ef-761a-493f-8356-5d795a4f21e8	a8aaf4ef-761a-493f-8356-5d795a4f21e8/7de8a287-f8b9-4d49-a030-5be4690a02fa.FPKM.txt.gz	1bbfbdabb894d539fa516f81d068ddc1	487673	validated
a8cd5a5b-f6b6-40aa-8f7b-8e9bd5e80e79	a8cd5a5b-f6b6-40aa-8f7b-8e9bd5e80e79/7d9b1591-42eb-4d02-978e-0a194d498d6c.FPKM.txt.gz	bbef0f2921f5401558324117339256a3	527876	validated
a91fdfd7-13e0-4320-983a-b0bef49291be	a91fdfd7-13e0-4320-983a-b0bef49291be/ce73fb18-2274-4f66-81e4-4e17ee353aef.FPKM.txt.gz	ddf43f52e8612570df9e644de0e8cbe8	541065	validated
a938ba89-101e-4aac-aa9c-73b03ca36471	a938ba89-101e-4aac-aa9c-73b03ca36471/9ef0c6dd-6e38-41fd-aff6-ae0800c7755d.FPKM.txt.gz	7dad70b7be7e942d2bf2a5ad57b62eec	539174	validated
a95bc26a-1a53-4e03-a071-d9167fd62c97	a95bc26a-1a53-4e03-a071-d9167fd62c97/a0cb35f5-0d64-4fb9-9747-acf4cfc88012.FPKM.txt.gz	bdbbb6a9875363b2dd833fe6b3c5d252	530550	validated
aa65a816-0b49-49e0-aa6f-2d39f011dae0	aa65a816-0b49-49e0-aa6f-2d39f011dae0/29b6e624-9539-4abc-b80f-b5c7b65948fc.FPKM.txt.gz	30738cf15854a83b9b2d057062e533e5	508423	validated
aae381b5-b54d-4ca8-928a-1c1143293530	aae381b5-b54d-4ca8-928a-1c1143293530/a963a72d-2a28-48ce-a433-778b8003d619.FPKM.txt.gz	6677278dae7f02020eebf984027de6a1	530233	validated
ab2daa58-8081-4aa5-b16d-e7a0f45169d7	ab2daa58-8081-4aa5-b16d-e7a0f45169d7/350805f4-ae1e-4ce2-857e-3a77e4e6113b.FPKM.txt.gz	af002da96945c6012d79c294213e9b10	527076	validated
ab731304-0a5d-4b98-864a-b32f159f7159	ab731304-0a5d-4b98-864a-b32f159f7159/65d98f26-9285-44ed-aed5-dc90ab803a5b.FPKM.txt.gz	4e3ad96e8130176d69b47e74da3698eb	538167	validated
ac6c8a1c-7826-44ce-84d9-d1d85a139a2a	ac6c8a1c-7826-44ce-84d9-d1d85a139a2a/8b8e0f2b-8e64-4237-98d3-1ea4c7eed0c5.FPKM.txt.gz	917423e9635dd4c9f97ab58557695171	542676	validated
ad29ac56-bf18-4525-92ea-c0015a63a7f6	ad29ac56-bf18-4525-92ea-c0015a63a7f6/3a238e45-6725-42d4-9ccb-378c0a198080.FPKM.txt.gz	2640ddcc4054b09dc91665041ed65eed	528859	validated
ade5b83e-0d5e-4129-8ad0-d473f02bb7b3	ade5b83e-0d5e-4129-8ad0-d473f02bb7b3/23c17668-2d59-4377-981c-3ab248cfcd9f.FPKM.txt.gz	4d68a85956a7b31375762892efcf329a	520895	validated
ae461020-21eb-4e62-ad18-d2e8e5df3e8d	ae461020-21eb-4e62-ad18-d2e8e5df3e8d/2fec727f-b73d-4ae0-8b3c-5e85483e39d8.FPKM.txt.gz	7f9bd0231738bce1a2383542cbb674d0	529189	validated
aeac9dcd-462b-4716-a98e-e043283a4517	aeac9dcd-462b-4716-a98e-e043283a4517/734a85b8-346a-4ad2-a274-8d0185245090.FPKM.txt.gz	eabae71b0219e50ba93c4b7100f77435	514860	validated
aedc0968-a84e-4636-ba71-37d48e5667e7	aedc0968-a84e-4636-ba71-37d48e5667e7/5af9de4f-1220-4e7f-a58e-fd3473418754.FPKM.txt.gz	e3479daf81f8417e75d46ae91b60c258	504319	validated
af504408-ea26-4d0e-9637-a5e8e8ad194f	af504408-ea26-4d0e-9637-a5e8e8ad194f/1da49483-5cea-4652-8357-e8fba5f77268.FPKM.txt.gz	3d326a2fe60be22a5e5abb4f2fa00ebe	501924	validated
af9cf7b6-280c-4e96-a182-33ac5f4d7a98	af9cf7b6-280c-4e96-a182-33ac5f4d7a98/f67f1243-3126-4dea-98bf-186ad3b3e164.FPKM.txt.gz	af14af423af07451827e6d2b24eca050	510811	validated
afc92e92-ce10-4381-be0c-ab22822ca960	afc92e92-ce10-4381-be0c-ab22822ca960/0d08b39e-cc2e-4262-a8cc-06c644ab5039.FPKM.txt.gz	2fa1c96b9fada85d51f38ec3dd0d56d3	515365	validated
b005c018-97aa-4f9e-9247-b2fecb5a120e	b005c018-97aa-4f9e-9247-b2fecb5a120e/44121978-20e4-4330-8899-67a7557e6d7c.FPKM.txt.gz	988d9f712fa28f32094529e1ac49d3e9	512117	validated
b0819256-d601-4c12-a79b-47d31f0a1ddc	b0819256-d601-4c12-a79b-47d31f0a1ddc/bb8f37b8-3ebf-4b05-8cf3-214b2c0ef735.FPKM.txt.gz	e73ac244ea6f94463c5b90eeda515a47	512513	validated
b0ed9485-9759-4558-8586-043246ffb8e4	b0ed9485-9759-4558-8586-043246ffb8e4/9a617996-4af4-4df8-b271-fcb2d211cb2b.FPKM.txt.gz	4f5cd7e65deb71de843daf28d4563332	533781	validated
b14ba6be-58e6-4e1d-bd1c-f1916e346491	b14ba6be-58e6-4e1d-bd1c-f1916e346491/513de6b7-faa2-4611-9f68-1334204ef397.FPKM.txt.gz	7d87902ba94a13799f708296584f6eee	528848	validated
b2b1efda-b718-4d5f-8733-38b71fb254a1	b2b1efda-b718-4d5f-8733-38b71fb254a1/aeb170cb-b227-4033-9e15-3d6d6102d856.FPKM.txt.gz	24ecdb91fd9c3efc69fea32b82c42c44	538799	validated
b2c1e3c7-925f-42ba-8dc8-a0ab58b5cb59	b2c1e3c7-925f-42ba-8dc8-a0ab58b5cb59/66296054-e223-420f-8b59-0e1298d65938.FPKM.txt.gz	296b2704ad83ac7c7be81531d62a3cbb	512101	validated
b2cc40b1-f3d9-4cfc-9c36-59a9510bf12f	b2cc40b1-f3d9-4cfc-9c36-59a9510bf12f/d0aa1f9f-7352-41e9-8b3f-dc70dce00e21.FPKM.txt.gz	d5624334d4684bb6451b35007c17d471	510515	validated
b3286166-01f9-4149-81b5-a2ea5f27c50e	b3286166-01f9-4149-81b5-a2ea5f27c50e/652ecf99-1af9-41fc-b0a5-d3e5c07a7b5d.FPKM.txt.gz	9cfb100c16c657b1dca450ffc08e785e	530665	validated
b337fe4d-54ac-43bb-9c3e-7788f6ac15cb	b337fe4d-54ac-43bb-9c3e-7788f6ac15cb/b7fcdf45-6b26-46e8-aa40-2761354d1251.FPKM.txt.gz	9eddc60c62bd7793e932fd425928b62f	539858	validated
b351a1f0-2548-4ff3-bb6d-889325817700	b351a1f0-2548-4ff3-bb6d-889325817700/7936117f-4540-4f26-bde6-878d6ea8b837.FPKM.txt.gz	b81940353da795e3b6d29377f7834071	523005	validated
b4f0819f-c29c-4ac8-a46d-917b0530fcd6	b4f0819f-c29c-4ac8-a46d-917b0530fcd6/78f79907-8bb5-408e-8bec-4dbe0d81174a.FPKM.txt.gz	9ed263e39efa197b7d865a2c57779881	516894	validated
b60e894d-86ff-4cd8-a83a-f8827ac1a52d	b60e894d-86ff-4cd8-a83a-f8827ac1a52d/48a39e37-0380-4465-8311-6c5c6aff522a.FPKM.txt.gz	e55ad79b5b290eda43b4333ac0d8199f	527875	validated
b6562c44-7be4-43f2-90a1-5b260895d47b	b6562c44-7be4-43f2-90a1-5b260895d47b/ec2c4c86-5eaf-4f58-8da7-a9528f9922b9.FPKM.txt.gz	fdf5547b42d5fe7573faa6a873bfcd85	523782	validated
b701206a-db47-4c5f-9825-8eebc831d1bc	b701206a-db47-4c5f-9825-8eebc831d1bc/ff47bedc-e4c7-4775-8e8e-ed4d2eecda83.FPKM.txt.gz	5ee0814a0e51742a1f55aa9d661db03f	534936	validated
b7580e49-af92-4aea-a5cd-72dc6790cc8d	b7580e49-af92-4aea-a5cd-72dc6790cc8d/0b89acda-ea9e-4a21-83f8-e3195f4395e9.FPKM.txt.gz	b3c1e48b8961cbbc26bf2a6dcbc2bd80	525380	validated
b798c1bf-4abd-46c5-b079-7a63431ba671	b798c1bf-4abd-46c5-b079-7a63431ba671/54e1ee85-dbfa-499a-9bdd-6935a7661970.FPKM.txt.gz	854d5341896c9692ca9ff4f895a9e0f7	526656	validated
b922c9fe-8213-4ff5-b2fc-b0e0f7e40273	b922c9fe-8213-4ff5-b2fc-b0e0f7e40273/a874f8c4-d1f9-4122-b78a-7bc017878fd3.FPKM.txt.gz	e0be8c890b6865fbc06afb99cb9f99c9	521916	validated
b934eb26-834f-4fb4-99ae-bc53ea9671fe	b934eb26-834f-4fb4-99ae-bc53ea9671fe/59e3ac5c-e962-4ce6-90fd-a9466e06c8c6.FPKM.txt.gz	78011ca08f374d90a4e8d105a75a6103	517966	validated
ba54f7e0-b0ab-46ba-b589-a401e1163e9c	ba54f7e0-b0ab-46ba-b589-a401e1163e9c/9813b5d6-2309-4e67-85c0-1fae01d9672d.FPKM.txt.gz	aca0838ac641a59009230fe6eb10a5a7	533641	validated
baa7de6f-1776-4bee-8253-09108a3387d5	baa7de6f-1776-4bee-8253-09108a3387d5/46f8e9d8-032c-471e-876c-1af0ac3b1cee.FPKM.txt.gz	42fcc2aa99b20aca9aa1507cbed2150a	533579	validated
bb1b77f6-183d-4839-9eaa-ab991d361a5b	bb1b77f6-183d-4839-9eaa-ab991d361a5b/38fb101c-4fa7-475b-bafb-43e4df784977.FPKM.txt.gz	13b4c1c5aa55769854b0b7e1c18d1f11	542394	validated
bb277bb7-07f1-4498-b20f-fc8cd2dfb285	bb277bb7-07f1-4498-b20f-fc8cd2dfb285/bcd07e88-975d-4f4b-9b2e-33ad0f2211f3.FPKM.txt.gz	4916b32cb3566c9f666ecca68507c871	522624	validated
bb459616-60b6-486d-b876-040b0fcb3c20	bb459616-60b6-486d-b876-040b0fcb3c20/826b0309-8ced-4d7e-998b-f4f196fd9468.FPKM.txt.gz	7aeb86a7b365dc18b88472b5a17748fa	530180	validated
bc978434-ce93-4bc4-aaf1-acc7dfea55a5	bc978434-ce93-4bc4-aaf1-acc7dfea55a5/cd961e28-af13-4780-a068-35ff5548a3d2.FPKM.txt.gz	b1cc10eb42a5aae3ea4767ed8cacf8cc	527938	validated
bca93e0a-49d4-482b-a9be-c98a128746ec	bca93e0a-49d4-482b-a9be-c98a128746ec/97b0d130-7cc6-45e6-9b74-6a43903f5ef4.FPKM.txt.gz	3b328a327eaed040fad238727cc56d06	526285	validated
bce0222d-65a5-4d71-932e-8bdad3b7d3eb	bce0222d-65a5-4d71-932e-8bdad3b7d3eb/60040f95-8414-4956-bd8a-ec461a49207c.FPKM.txt.gz	062e1a458556b5d73d1f06e47b756f6e	544584	validated
bcebf7e4-bafb-4ccf-b7b0-f83ececc4157	bcebf7e4-bafb-4ccf-b7b0-f83ececc4157/43fa35c1-d9c9-4ae7-bf42-ce4b4424bef8.FPKM.txt.gz	288633fcac601109737e1c4b4203d96e	529663	validated
bd1b8fd0-aa8a-41dc-93ec-c65055ec5055	bd1b8fd0-aa8a-41dc-93ec-c65055ec5055/d23a059b-5f83-4044-9694-94e641d763ed.FPKM.txt.gz	4c277e19fd215f08af24584367eea7bf	502894	validated
bde7562e-44da-4918-bc41-88a0d372d8a0	bde7562e-44da-4918-bc41-88a0d372d8a0/c28c0258-a9e8-45fa-8f53-6dd36e38e854.FPKM.txt.gz	6b2e112f921d22661dd99339a9201707	548419	validated
bf4ec628-3db0-44e2-a065-16a55be4b4a7	bf4ec628-3db0-44e2-a065-16a55be4b4a7/319a49a9-c356-40b6-bfda-5b523ebe5ca4.FPKM.txt.gz	37ec95610f9f765af663295d7aaa73e4	504783	validated
bfe0df9c-3c61-41c9-84ae-e70bb56bf5b0	bfe0df9c-3c61-41c9-84ae-e70bb56bf5b0/1731040e-8598-4766-b768-505805c0d92b.FPKM.txt.gz	e4d5313ee9618ac6fad3a5202ea658d2	505527	validated
c055a6aa-f0f9-4e6e-8733-ecdd0c533a4e	c055a6aa-f0f9-4e6e-8733-ecdd0c533a4e/fa77c95f-1ec9-439f-81bd-7ec7a62ecbe0.FPKM.txt.gz	27871df12b55b9026fd8c3ee75a9f936	517020	validated
c15a97c4-1d5f-4fd0-8bb3-6afc81222fd1	c15a97c4-1d5f-4fd0-8bb3-6afc81222fd1/01cfc059-7cf9-4e62-a4e3-7eebaab6a70d.FPKM.txt.gz	95a6047ffb327f0af330b5008d8e724b	517633	validated
c1a5323b-bad7-4648-9f74-eb1f70688b9d	c1a5323b-bad7-4648-9f74-eb1f70688b9d/ab23d90a-ed58-4aec-b9bc-ba14d833ae68.FPKM.txt.gz	625b6b7cfceb306181b353451fb8f00a	532892	validated
c23ff58c-33a6-46d8-a3ba-09d7c59877d7	c23ff58c-33a6-46d8-a3ba-09d7c59877d7/ac2c1a9f-e3be-412b-8750-d159a74c3315.FPKM.txt.gz	e063c3b2cbb6760e720db2fcbf663f00	534091	validated
c2d3bd23-b7e0-42f6-b717-fa225e05f140	c2d3bd23-b7e0-42f6-b717-fa225e05f140/f64e55d6-0f87-4a4d-a95e-c0b82f7268db.FPKM.txt.gz	771df1b8aba8b16bd214a026b64273ef	514071	validated
c370de8c-9825-473e-9fb5-32968cb60ce8	c370de8c-9825-473e-9fb5-32968cb60ce8/6ef20248-2378-4c89-aac1-8e2d37d01d51.FPKM.txt.gz	13e60b6c47995981f0886c6b3fa6f6e4	507409	validated
c42b0c61-fce0-474c-b00b-19f2e6d54da8	c42b0c61-fce0-474c-b00b-19f2e6d54da8/c9bc2fb9-e93f-4b5d-8217-450c84f99d1d.FPKM.txt.gz	53a6182fd9b173723679fb846ef12033	526747	validated
c4341249-830d-488c-9847-82479b124af1	c4341249-830d-488c-9847-82479b124af1/5c7f58e7-f1a5-44e5-a6f5-853c83b84016.FPKM.txt.gz	cce0356104d96f342204b3a4b6a0b188	526815	validated
c4847eba-b132-4ba6-b763-40e41aa30551	c4847eba-b132-4ba6-b763-40e41aa30551/7fa15877-d125-40ea-b4da-16c00f7b92d0.FPKM.txt.gz	bba871f520359af604e28d27403a3592	505628	validated
c5046446-4aa6-4aa1-93fa-2689de896066	c5046446-4aa6-4aa1-93fa-2689de896066/c1a0244b-d1df-4457-b21d-14006133525a.FPKM.txt.gz	fea27b338a6c8b80d5116cc8c6d55b1c	507575	validated
c5bde269-d34e-4d3b-b5cd-a9d1e3457cd2	c5bde269-d34e-4d3b-b5cd-a9d1e3457cd2/d4ab2d5f-6980-4974-8f65-5e260bb6fb7d.FPKM.txt.gz	872d3a33bce1693a488a61b83f1186d1	518976	validated
c5e4799b-e36d-4b66-9174-cf0d9fd96c01	c5e4799b-e36d-4b66-9174-cf0d9fd96c01/42646557-ce36-4faf-9340-ceb3fc0e969a.FPKM.txt.gz	2f3d84c5a632f26d2b028f5509f05b81	543865	validated
c69e8fb8-7263-4aa8-a1bb-ebb2118832ee	c69e8fb8-7263-4aa8-a1bb-ebb2118832ee/f7a7853b-6fd7-4b89-b567-3798df13b4fd.FPKM.txt.gz	c1577063ae8918d2dc3944bc2f3bbed2	529056	validated
c6e40493-5c3b-4b90-aab2-a3c3b2621a01	c6e40493-5c3b-4b90-aab2-a3c3b2621a01/971ad289-437b-4c53-8d7c-6b6e9000aab5.FPKM.txt.gz	1ff999236d05247c8df56cbcfbf594ae	521474	validated
c711a913-5832-4a37-acb9-34da85f423b6	c711a913-5832-4a37-acb9-34da85f423b6/64a2926d-4609-4258-96df-a165ecdc6571.FPKM.txt.gz	980f9e8ee816de5028deab644a6ff714	539744	validated
c72f59d2-355a-41bb-8c72-ad024af1090e	c72f59d2-355a-41bb-8c72-ad024af1090e/84f304ea-8b50-41e9-89c8-bfca6668b746.FPKM.txt.gz	c13c1827242d1f5e2c788d62fbbc66fd	522384	validated
c7e655b8-6075-4fa9-9abd-fbacafbb15ad	c7e655b8-6075-4fa9-9abd-fbacafbb15ad/d2346627-1023-4395-bf92-d2a4f3a5d964.FPKM.txt.gz	904a5276789ba8bb575ae8480f091a6f	504209	validated
c7ec782a-e71b-4476-8d84-08a962dd3154	c7ec782a-e71b-4476-8d84-08a962dd3154/c4eed366-ce28-4606-8afb-396097541b36.FPKM.txt.gz	fcfad32ee914b0fae052ff8d9bafc3ae	533512	validated
c90cfed0-93db-4446-bb60-6898f4e4cc44	c90cfed0-93db-4446-bb60-6898f4e4cc44/87faf673-a213-4c3f-a119-da0e57358d1b.FPKM.txt.gz	d10758f3a8839199e6562401cac5d605	525185	validated
c93070d7-8db5-47bc-8240-0acbda8ea8e4	c93070d7-8db5-47bc-8240-0acbda8ea8e4/8fa70a8e-53cd-4026-ba43-a99b946e99a0.FPKM.txt.gz	98bdd7c53ffad16c08a3ec6c82006ccf	512188	validated
c9d894a6-ac12-4826-8efa-628bf586329b	c9d894a6-ac12-4826-8efa-628bf586329b/55e976c2-4953-4014-8264-6c703a5eacbc.FPKM.txt.gz	8dfeb8963674c4ec73b45e4d7b235046	529044	validated
c9fe9614-ee07-4f66-811d-bb1d67dd1061	c9fe9614-ee07-4f66-811d-bb1d67dd1061/d9dd5f6a-34f6-4066-8931-20fbce9d40b9.FPKM.txt.gz	6216663222c4f2eac0c33b720e6cb80c	514283	validated
ca06e376-3c4a-46ab-9ff7-af7d2da9c66f	ca06e376-3c4a-46ab-9ff7-af7d2da9c66f/1e775cd6-ae23-4bfa-8696-72ce922ccf4b.FPKM.txt.gz	785ff7472f91d71b2279318c0122a4e5	526840	validated
ca59fc6a-e8fc-4ae3-b837-b47f89573f1c	ca59fc6a-e8fc-4ae3-b837-b47f89573f1c/2fa4738b-04ba-4d04-b95a-1f9b08cba802.FPKM.txt.gz	58f3020f921106c6cb6bd0239016efa9	466283	validated
ca9eabce-ed27-40e2-984e-473b9d0d5d00	ca9eabce-ed27-40e2-984e-473b9d0d5d00/7d6848a5-7dfc-4494-9095-4e89fea1aee5.FPKM.txt.gz	83fb73d9a1910428792f1d24e77a0d4f	520973	validated
cb1209d2-c5e8-4ea1-b6da-fba39f169c88	cb1209d2-c5e8-4ea1-b6da-fba39f169c88/82f115f0-ec01-4fc7-b926-4b3b638db21a.FPKM.txt.gz	11192badb1ce6fefb8a8c6eb51feb015	537813	validated
cb3c15e8-45b6-48a5-b106-baad530e8ca3	cb3c15e8-45b6-48a5-b106-baad530e8ca3/91b14b53-8db6-41e7-b073-e0edbc558ed1.FPKM.txt.gz	2290e12198eaf6e7393da41b6829bac2	519055	validated
cb7a885a-6f96-407f-89c0-50f00d59efd9	cb7a885a-6f96-407f-89c0-50f00d59efd9/113872f7-02c9-4a3f-9af6-fd70130c458a.FPKM.txt.gz	6b0a77d0c754e4ba641d2de3e55d745f	526056	validated
cbffa935-c21b-445e-ba7f-e2cb1aaf81d0	cbffa935-c21b-445e-ba7f-e2cb1aaf81d0/88cf0020-b8b7-4d6e-a5e9-313ee7dcf479.FPKM.txt.gz	8e6aa12d704f9dbe7fbe581ffc88fae4	527203	validated
cc0c979f-d8bb-4204-bb3d-2c096f46fe67	cc0c979f-d8bb-4204-bb3d-2c096f46fe67/85a24ab5-29e0-4718-b1e9-cf5b47166655.FPKM.txt.gz	adabacf2007a924f9fe8135bcf1472f3	524560	validated
cc1c854d-6ef6-443c-b6c4-70f32f6cb5c0	cc1c854d-6ef6-443c-b6c4-70f32f6cb5c0/7f999574-ea25-4640-be46-a5a88652bbbb.FPKM.txt.gz	09b54407e2afafa6dffae297e9121138	507603	validated
cc790d6c-b82c-4fd9-b9e0-9e7b2ebc9099	cc790d6c-b82c-4fd9-b9e0-9e7b2ebc9099/96978a72-9b98-4238-abab-cbf1c41bf5f8.FPKM.txt.gz	1dc8b0d54daaa553654334fdc14dd93d	519273	validated
ce638577-b7a3-4a76-b53e-50ebb21df1d7	ce638577-b7a3-4a76-b53e-50ebb21df1d7/23b10ac4-abaa-44e3-81b1-e2e7f7149e3c.FPKM.txt.gz	0fec0a48dd0af1ba036e7884faee6275	530901	validated
ce7c9b84-5174-4128-966a-769154316c1c	ce7c9b84-5174-4128-966a-769154316c1c/14a7070c-a557-4091-a6d7-f5900636aa57.FPKM.txt.gz	f4efd8fa2bd7063ab58f3ef8ae12c20a	517802	validated
ceab8784-7752-46c3-9207-e53a2dc4e1c4	ceab8784-7752-46c3-9207-e53a2dc4e1c4/856b6c07-2b53-4a35-9722-fd9925793778.FPKM.txt.gz	5a14c86c0241787f2a928f5b5258f3ea	531785	validated
ceb077dc-63da-42a6-9e61-886a6203a4de	ceb077dc-63da-42a6-9e61-886a6203a4de/ab4d305d-81cd-4fa7-96c4-f6d5308eef12.FPKM.txt.gz	2a89986b215f44e200c1bd4196659d27	520329	validated
cec9102b-ea56-4b1f-8980-629ace588b2e	cec9102b-ea56-4b1f-8980-629ace588b2e/e24662bd-3b02-4762-b306-75f98b700375.FPKM.txt.gz	5715f484fc6b7d7e8c206be415de4d03	523436	validated
cf4713a9-fb46-44d5-abcb-62c8006a7e5d	cf4713a9-fb46-44d5-abcb-62c8006a7e5d/38ddef7b-90ed-45a4-b542-927e63b93f99.FPKM.txt.gz	f9ab0a665732b43c0a3282abe3270461	548896	validated
d0b48ac5-40c5-4516-8d63-18a1c6fbf32d	d0b48ac5-40c5-4516-8d63-18a1c6fbf32d/7b37d73f-952e-4b8a-a5c4-a2664812f5c2.FPKM.txt.gz	68a1eb7af3d9c9c113cf457efd7e86d6	533151	validated
d1729ac2-b285-4172-907a-9c340bb0f519	d1729ac2-b285-4172-907a-9c340bb0f519/6261ea0e-e248-4620-ac4c-b90ffc580938.FPKM.txt.gz	f743fee60d384b7197e298aab270b25d	549932	validated
d268f4ab-f040-464f-83df-0ebb05850729	d268f4ab-f040-464f-83df-0ebb05850729/94b65d9b-b3d9-45b2-80ac-cb4664fe8428.FPKM.txt.gz	02001fd5e6e1862e6c7b0f5ec8fac37c	515820	validated
d278647e-e083-4cf9-9bca-484f1abd4df0	d278647e-e083-4cf9-9bca-484f1abd4df0/71550bf2-086d-46ac-aee3-958bbac2d2ab.FPKM.txt.gz	cbdf2d51b73ca3dc1e9c69a5d81ec36b	520183	validated
d2d698ea-9bc2-45ea-9955-b7f6fad960a9	d2d698ea-9bc2-45ea-9955-b7f6fad960a9/b0546d5c-875e-4086-9155-7ac41b92ba52.FPKM.txt.gz	959fcb3c751ac813aca39c086635ce60	518067	validated
d2d8aef5-93bb-44ee-a97e-939a0b33dd59	d2d8aef5-93bb-44ee-a97e-939a0b33dd59/6a4a1e31-bdb9-465b-9e42-4ec02e9b152e.FPKM.txt.gz	f60a3a57f381e7b6f2069201d1a2b76f	519344	validated
d30abea8-7e83-4d1b-aecd-b00444aa2bee	d30abea8-7e83-4d1b-aecd-b00444aa2bee/a21edcea-271f-4402-ac9f-82426ff46f94.FPKM.txt.gz	4c55f4cf3bca2106417a91a158796579	519407	validated
d32dd60e-c7b5-43a7-b2f6-95b88c9f87d0	d32dd60e-c7b5-43a7-b2f6-95b88c9f87d0/9aad580b-806d-4bb7-bbfd-5c74e074c788.FPKM.txt.gz	d4f8277a5090fc852c7b0c016fc7b509	532301	validated
d3671a14-bff6-4914-bc3c-9aa8f4ab4697	d3671a14-bff6-4914-bc3c-9aa8f4ab4697/cfb70595-7191-40cc-802d-dad9cb578b1a.FPKM.txt.gz	a50538b487a8aec5424bc0a0f4d1e9d6	546444	validated
d380e401-0920-4b14-bbe0-41d0a2549b4a	d380e401-0920-4b14-bbe0-41d0a2549b4a/7352c749-5f16-4c5d-bab8-740dac7a5c0d.FPKM.txt.gz	f499bf93679278ff19678941ad4a45b7	525070	validated
d3df2782-10d3-4f3a-98ba-12d85a560fd1	d3df2782-10d3-4f3a-98ba-12d85a560fd1/30a1c765-f211-49e9-b033-a17138a30764.FPKM.txt.gz	56259d93d803f2291b7bddd66e9a7c03	534906	validated
d428b125-149d-44fc-b3ac-513a3e0a2a66	d428b125-149d-44fc-b3ac-513a3e0a2a66/7fe42315-1c0a-46cd-9b38-c09841337a96.FPKM.txt.gz	96b10e34ec9a2cd346d19528f3a117aa	523034	validated
d435a3b9-a166-418e-8943-9a1a27c5574c	d435a3b9-a166-418e-8943-9a1a27c5574c/ca385f3c-a181-47f0-b8c9-955e0c7a8703.FPKM.txt.gz	89e230017d1379b9136219cdf21da64a	545903	validated
d466ae27-50dc-4d00-8baa-4c59ba9da422	d466ae27-50dc-4d00-8baa-4c59ba9da422/276b725d-0218-4fdd-896e-c727cc7de8e2.FPKM.txt.gz	18c36526533fba0dd8db93f8b4359113	528151	validated
d46f20d5-fd15-42ec-b222-d98fa35e10e7	d46f20d5-fd15-42ec-b222-d98fa35e10e7/1478af8e-0b7a-4d1e-abde-273b4f59fa64.FPKM.txt.gz	058e2de35136a46bb6fe23565d52ac60	491133	validated
d4aca097-e725-4c1e-b65a-c510db86168d	d4aca097-e725-4c1e-b65a-c510db86168d/796ffcc3-e30f-423c-bdce-c39668ddcec0.FPKM.txt.gz	3e5121db509b83978d7db2b9aa988a4c	528616	validated
d54bd3b4-1e83-4869-8b9c-76f367696f21	d54bd3b4-1e83-4869-8b9c-76f367696f21/3b60d859-e094-457a-85d0-e99ed38d7edb.FPKM.txt.gz	ed5da77788d55465dd06ad30c756fae2	527463	validated
d59b1ed4-e736-46c2-8fb5-2854a2e475fc	d59b1ed4-e736-46c2-8fb5-2854a2e475fc/95234108-3579-4c2c-af95-7c6780270af4.FPKM.txt.gz	fadfac331e9fa2b53d35d3928d82d28c	524356	validated
d5dde3d8-990f-4419-9e51-bd3d6ec3ef8b	d5dde3d8-990f-4419-9e51-bd3d6ec3ef8b/28447225-ec2d-4eb2-a0c6-862893473a65.FPKM.txt.gz	caa598259bd132f7a39fdb2231bd7a37	523293	validated
d5fd17a5-0b52-4e4d-97c5-922051992e5c	d5fd17a5-0b52-4e4d-97c5-922051992e5c/b0410bf1-f881-400c-a463-720fe1390cab.FPKM.txt.gz	fb13480b161097c66e132aa98d563dd2	534959	validated
d6102e43-44fb-453e-b763-2d581f2b7608	d6102e43-44fb-453e-b763-2d581f2b7608/5ac8c94d-2de4-48ce-87cd-f007fdc9ba54.FPKM.txt.gz	92dcfdec649881fb082e2daa71c1c192	515836	validated
d67ac0ab-fdb0-4c4f-b7cd-798805a95775	d67ac0ab-fdb0-4c4f-b7cd-798805a95775/e15d3de5-f141-487f-8262-8b0d20563c76.FPKM.txt.gz	4819e3eeae26279213480bb0ef35e89d	516726	validated
d68f2acb-128c-42ed-ac1b-e0323b349316	d68f2acb-128c-42ed-ac1b-e0323b349316/43b83f4b-dea9-4821-902b-d600fe8c03e7.FPKM.txt.gz	dac32b083dc288f8108e9a6f19026429	551919	validated
d729cc6b-9c25-4b43-bdce-a9e243c1ce76	d729cc6b-9c25-4b43-bdce-a9e243c1ce76/fab01c26-ff5b-4db5-bb5f-5b17847ca2b5.FPKM.txt.gz	57df15488c31d12026020cefea540acb	512926	validated
d7ebd61e-86a0-4bf0-8cff-3a1d1874af4b	d7ebd61e-86a0-4bf0-8cff-3a1d1874af4b/7b775f53-89eb-4acd-899f-2c5fc398ca9a.FPKM.txt.gz	5bc582e9fdf8050d94d769cf99a4ce79	525135	validated
d8b786d6-361c-4ee9-a077-8acc41942558	d8b786d6-361c-4ee9-a077-8acc41942558/2c1a9f5c-aef9-425b-9877-ccaf6832c62f.FPKM.txt.gz	4c99344370fca37c570d2c62820258ce	537440	validated
d94a43cc-c778-4b28-9674-a4a6013c56c4	d94a43cc-c778-4b28-9674-a4a6013c56c4/5230a3f7-5cec-4a22-a2d8-600d0f6b0d2f.FPKM.txt.gz	8d2e7a050f00698d45db6b4e69147613	477452	validated
dafc3d59-cb06-442a-b407-6c9d7333c4df	dafc3d59-cb06-442a-b407-6c9d7333c4df/604c5918-95f3-47e4-96b0-b94c791fcd27.FPKM.txt.gz	c8698ee533d1f48af92b61c9f2f0f558	530049	validated
db99181c-131e-4836-9599-9878c5b14536	db99181c-131e-4836-9599-9878c5b14536/7b39751b-6e15-416c-b879-42c76270e133.FPKM.txt.gz	f6465b405bdbc5d50573fa93d04faf77	541665	validated
dbdb2646-f7af-4520-ad14-93b11026b66d	dbdb2646-f7af-4520-ad14-93b11026b66d/a80301cb-eca4-4d79-99f9-d32a29c39b6b.FPKM.txt.gz	67a02078d4ca3528bc0fb0a18960b519	550300	validated
dc092eef-3951-4968-8e97-17792dc4f35e	dc092eef-3951-4968-8e97-17792dc4f35e/433237bf-1db2-4d5b-98f8-2e1c5796c65f.FPKM.txt.gz	75cc3b4db9ec8b3b9ff08f677827106b	508966	validated
dc4cadc4-d8d0-4d74-b238-766d35414fae	dc4cadc4-d8d0-4d74-b238-766d35414fae/c17b3f1c-06e7-4c0b-b4c6-3585caa69999.FPKM.txt.gz	3f37591dde5b3c0c3e64a7a46563289c	519022	validated
dc7cfc6b-0884-4e9e-912b-a74d86437470	dc7cfc6b-0884-4e9e-912b-a74d86437470/3cc4d1da-d66f-4d92-b51a-b34471219201.FPKM.txt.gz	a8738bb06d1d2e48916fcdab3a99c1b0	514120	validated
de43b870-bed8-47fe-a1d7-3851765c6525	de43b870-bed8-47fe-a1d7-3851765c6525/f9deb5e8-3a97-4eba-8b67-c71068a1bc93.FPKM.txt.gz	06a6ca079c4313b7cc9096e41cd9b2e5	511630	validated
df86639d-ea3a-44b9-8596-5b887229c706	df86639d-ea3a-44b9-8596-5b887229c706/05b3d48b-dad7-4cc0-9a7d-26c40542053e.FPKM.txt.gz	d81a52d2076d38fd76bc158168bfbbad	531330	validated
e0e19fa3-9221-4b70-94c5-232ab32f1386	e0e19fa3-9221-4b70-94c5-232ab32f1386/df6f4d5c-5d5d-4fc8-b9ba-358d1bc8832e.FPKM.txt.gz	638a9ea9ca56380b8132c78e1dbd8bc4	499683	validated
e14385b8-ed8f-43d3-a3da-d111c7a4002d	e14385b8-ed8f-43d3-a3da-d111c7a4002d/bdd20f06-d976-43e5-91ab-660954f3d9fb.FPKM.txt.gz	8adc722b48bdba5aef8ae3536e0cb807	527099	validated
e1a9a524-7a05-4acf-a0a3-354f1876c4dd	e1a9a524-7a05-4acf-a0a3-354f1876c4dd/61bde405-05d4-47fe-b715-e248d2fb85ba.FPKM.txt.gz	18c1b3ce7c5fcad18fdcb3805f0d09f0	519477	validated
e24a61e7-9346-4529-a5dd-d1651a2a7c1a	e24a61e7-9346-4529-a5dd-d1651a2a7c1a/95aa5fa8-2945-4ffa-a38f-ee4a6326babb.FPKM.txt.gz	ae0e7152aae85d3cf01cc28cc8e95abc	525982	validated
e35b1bb1-ecfb-4e4f-b5dd-957ba25b0a7e	e35b1bb1-ecfb-4e4f-b5dd-957ba25b0a7e/b358749a-e4f8-4537-b8a2-b788b5705859.FPKM.txt.gz	e110db855dcffc43a57e686d7b4cc52e	519388	validated
e4151080-04a6-4b0f-a3a6-5501c22a85cb	e4151080-04a6-4b0f-a3a6-5501c22a85cb/b7679078-dc44-4203-8aa4-876c308e8e4f.FPKM.txt.gz	33e71bfc2d9719280af41a417bf693b4	549753	validated
e45e1648-846d-4e07-a96a-71667233c27a	e45e1648-846d-4e07-a96a-71667233c27a/a75a9fcd-cc1d-4ef6-a213-dd468217ad5b.FPKM.txt.gz	0341709241d39d82523a38c78d144eea	515699	validated
e48e3fa2-609a-40c3-bb0c-c7bf45086053	e48e3fa2-609a-40c3-bb0c-c7bf45086053/57511eed-4acc-4a58-8640-664e5710d003.FPKM.txt.gz	23d14488f40300ff94aa150f757be803	514398	validated
e4b792a4-d26f-4117-b8b0-02d01daf6839	e4b792a4-d26f-4117-b8b0-02d01daf6839/0ed48f45-9aba-4ff6-bbbe-131b31fb9535.FPKM.txt.gz	41f8ccd159c5981e7ad2d618cc7e4df5	529507	validated
e4c17e50-4fd2-4fa7-8466-29a2d055ff6a	e4c17e50-4fd2-4fa7-8466-29a2d055ff6a/60a2aca4-1635-4343-81cd-9d7f68d3c395.FPKM.txt.gz	33dc0cfd97b50b407f4d2971bc7fea42	533194	validated
e581161e-59e6-4fd2-8c3a-6109dec2316c	e581161e-59e6-4fd2-8c3a-6109dec2316c/4d371fde-6f7c-492a-93ec-3a54dca92760.FPKM.txt.gz	d1806abc71ab0c3035533faf6b489c46	523132	validated
e59ce3ad-58f6-41f9-a3f1-4728587360ca	e59ce3ad-58f6-41f9-a3f1-4728587360ca/86a373e8-40a9-45b5-a646-6098bc88640e.FPKM.txt.gz	d7069a5fc577c0d4fe738802b2c7e4f5	542829	validated
e604b99f-2a9e-4617-b7c7-8c25e7ae9ab1	e604b99f-2a9e-4617-b7c7-8c25e7ae9ab1/22dc8274-75e7-4009-a934-81265a087dfa.FPKM.txt.gz	217e224a7cbd29e1ad13b43a98126fac	514176	validated
e678a34d-5dd9-4dd2-9e0e-431baaa5f843	e678a34d-5dd9-4dd2-9e0e-431baaa5f843/92aa8637-25d7-429e-aa0f-46f63bb22800.FPKM.txt.gz	aad8d1be8c12207d8dfe6585461e5d33	543504	validated
e70e08a4-9b38-431d-8cd5-ea1123dae4a5	e70e08a4-9b38-431d-8cd5-ea1123dae4a5/045e2535-012c-4cec-b386-9d6f62b91829.FPKM.txt.gz	8538db6310c2be6888be0604bee13087	565419	validated
e7876b48-7908-4c92-923a-bee5844d98c8	e7876b48-7908-4c92-923a-bee5844d98c8/e78e2bc9-95d1-4ee7-a42f-c548715ca6f7.FPKM.txt.gz	d42a1c7865da775b3933d5ae22a68b41	517195	validated
e799ab87-6ec2-410c-9921-a97d8a87ab4a	e799ab87-6ec2-410c-9921-a97d8a87ab4a/5cf4c664-9f98-4e1e-a623-317660ee7f6a.FPKM.txt.gz	08e9b41d07dd94286981abd306f7bd7d	532006	validated
e7d6c232-faab-4467-8f7a-e025c041e3f4	e7d6c232-faab-4467-8f7a-e025c041e3f4/944c32ab-2edb-486a-92db-fecd68f690af.FPKM.txt.gz	2aeed9ef1618ab39efed7a1b040b1479	534327	validated
e7f70c10-a903-44fc-b6bc-5bdf8a5442d4	e7f70c10-a903-44fc-b6bc-5bdf8a5442d4/3534ddc7-f786-47c4-aa7a-d3b4dc8824d9.FPKM.txt.gz	9da0192b9217e22e83d7cf4888406d7c	529428	validated
e817e306-67c1-4998-bddb-9b0a18b06c4d	e817e306-67c1-4998-bddb-9b0a18b06c4d/dbd0690c-07e4-4aa1-bff6-f6b2f3b6e501.FPKM.txt.gz	733b5b3140be38b303ca191f19b78d7e	529013	validated
ea584013-aff7-4bd1-a15d-9aaadbe9b8df	ea584013-aff7-4bd1-a15d-9aaadbe9b8df/430d5203-9a93-4e33-94fa-aa4e0970989c.FPKM.txt.gz	d49400940c4b7fe114939b9cc329e1ca	501963	validated
ea856e23-c5d3-4018-b98e-e2f4c63ae20c	ea856e23-c5d3-4018-b98e-e2f4c63ae20c/bf48b226-c7ef-4fc7-bcb5-de5025763bdb.FPKM.txt.gz	3be170516a0409f3d5fcc46988f76227	520438	validated
eaacb602-034c-4895-8079-5319c58ab60c	eaacb602-034c-4895-8079-5319c58ab60c/16fca287-04e1-4176-9d61-76e610a0eb4f.FPKM.txt.gz	4a4b62781f5e3300990052186277a579	527688	validated
eac3eb81-b58e-4f3f-ad97-d0c61784f04e	eac3eb81-b58e-4f3f-ad97-d0c61784f04e/3315c94f-d994-4e90-8e9f-8ca27c57bede.FPKM.txt.gz	3f5a31652651e77a120a2b27c7356b51	534994	validated
eacff948-6fbc-406c-9fa0-4cc0a0ffa69f	eacff948-6fbc-406c-9fa0-4cc0a0ffa69f/9122c06e-4939-451f-af53-56d68bf65e76.FPKM.txt.gz	762b77a491741f65cd310e0ca4672ff6	533808	validated
eaf8635d-947b-4cd0-880c-54ce89c1b2f0	eaf8635d-947b-4cd0-880c-54ce89c1b2f0/d20acb1e-7d44-4a0f-9ad4-2cc39c8fb151.FPKM.txt.gz	ca91a5dea540e5ee931e98ef9c7555b2	534315	validated
eb456925-45a8-4cd3-9ac7-5c32818411c3	eb456925-45a8-4cd3-9ac7-5c32818411c3/47190c04-2d8f-4b9b-b0a7-b3ae9b6c26b2.FPKM.txt.gz	9486201005dfd2bb137b73111aaf340e	527992	validated
eba13e76-96e4-41fb-9342-794110f1037e	eba13e76-96e4-41fb-9342-794110f1037e/18ec943b-2068-467c-82df-07c60f4ed200.FPKM.txt.gz	37d48d0ee098814c17508e9565fadd01	559290	validated
eba797ce-3097-4536-b594-1125df44e0ba	eba797ce-3097-4536-b594-1125df44e0ba/5774022a-7bf2-4fdd-a4a5-f9aa33c2174d.FPKM.txt.gz	0183f52c7d6ca6411bcf5e90017c8739	520016	validated
ec45d396-7aca-4825-8ba7-bb879cd520b6	ec45d396-7aca-4825-8ba7-bb879cd520b6/dd752d51-02c4-4850-a355-18770d9be482.FPKM.txt.gz	cd31c691e3066fe74306b741faa1d525	507595	validated
ed6596c0-54c7-4958-aaa3-17c22caec599	ed6596c0-54c7-4958-aaa3-17c22caec599/c38a7a21-5785-4998-8ba4-fb2836c2eb8d.FPKM.txt.gz	5de212df32baf4a572b5b91aec3b88f6	510749	validated
ee2256ee-af3b-4c14-bce2-2dabe5d12a0b	ee2256ee-af3b-4c14-bce2-2dabe5d12a0b/41021277-63e4-447f-9dbe-9b162dc65af8.FPKM.txt.gz	7f37c6d0b86c73e542b5e171b36a12ae	538826	validated
ee8ad66f-59e5-413c-9d54-f62f125945c1	ee8ad66f-59e5-413c-9d54-f62f125945c1/a25de25d-8676-4765-a4f9-04b777afccca.FPKM.txt.gz	b8934a2eae40a3e3248f2075409f4031	518076	validated
eefcc83c-9a99-48b2-83d3-1b7b6be2202c	eefcc83c-9a99-48b2-83d3-1b7b6be2202c/a1a12544-eab9-49ed-8140-95e660007e55.FPKM.txt.gz	15686704b82539050fea62735aa69be3	531595	validated
ef520f02-6adc-4aed-bbe2-9f42e3fabf87	ef520f02-6adc-4aed-bbe2-9f42e3fabf87/d252f0e8-e7aa-42cb-aeda-b08c20af842b.FPKM.txt.gz	163be33a176135c52d063059543182ad	546023	validated
ef6c74fa-0c53-4917-abae-84718013ac90	ef6c74fa-0c53-4917-abae-84718013ac90/dc674030-76f0-412d-8491-586a928803fb.FPKM.txt.gz	b6dee165aed5edcd1e53111f596cef16	527311	validated
eff6361c-64b0-4aa8-ad10-184cea7edddd	eff6361c-64b0-4aa8-ad10-184cea7edddd/f490e7cb-8d67-47af-85c0-5dd5c7139efd.FPKM.txt.gz	82d688687a68a8f5a38ac59c059b1bd2	532786	validated
f115a237-8e35-4893-ba59-14cec4463c34	f115a237-8e35-4893-ba59-14cec4463c34/eb3fc2fd-468c-42b4-bffe-700011c0a918.FPKM.txt.gz	d6947fbc4a68f40e9ee9f0344bb21f89	521573	validated
f2b4f1f4-6aca-4da2-801e-2cf948afcd04	f2b4f1f4-6aca-4da2-801e-2cf948afcd04/d15729d6-5ad9-4220-b42a-817498a8e9cd.FPKM.txt.gz	c69452d743bb2c7fcb5747e9a4f3142b	517231	validated
f3882448-3074-4c36-acef-c6fe8b704b7e	f3882448-3074-4c36-acef-c6fe8b704b7e/4bd701ae-82cf-44b4-9f62-0421cca599dc.FPKM.txt.gz	4d3c56940e3a84fec026363f03af2881	533224	validated
f4a5ac67-824c-4468-afaa-e2e58009be09	f4a5ac67-824c-4468-afaa-e2e58009be09/5f5460db-801d-4d87-ac5c-4b28ab42d8b9.FPKM.txt.gz	61be35f6051166b9bafde3b1f0e6806a	524224	validated
f51dba5b-7fb2-493a-a7ee-ae4f2944ebf0	f51dba5b-7fb2-493a-a7ee-ae4f2944ebf0/2e4a3649-b6d9-4fa8-b4ff-3961cad22593.FPKM.txt.gz	61ce3bd57358d897d71f3b82765ffe2f	532640	validated
f52103cb-c7f2-450b-8b2a-595403385d8f	f52103cb-c7f2-450b-8b2a-595403385d8f/57dd7a80-e226-4e21-accb-cc944923100e.FPKM.txt.gz	ab8220f76e330a7cc7ae2775075340b8	544351	validated
f532dd00-5231-49c9-853e-e2454cad551b	f532dd00-5231-49c9-853e-e2454cad551b/21d669f3-9822-49d9-b7cd-cc0a8b955ae9.FPKM.txt.gz	3494bf6de476399c4e9ba458ec346706	538985	validated
f5d59da9-502d-4694-8a9a-460250a9765f	f5d59da9-502d-4694-8a9a-460250a9765f/c622f68c-e37c-45ee-a266-ae704629f0f6.FPKM.txt.gz	19ae7737b50d96f8969ac213ad66588f	519399	validated
f66788fa-58c5-461e-aad7-2fb4023f6660	f66788fa-58c5-461e-aad7-2fb4023f6660/cde68293-df99-4411-a897-f1b284fc5f8a.FPKM.txt.gz	e5f4c79ab42926033e3a1eaac55e0d8c	515388	validated
f7c619ac-9de0-4539-80e7-b96592820646	f7c619ac-9de0-4539-80e7-b96592820646/89a78610-0c3f-4dcd-8c37-0946f8c7729c.FPKM.txt.gz	094e13abd362954917f71e22f57481ab	523858	validated
f82c14d2-9de3-43b5-8c2f-0d8b4c65791e	f82c14d2-9de3-43b5-8c2f-0d8b4c65791e/b918773c-1920-42aa-8493-22344ea5ac49.FPKM.txt.gz	d1a6df22a95bcfe3a065bbe3034d9b23	520471	validated
f82e8dd5-231b-4299-878d-ff3c51697aa3	f82e8dd5-231b-4299-878d-ff3c51697aa3/52b12974-df31-4627-b337-c24fdcec9cfa.FPKM.txt.gz	bf114a59c70688c1cb8454e025bc2a45	554960	validated
f88b6003-2955-4d45-9e53-23f768c4f6dd	f88b6003-2955-4d45-9e53-23f768c4f6dd/441be21d-a413-4872-bf8b-16ef9579a9d9.FPKM.txt.gz	55415cdf804c1d47437e39af5b2026d7	513589	validated
f954273d-bd3d-47a6-954d-f97d56075456	f954273d-bd3d-47a6-954d-f97d56075456/edafd326-8c3c-4ae5-8617-e1592db868eb.FPKM.txt.gz	ecee37b3a8880d166fcfeff1fe32b1f7	538159	validated
f98c4a21-3ca1-41a3-bf39-dea0590f3873	f98c4a21-3ca1-41a3-bf39-dea0590f3873/ae59d924-06ec-428d-b470-e78ed92c5e36.FPKM.txt.gz	1b64fe85851e35042dbd33ae2b8e4acf	538414	validated
fa339c22-6051-43db-8d29-3531548219f2	fa339c22-6051-43db-8d29-3531548219f2/5e010a9a-7f65-434b-ae4c-43948461187c.FPKM.txt.gz	6a71f57861fdca0187cb996c2d1693bf	531213	validated
fcdfb013-2a75-4d21-8405-b382a07abb07	fcdfb013-2a75-4d21-8405-b382a07abb07/cfcc9019-4d83-44ec-840c-684f7664bdc7.FPKM.txt.gz	7ccd3d579bd24cb3442dde97f7549e9a	548279	validated
fcf75573-f0cd-46ac-8dcb-8e88893f3736	fcf75573-f0cd-46ac-8dcb-8e88893f3736/0263a550-8b66-4884-b014-99501112741d.FPKM.txt.gz	05372720d97605c9323d234ea3676b99	514277	validated
fde5a0b0-8d5d-4468-bf31-89429c9d7837	fde5a0b0-8d5d-4468-bf31-89429c9d7837/2b33014e-c7ff-41aa-82bf-3121756639ad.FPKM.txt.gz	45283e99589348a2dd89c74429ff1017	531488	validated
fe4ab6a8-f004-4f32-a5ca-1f2c6b867cfc	fe4ab6a8-f004-4f32-a5ca-1f2c6b867cfc/c897eb81-97e5-4007-9d85-66aa2c565f0e.FPKM.txt.gz	bca0d01b0eede1a875c5736914b0cba2	515548	validated
fe594e59-5a01-41fb-9aa4-94655a9bb5b9	fe594e59-5a01-41fb-9aa4-94655a9bb5b9/1edd3b8b-2a9c-43f9-a20e-ca564a37d3aa.FPKM.txt.gz	5c8a2113f820771ce673c34e5f8463d0	501099	validated
ff13bba0-f0c7-42c4-b141-dc5aafdf99ff	ff13bba0-f0c7-42c4-b141-dc5aafdf99ff/00068002-f4f0-4610-bfe6-67169c760d21.FPKM.txt.gz	6f460bd7fd7254298b016f6fd2fe083f	505970	validated
ff879702-22de-4e86-8c37-f67d52a0c734	ff879702-22de-4e86-8c37-f67d52a0c734/50dcf6f0-fce9-45aa-af88-116313aa3936.FPKM.txt.gz	fe9816dc4399ab4db9da5d46c72bd2d8	532374	validated
ffd2821a-f7d2-4ca6-8584-2d20a85c92d3	ffd2821a-f7d2-4ca6-8584-2d20a85c92d3/7d079b75-6da9-4e35-b0b0-7dbc68fbf0d0.FPKM.txt.gz	90b26976b7c9880fd7611d56ff1b1295	543298	validated
\N	04547df9-6e3c-49b8-bfea-a0155f66cbc6/annotations.txt	5278917920fd61e0d9a55f6db60a3d7b	269	\N
\N	081db6db-7768-4fc6-bbe8-0e9a783345ce/annotations.txt	003236dc9d013f8771cf1a27400e9be8	2117	\N
\N	09c8ce1e-d110-4937-b626-3535fb076657/annotations.txt	bf2e9e120db940d49fa2dd7f3ad46e48	325	\N
\N	0b5edb26-5d00-4357-8f80-3586545da8f6/annotations.txt	71ff8038f5c6ec36e60109056af57961	312	\N
\N	121332a0-1a55-4d4f-b782-08e9d929f5c0/annotations.txt	6bd8acedffe03b9c05be28d14eff97c0	594	\N
\N	12897a76-8514-4f8e-9279-53d429100b8e/annotations.txt	5bd96ab6b45f5c47f48946bcd0e1b657	359	\N
\N	1645170e-6923-444e-8442-8e24fb5fa748/annotations.txt	a793e13fc5efa4544aa579f006b02fbe	278	\N
\N	1692c898-8b4d-4b99-a589-b8b65e96e33c/annotations.txt	ccfe14a3a66eb6f2c70b58dce8113a4c	282	\N
\N	185b51b4-0654-457f-ab20-002c853712d7/annotations.txt	9fe092313dea18f5839eae263b9d4f56	278	\N
\N	19311d6b-ec89-4be9-abd7-17040cfd0aa1/annotations.txt	256f6d021f8f1d07fa9fa534ef7e0f0e	298	\N
\N	1ce56fba-de33-4059-b235-3e11ac0d589c/annotations.txt	946f2cc30959a359750dd22bde2a7170	2743	\N
\N	1e75d7ba-af4b-4069-8cc4-f0e6a176bebd/annotations.txt	bf2e9e120db940d49fa2dd7f3ad46e48	325	\N
\N	1f8ee7ba-f63f-487d-93c3-af85ca2bf2dd/annotations.txt	81c3dc31e4a513c1968c930da36d0bc1	313	\N
\N	27557368-1284-46e2-afd4-1171df4e0c11/annotations.txt	ceb7b13faf91cacdfb739cdc9aeeb211	299	\N
\N	29334de6-df29-40de-9838-89cfc8a994f6/annotations.txt	ea181815d8dfc7d64419789463ef0ed1	304	\N
\N	29a00c22-f407-4d1f-82c0-dcf2b055a422/annotations.txt	41802362c9868a395d440d2ee9220ecf	564	\N
\N	2d788bcf-e466-41ef-a8ea-63c2dda255e7/annotations.txt	247a3ebda30d4d434b93067463af7b12	328	\N
\N	2f2c96be-521e-4614-9400-a37d6601984c/annotations.txt	e8d1d8e13dbc4e74542a1edc5e9c552d	560	\N
\N	32fb06ea-a450-4fdf-8317-a4b93498f2cc/annotations.txt	d1a8d906cd99d74b240765bb856e2d36	295	\N
\N	373a0bc0-83fc-4a6a-8dce-b807ccc473ac/annotations.txt	04766b543c6779090228728096256ed1	304	\N
\N	37c31f37-0c9a-43d0-9970-f4802150ce02/annotations.txt	3a889fa54f8d8f86f24d68dbd83c9525	278	\N
\N	43243913-cce7-4f41-b503-bfc327949b99/annotations.txt	3509036bba16db6392503175bfcfa39a	318	\N
\N	45507be7-3727-45c1-9b15-229709d2df98/annotations.txt	acdacaed7137c666c7ce8196476dbe85	282	\N
\N	471542b1-d1e2-425f-88b6-a2a5180d44ee/annotations.txt	a2d8a74cb0a011a9bf7d8419322685c7	538	\N
\N	52b1c3c4-531a-4709-ac16-e8d36a0799e8/annotations.txt	01ea0a67286b9b1ca36d47b4bc5e083b	307	\N
\N	5583c5f3-84bb-496d-b81f-2ac173a849ad/annotations.txt	7ba65967cfd771910fd057227abd878e	348	\N
\N	57225a4f-6c03-453e-893d-1998267f0bf1/annotations.txt	36cf52f52f9ecddb343536ec2cf94c4b	278	\N
\N	64160d6e-e0cc-4fa4-afa9-3e465f2dd69d/annotations.txt	f0ccb4d59591342d98e66e764102ec82	820	\N
\N	644d3513-a301-466e-8af6-b64b15e72665/annotations.txt	b440bd7ddd200c783972d3e66a03d513	282	\N
\N	664691e8-ee80-42c9-8600-2b572f861eba/annotations.txt	96eb4cc776b905d09bc75073af1d631b	287	\N
\N	6888424a-5ef5-4e27-98fb-5ae69e74ae7d/annotations.txt	cb4009a815064176f1a61e779ee7bbf8	293	\N
\N	6a402ef0-8b06-48ac-8a49-25b769f3e391/annotations.txt	f7778b982bfbc391805eddac66bf0134	278	\N
\N	6b7f79c9-49a1-427a-9676-5833dd7da5fe/annotations.txt	2be3510abac883d995327d61eb39d2f0	612	\N
\N	71235596-4f73-4e1e-85f8-6678c6bd4489/annotations.txt	6118851f413621ad81a192547eec0581	325	\N
\N	71fe6ba8-e859-40cb-b70d-3b876cae431f/annotations.txt	3133edf7114c286381c50f752d093775	586	\N
\N	747f05bf-e990-4910-ae57-203e86238e18/annotations.txt	142a4f05593e06b6630717b07b9251a5	332	\N
\N	752bf6b9-a679-4946-b390-b8760e121cb0/annotations.txt	5b0f1000d598bed4e978e29b7fa78a3a	580	\N
\N	765c6cf7-e20e-4d95-af68-420074498688/annotations.txt	62c9b2f7269bf30b6b5f65f1a6ca2a86	282	\N
\N	774c053a-4816-4518-ab9c-312319b03e07/annotations.txt	0f8f50dd2734c76a8a8739010470ae93	312	\N
\N	7bb62258-3dde-4ebc-afdf-9551df2a629e/annotations.txt	d7129efd6f2274ffbe415583cbfe307e	2117	\N
\N	82749d9e-a37a-4def-8138-1cf1211e2670/annotations.txt	862caae57324bd5a1a01f6bfef8617c8	278	\N
\N	8481dfa5-4756-4d98-9f6e-a8317b438ae8/annotations.txt	89c44b763389bd7096c1571bd798b734	332	\N
\N	858680bf-b351-4822-87c9-be216fbbb0e4/annotations.txt	d3d357d507e8bcd3fbcac81bfb9aee91	346	\N
\N	865a4cc6-443d-4fa6-81e9-bff83f7900fa/annotations.txt	5137c24685bb17b06904739d235efe90	314	\N
\N	86bf68be-570a-4113-a252-04178af0100b/annotations.txt	061dcfcd0f63ab126dca9ff3801b6904	349	\N
\N	8acc9555-f1dd-4f6a-8109-aff6aa978c90/annotations.txt	7c65d221ba5985709de9ec3475702b7e	278	\N
\N	8d120e05-fa78-4e18-af63-88c05816a10e/annotations.txt	1c4d5c2ab528a845aff797be679bb651	307	\N
\N	9235a212-b944-4a6d-9f77-02ab07b4a3cc/annotations.txt	81c3dc31e4a513c1968c930da36d0bc1	313	\N
\N	9808aee1-d44f-42bb-867b-ac1a06fca07d/annotations.txt	3447e90251c88a9395ca7d0367c2932f	625	\N
\N	9eab5a53-0f80-41d9-8df4-524788781962/annotations.txt	96e8ad32cec99df746a3559b40336c03	456	\N
\N	9fc77cd0-43ee-4509-bd75-bfc45d34220b/annotations.txt	412997dbe3a58a3022f3cab0f407e337	320	\N
\N	a06f93b5-e584-4f81-b66c-48e93e3fd7a0/annotations.txt	2a2422b585910a7670710863b2043614	2743	\N
\N	a8717499-06d2-4931-b961-202f4e7ac6e6/annotations.txt	fb0b785924ca9267e5be2a5d5195f10f	299	\N
\N	a8cd5a5b-f6b6-40aa-8f7b-8e9bd5e80e79/annotations.txt	3419d88bd18e0e996d338299bd638e8f	567	\N
\N	aeac9dcd-462b-4716-a98e-e043283a4517/annotations.txt	8b80328ff8708bbcf2ca1447cd37bf66	327	\N
\N	afc92e92-ce10-4381-be0c-ab22822ca960/annotations.txt	d37db245c72ec606a010bac30727faad	713	\N
\N	b005c018-97aa-4f9e-9247-b2fecb5a120e/annotations.txt	dbf862096589da0bc5885af28bf7983f	320	\N
\N	b798c1bf-4abd-46c5-b079-7a63431ba671/annotations.txt	af41e5a6a51b37794c9ebf957bd9c694	325	\N
\N	b922c9fe-8213-4ff5-b2fc-b0e0f7e40273/annotations.txt	13a75b08b2eb0f687b339071082f6275	278	\N
\N	bb277bb7-07f1-4498-b20f-fc8cd2dfb285/annotations.txt	eea0a1f4cd26c910642e0ed3558ad047	848	\N
\N	bc978434-ce93-4bc4-aaf1-acc7dfea55a5/annotations.txt	71ff8038f5c6ec36e60109056af57961	312	\N
\N	bce0222d-65a5-4d71-932e-8bdad3b7d3eb/annotations.txt	b3b018eb8150b67f73c096ed0356f0db	328	\N
\N	bcebf7e4-bafb-4ccf-b7b0-f83ececc4157/annotations.txt	bf9b93e8ffd80515f3ea981450465fa4	724	\N
\N	c4341249-830d-488c-9847-82479b124af1/annotations.txt	ffa469bba6de4ec4128451db4dae2870	536	\N
\N	c5046446-4aa6-4aa1-93fa-2689de896066/annotations.txt	07328e53f3753f6301fa9852f3905f44	512	\N
\N	d278647e-e083-4cf9-9bca-484f1abd4df0/annotations.txt	e8d1d8e13dbc4e74542a1edc5e9c552d	560	\N
\N	d67ac0ab-fdb0-4c4f-b7cd-798805a95775/annotations.txt	0e2fb0d9fbc5d222b9e52f9020d77c40	311	\N
\N	dc092eef-3951-4968-8e97-17792dc4f35e/annotations.txt	808ab5685bf28a90bd17b45f3f765f1b	576	\N
\N	dc4cadc4-d8d0-4d74-b238-766d35414fae/annotations.txt	b635fc2312a70435a06bc223181e47d7	317	\N
\N	e1a9a524-7a05-4acf-a0a3-354f1876c4dd/annotations.txt	c10e16be4bec1a815702a9c0b320305c	335	\N
\N	ef520f02-6adc-4aed-bbe2-9f42e3fabf87/annotations.txt	9b46aef9216b0ce6b0abcfd6050dcd86	512	\N
\N	f82c14d2-9de3-43b5-8c2f-0d8b4c65791e/annotations.txt	01ea0a67286b9b1ca36d47b4bc5e083b	307	\N
\N	f98c4a21-3ca1-41a3-bf39-dea0590f3873/annotations.txt	d44cbb7ece1b24567ed016b10cde2573	512	\N
\N	fcf75573-f0cd-46ac-8dcb-8e88893f3736/annotations.txt	491056560f83f3883ea12755167751e1	611	\N
