# Supplementary material for: Identification of immune-related prognostic biomarkers in lung squamous cell carcinoma microenvironment
Source: Front Immunol. 2026 Jan 5;16:1724319. doi: 10.3389/fimmu.2025.1724319 (PMC12813068; doi:10.3389/fimmu.2025.1724319)
Supplement: Supplementary File 1 — List of genes in ME yellow and in ME turquoise. [file DataSheet1.zip › R worksheets/merge-code.txt]

#if (!requireNamespace("BiocManager", quietly = TRUE))
#    install.packages("BiocManager")
#BiocManager::install("limma")


library(limma)               #引用包
expFile="immGeneExp.txt"     #表达数据文件
cliFile="time.txt"           #生存数据文件
setwd("D:\\biowolf\\irgCMAP\\10.mergeTime")     #工作目录（需修改）

#读取表达文件，并对输入文件整理
rt=read.table(expFile, header=T, sep="\t", check.names=F)
rt=as.matrix(rt)
rownames(rt)=rt[,1]
exp=rt[,2:ncol(rt)]
dimnames=list(rownames(exp), colnames(exp))
data=matrix(as.numeric(as.matrix(exp)), nrow=nrow(exp), dimnames=dimnames)
data=avereps(data)
data=data[rowMeans(data)>0,]

#读取模块中的基因
geneVec=c()
geneFiles=dir()                          #获取目录下所有文件
geneFiles=grep("^module_", geneFiles, value=T)     #提取module_开头的文件
for(geneFile in geneFiles){
	gene=read.table(geneFile, header=F, sep="\t", check.names=F)
	geneVec=c(geneVec, as.vector(gene[,1]))
}
sameGene=intersect(geneVec, row.names(data))
data=data[sameGene,]

#删掉正常样品
group=sapply(strsplit(colnames(data),"\\-"), "[", 4)
group=sapply(strsplit(group,""), "[", 1)
group=gsub("2", "1", group)
data=data[,group==0]
data=t(data)
rownames(data)=gsub("(.*?)\\-(.*?)\\-(.*?)\\-.*", "\\1\\-\\2\\-\\3", rownames(data))
data=avereps(data)

#读取生存数据
cli=read.table(cliFile, header=T, sep="\t", check.names=F, row.names=1)

#数据合并并输出结果
sameSample=intersect(row.names(data), row.names(cli))
data=data[sameSample,]
cli=cli[sameSample,]
out=cbind(cli,data)
out=cbind(id=row.names(out),out)
write.table(out,file="expTime.txt",sep="\t",row.names=F,quote=F)
