# Supplementary material for: Identification of immune-related prognostic biomarkers in lung squamous cell carcinoma microenvironment
Source: Front Immunol. 2026 Jan 5;16:1724319. doi: 10.3389/fimmu.2025.1724319 (PMC12813068; doi:10.3389/fimmu.2025.1724319)
Supplement: Supplementary File 1 — List of genes in ME yellow and in ME turquoise. [file DataSheet1.zip › R worksheets/metadata.cart.json]

[{
  "data_format": "TXT", 
  "access": "open", 
  "associated_entities": [
    {
      "entity_submitter_id": "TCGA-NC-A5HP-01A-11R-A26W-07", 
      "entity_type": "aliquot", 
      "case_id": "4a95ce25-d06a-499d-b7ee-aff5ee94d4f1", 
      "entity_id": "4ab07cc2-d5a1-48b5-a974-08bc48090920"
    }
  ], 
  "file_name": "e06b7e6d-435b-4616-aac5-70193980b950.FPKM.txt.gz", 
  "submitter_id": "e06b7e6d-435b-4616-aac5-70193980b950_fpkm", 
  "data_category": "Transcriptome Profiling", 
  "analysis": {
    "workflow_version": "v1", 
    "input_files": [
      {
        "data_format": "BAM", 
        "access": "controlled", 
        "file_name": "04192cf0-65f2-466f-9fff-b7d345802de2_gdc_realn_rehead.bam", 
        "submitter_id": "04192cf0-65f2-466f-9fff-b7d345802de2", 
        "data_category": "Sequencing Reads", 
        "file_size": 6209525524, 
        "platform": "Illumina", 
        "created_datetime": "2016-05-27T21:21:59.561752-05:00", 
        "updated_datetime": "2018-11-15T20:57:47.372612-06:00", 
        "md5sum": "76d184540bb402e3dc656a90568c5d31", 
        "file_id": "5050d728-10c8-4710-989c-b927d435e3da", 
        "data_type": "Aligned Reads", 
        "state": "released", 
        "experimental_strategy": "RNA-Seq"
      }
    ], 
    "updated_datetime": "2018-09-06T16:31:22.449726-05:00", 
    "workflow_link": "https://github.com/NCI-GDC/htseq-cwl", 
    "submitter_id": "e06b7e6d-435b-4616-aac5-70193980b950_fpkm", 
    "state": "released", 
    "workflow_type": "HTSeq - FPKM", 
    "analysis_id": "ca6337c5-67c6-4a26-b92c-d834fb68a9d5", 
    "created_datetime": "2016-05-29T10:24:13.308686-05:00"
  }, 
  "file_size": 532235, 
  "md5sum": "d21274c27bc2fdd1906160e60a4e7178", 
  "file_id": "23d98443-4991-4df1-96d3-6590df3ce90c", 
  "data_type": "Gene Expression Quantification", 
  "state": "released", 
  "experimental_strategy": "RNA-Seq"
},{
  "data_format": "TXT", 
  "access": "open", 
  "associated_entities": [
    {
      "entity_submitter_id": "TCGA-18-4721-01A-01R-1443-07", 
      "entity_type": "aliquot", 
      "case_id": "19f0cb8c-2e57-4310-967f-a9890f1605db", 
      "entity_id": "7bd328df-04eb-4500-b52e-59c8dba766a3"
    }
  ], 
  "file_name": "5230a3f7-5cec-4a22-a2d8-600d0f6b0d2f.FPKM.txt.gz", 
  "submitter_id": "5230a3f7-5cec-4a22-a2d8-600d0f6b0d2f_fpkm", 
  "data_category": "Transcriptome Profiling", 
  "analysis": {
    "workflow_version": "v1", 
    "input_files": [
      {
        "data_format": "BAM", 
        "access": "controlled", 
        "file_name": "ad1b2dfd-f02d-4d54-8c50-0f3955b9dcde_gdc_realn_rehead.bam", 
        "submitter_id": "ad1b2dfd-f02d-4d54-8c50-0f3955b9dcde", 
        "data_category": "Sequencing Reads", 
        "file_size": 3489592329, 
        "platform": "Illumina", 
        "created_datetime": "2016-05-26T09:38:55.748970-05:00", 
        "updated_datetime": "2018-11-15T20:57:47.372612-06:00", 
        "md5sum": "7d319ed8644fbadab1bd2cb8e38b6d49", 
        "file_id": "5fc9d1c8-20ee-4f68-9c40-165fc2a85215", 
        "data_type": "Aligned Reads", 
        "state": "released", 
        "experimental_strategy": "RNA-Seq"
      }
    ], 
    "updated_datetime": "2018-09-06T16:31:22.449726-05:00", 
    "workflow_link": "https://github.com/NCI-GDC/htseq-cwl", 
    "submitter_id": "5230a3f7-5cec-4a22-a2d8-600d0f6b0d2f_fpkm", 
    "state": "released", 
    "workflow_type": "HTSeq - FPKM", 
    "analysis_id": "da854346-2a67-4f15-99b3-a22f5ef49b1c", 
    "created_datetime": "2016-05-26T21:17:56.722340-05:00"
  }, 
  "file_size": 477452, 
  "md5sum": "8d2e7a050f00698d45db6b4e69147613", 
  "file_id": "d94a43cc-c778-4b28-9674-a4a6013c56c4", 
  "data_type": "Gene Expression Quantification", 
  "state": "released", 
  "experimental_strategy": "RNA-Seq"
},{
  "data_format": "TXT", 
  "access": "open", 
  "associated_entities": [
    {
      "entity_submitter_id": "TCGA-L3-A4E7-01A-11R-A24Z-07", 
      "entity_type": "aliquot", 
      "case_id": "d856855f-3069-4169-a192-9113d8542cfb", 
      "entity_id": "e873f2ee-21a1-48f9-a6d1-8062786148de"
    }
  ], 
  "file_name": "f3ded35b-4e1d-4a7e-aacc-849b4cc0144f.FPKM.txt.gz", 
  "submitter_id": "f3ded35b-4e1d-4a7e-aacc-849b4cc0144f_fpkm", 
  "data_category": "Transcriptome Profiling", 
  "analysis": {
    "workflow_version": "v1", 
    "input_files": [
      {
        "data_format": "BAM", 
        "access": "controlled", 
        "file_name": "b9d66b23-0806-43fa-9fe8-a9852d2b4416_gdc_realn_rehead.bam", 
        "submitter_id": "b9d66b23-0806-43fa-9fe8-a9852d2b4416", 
        "data_category": "Sequencing Reads", 
        "file_size": 7773682755, 
        "platform": "Illumina", 
        "created_datetime": "2016-05-28T16:42:01.229667-05:00", 
        "updated_datetime": "2018-11-15T20:46:44.319330-06:00", 
        "md5sum": "eb6a8f444a28289bf7ca4f7618a1471b", 
        "file_id": "430ab06d-aedc-41ba-a727-6667884bac56", 
        "data_type": "Aligned Reads", 
        "state": "released", 
        "experimental_strategy": "RNA-Seq"
      }
    ], 
    "updated_datetime": "2018-09-06T16:31:22.449726-05:00", 
    "workflow_link": "https://github.com/NCI-GDC/htseq-cwl", 
    "submitter_id": "f3ded35b-4e1d-4a7e-aacc-849b4cc0144f_fpkm", 
    "state": "released", 
    "workflow_type": "HTSeq - FPKM", 
    "analysis_id": "b899a40c-e587-4488-a857-4c0fc806e6ea", 
    "created_datetime": "2016-05-29T11:05:42.397163-05:00"
  }, 
  "file_size": 530268, 
  "md5sum": "f7037a388275fff87c2d940239a252ed", 
  "file_id": "4ff744ae-d617-435d-bd67-74740a12fdeb", 
  "data_type": "Gene Expression Quantification", 
  "state": "released", 
  "experimental_strategy": "RNA-Seq"
},{
  "data_format": "TXT", 
  "access": "open", 
  "associated_entities": [
    {
      "entity_submitter_id": "TCGA-22-5482-01A-01R-1635-07", 
      "entity_type": "aliquot", 
      "case_id": "dd5e3a1e-2adf-4eee-ac6b-c6efad97724a", 
      "entity_id": "71a18be8-ea00-4006-81cd-7ce875f67077"
    }
  ], 
  "file_name": "84f304ea-8b50-41e9-89c8-bfca6668b746.FPKM.txt.gz", 
  "submitter_id": "84f304ea-8b50-41e9-89c8-bfca6668b746_fpkm", 
  "data_category": "Transcriptome Profiling", 
  "analysis": {
    "workflow_version": "v1", 
    "input_files": [
      {
        "data_format": "BAM", 
        "access": "controlled", 
        "file_name": "5d4f471e-c57c-4443-91a4-9b5c7227f495_gdc_realn_rehead.bam", 
        "submitter_id": "5d4f471e-c57c-4443-91a4-9b5c7227f495", 
        "data_category": "Sequencing Reads", 
        "file_size": 12853269144, 
        "platform": "Illumina", 
        "created_datetime": "2016-05-28T23:19:02.595349-05:00", 
        "updated_datetime": "2018-11-15T20:57:47.372612-06:00", 
        "md5sum": "418ca1d0a5ef0ec9f96d6a0fb7f84d13", 
        "file_id": "61fe66da-e634-4626-9aaa-424c26678516", 
        "data_type": "Aligned Reads", 
        "state": "released", 
        "experimental_strategy": "RNA-Seq"
      }
    ], 
    "updated_datetime": "2018-09-06T16:31:22.449726-05:00", 
    "workflow_link": "https://github.com/NCI-GDC/htseq-cwl", 
    "submitter_id": "84f304ea-8b50-41e9-89c8-bfca6668b746_fpkm", 
    "state": "released", 
    "workflow_type": "HTSeq - FPKM", 
    "analysis_id": "680e81ca-202f-4563-a02f-8f59dce5de24", 
    "created_datetime": "2016-05-29T11:08:45.418425-05:00"
  }, 
  "file_size": 522384, 
  "md5sum": "c13c1827242d1f5e2c788d62fbbc66fd", 
  "file_id": "c72f59d2-355a-41bb-8c72-ad024af1090e", 
  "data_type": "Gene Expression Quantification", 
  "state": "released", 
  "experimental_strategy": "RNA-Seq"
},{
  "data_format": "TXT", 
  "access": "open", 
  "associated_entities": [
    {
      "entity_submitter_id": "TCGA-46-3768-01A-01R-0980-07", 
      "entity_type": "aliquot", 
      "case_id": "a402e786-132c-4095-bb75-22be04b5d835", 
      "entity_id": "e52ba522-f5b9-4f9c-b03c-7d317ca7a30e"
    }
  ], 
  "file_name": "2bdd8011-dd68-4077-9354-eae6431b44b6.FPKM.txt.gz", 
  "submitter_id": "2bdd8011-dd68-4077-9354-eae6431b44b6_fpkm", 
  "data_category": "Transcriptome Profiling", 
  "analysis": {
    "workflow_version": "v1", 
    "input_files": [
      {
        "data_format": "BAM", 
        "access": "controlled", 
        "file_name": "983f2817-b456-474e-91fc-995b20d42c76_gdc_realn_rehead.bam", 
        "submitter_id": "983f2817-b456-474e-91fc-995b20d42c76", 
        "data_category": "Sequencing Reads", 
        "file_size": 10053766708, 
        "platform": "Illumina", 
        "created_datetime": "2016-05-30T03:27:39.211116-05:00", 
        "updated_datetime": "2018-11-15T21:38:44.655215-06:00", 
        "md5sum": "27cf4d84cdaa09b3548c006125dd2dbe", 
        "file_id": "ad24c3b1-fb73-41dd-a5e5-a4aa8f5989c3", 
        "data_type": "Aligned Reads", 
        "state": "released", 
        "experimental_strategy": "RNA-Seq"
      }
    ], 
    "updated_datetime": "2018-09-06T16:31:22.449726-05:00", 
    "workflow_link": "https://github.com/NCI-GDC/htseq-cwl", 
    "submitter_id": "2bdd8011-dd68-4077-9354-eae6431b44b6_fpkm", 
    "state": "released", 
    "workflow_type": "HTSeq - FPKM", 
    "analysis_id": "9ee44264-f809-4a63-8b9b-1bed025a5a98", 
    "created_datetime": "2016-05-30T18:36:24.323935-05:00"
  }, 
  "file_size": 510649, 
  "md5sum": "b37dab6d303ed85c2d91dd3dcab5e266", 
  "file_id": "2c703ece-198f-4aae-9a7b-398c9d50bfaa", 
  "data_type": "Gene Expression Quantification", 
  "state": "released", 
  "experimental_strategy": "RNA-Seq"
},{
  "data_format": "TXT", 
  "access": "open", 
  "associated_entities": [
    {
      "entity_submitter_id": "TCGA-85-A511-01A-21R-A262-07", 
      "entity_type": "aliquot", 
      "case_id": "d40b3520-708d-430b-a302-d4dc6970adbf", 
      "entity_id": "bdde9491-7b52-4655-bed9-708a4aa770f2"
    }
  ], 
  "file_name": "808353e4-59a3-4df0-90fd-bd42b7af366e.FPKM.txt.gz", 
  "submitter_id": "808353e4-59a3-4df0-90fd-bd42b7af366e_fpkm", 
  "data_category": "Transcriptome Profiling", 
  "analysis": {
    "workflow_version": "v1", 
    "input_files": [
      {
        "data_format": "BAM", 
        "access": "controlled", 
        "file_name": "b5ea1e78-8e09-49ef-9808-d485e0ed1683_gdc_realn_rehead.bam", 
        "submitter_id": "b5ea1e78-8e09-49ef-9808-d485e0ed1683", 
        "data_category": "Sequencing Reads", 
        "file_size": 7834575328, 
        "platform": "Illumina", 
        "created_datetime": "2016-05-30T10:36:20.012683-05:00", 
        "updated_datetime": "2018-11-15T20:20:28.822215-06:00", 
        "md5sum": "9b27eb913f320505b9cfa2b87fa4fd6c", 
        "file_id": "3a9cb4fb-4a7b-4b0e-86ff-dec6710c932f", 
        "data_type": "Aligned Reads", 
        "state": "released", 
        "experimental_strategy": "RNA-Seq"
      }
    ], 
    "updated_datetime": "2018-09-06T16:31:22.449726-05:00", 
    "workflow_link": "https://github.com/NCI-GDC/htseq-cwl", 
    "submitter_id": "808353e4-59a3-4df0-90fd-bd42b7af366e_fpkm", 
    "state": "released", 
    "workflow_type": "HTSeq - FPKM", 
    "analysis_id": "16740b76-916c-4485-a3ba-a7bc913f527a", 
    "created_datetime": "2016-05-30T18:52:30.715704-05:00"
  }, 
  "file_size": 540938, 
  "md5sum": "3e9cf08283da6753f79cc44b085307ed", 
  "file_id": "0209bb79-7f97-4f44-a645-b1fa9ed3b3ef", 
  "data_type": "Gene Expression Quantification", 
  "state": "released", 
  "experimental_strategy": "RNA-Seq"
},{
  "data_format": "TXT", 
  "access": "open", 
  "associated_entities": [
    {
      "entity_submitter_id": "TCGA-56-8307-01A-11R-2296-07", 
      "entity_type": "aliquot", 
      "case_id": "b9817e22-ec5f-4a66-bf24-0f9fd9d3231e", 
      "entity_id": "f43b8267-4311-41ef-bd2f-92ac8f336e86"
    }
  ], 
  "file_name": "826b0309-8ced-4d7e-998b-f4f196fd9468.FPKM.txt.gz", 
  "submitter_id": "826b0309-8ced-4d7e-998b-f4f196fd9468_fpkm", 
  "data_category": "Transcriptome Profiling", 
  "analysis": {
    "workflow_version": "v1", 
    "input_files": [
      {
        "data_format": "BAM", 
        "access": "controlled", 
        "file_name": "34b0b132-4cd6-4804-90d3-82b3a0e4be86_gdc_realn_rehead.bam", 
        "submitter_id": "34b0b132-4cd6-4804-90d3-82b3a0e4be86", 
        "data_category": "Sequencing Reads", 
        "file_size": 7572392024, 
        "platform": "Illumina", 
        "created_datetime": "2016-05-29T06:05:27.638453-05:00", 
        "updated_datetime": "2018-11-15T21:21:29.863147-06:00", 
        "md5sum": "8ee6f6395d6a848267f80a9d0138d23d", 
        "file_id": "8d019e5c-e386-49cb-af94-367cf9711f51", 
        "data_type": "Aligned Reads", 
        "state": "released", 
        "experimental_strategy": "RNA-Seq"
      }
    ], 
    "updated_datetime": "2018-09-06T16:31:22.449726-05:00", 
    "workflow_link": "https://github.com/NCI-GDC/htseq-cwl", 
    "submitter_id": "826b0309-8ced-4d7e-998b-f4f196fd9468_fpkm", 
    "state": "released", 
    "workflow_type": "HTSeq - FPKM", 
    "analysis_id": "0265e016-4abf-4724-b30b-22f0c06404f6", 
    "created_datetime": "2016-05-29T11:02:10.094885-05:00"
  }, 
  "file_size": 530180, 
  "md5sum": "7aeb86a7b365dc18b88472b5a17748fa", 
  "file_id": "bb459616-60b6-486d-b876-040b0fcb3c20", 
  "data_type": "Gene Expression Quantification", 
  "state": "released", 
  "experimental_strategy": "RNA-Seq"
},{
  "data_format": "TXT", 
  "access": "open", 
  "associated_entities": [
    {
      "entity_submitter_id": "TCGA-NC-A5HT-01A-11R-A26W-07", 
      "entity_type": "aliquot", 
      "case_id": "8ba2cf7b-e474-4aba-8c6d-9fd36f5c6759", 
      "entity_id": "1ab57556-a43b-4815-bb91-c050d3ecd801"
    }
  ], 
  "file_name": "a963a72d-2a28-48ce-a433-778b8003d619.FPKM.txt.gz", 
  "submitter_id": "a963a72d-2a28-48ce-a433-778b8003d619_fpkm", 
  "data_category": "Transcriptome Profiling", 
  "analysis": {
    "workflow_version": "v1", 
    "input_files": [
      {
        "data_format": "BAM", 
        "access": "controlled", 
        "file_name": "731b6b93-eede-46b3-ad1a-546e2056d254_gdc_realn_rehead.bam", 
        "submitter_id": "731b6b93-eede-46b3-ad1a-546e2056d254", 
        "data_category": "Sequencing Reads", 
        "file_size": 8794413815, 
        "platform": "Illumina", 
        "created_datetime": "2016-05-29T00:36:37.620707-05:00", 
        "updated_datetime": "2018-11-15T21:12:37.513272-06:00", 
        "md5sum": "6658bb6a40cbf13156ab3afbcd860a2f", 
        "file_id": "81915be2-e6d1-436f-8d9b-0f071ba16921", 
        "data_type": "Aligned Reads", 
        "state": "released", 
        "experimental_strategy": "RNA-Seq"
      }
    ], 
    "updated_datetime": "2018-09-06T16:31:22.449726-05:00", 
    "workflow_link": "https://github.com/NCI-GDC/htseq-cwl", 
    "submitter_id": "a963a72d-2a28-48ce-a433-778b8003d619_fpkm", 
    "state": "released", 
    "workflow_type": "HTSeq - FPKM", 
    "analysis_id": "edd964a6-512b-42fe-99d7-9f9dd933281d", 
    "created_datetime": "2016-05-29T10:49:13.041161-05:00"
  }, 
  "file_size": 530233, 
  "md5sum": "6677278dae7f02020eebf984027de6a1", 
  "file_id": "aae381b5-b54d-4ca8-928a-1c1143293530", 
  "data_type": "Gene Expression Quantification", 
  "state": "released", 
  "experimental_strategy": "RNA-Seq"
},{
  "data_format": "TXT", 
  "access": "open", 
  "associated_entities": [
    {
      "entity_submitter_id": "TCGA-18-3415-01A-01R-0980-07", 
      "entity_type": "aliquot", 
      "case_id": "9a874b64-d0d6-416e-97bc-e9071ed0b16b", 
      "entity_id": "539545e6-7309-4431-85bf-101159542bdb"
    }
  ], 
  "file_name": "c6d03bd4-42cd-445a-9222-7ea265bd103f.FPKM.txt.gz", 
  "submitter_id": "c6d03bd4-42cd-445a-9222-7ea265bd103f_fpkm", 
  "data_category": "Transcriptome Profiling", 
  "analysis": {
    "workflow_version": "v1", 
    "input_files": [
      {
        "data_format": "BAM", 
        "access": "controlled", 
        "file_name": "647d9820-993a-4005-ae4e-08706ee5cd31_gdc_realn_rehead.bam", 
        "submitter_id": "647d9820-993a-4005-ae4e-08706ee5cd31", 
        "data_category": "Sequencing Reads", 
        "file_size": 7125873429, 
        "platform": "Illumina", 
        "created_datetime": "2016-05-29T16:21:56.881364-05:00", 
        "updated_datetime": "2018-11-15T20:57:47.372612-06:00", 
        "md5sum": "cc278d42237d28e9a157caaa21e5395d", 
        "file_id": "670c3a03-ebd8-4942-af9b-6e74c848283b", 
        "data_type": "Aligned Reads", 
        "state": "released", 
        "experimental_strategy": "RNA-Seq"
      }
    ], 
    "updated_datetime": "2018-09-06T16:31:22.449726-05:00", 
    "workflow_link": "https://github.com/NCI-GDC/htseq-cwl", 
    "submitter_id": "c6d03bd4-42cd-445a-9222-7ea265bd103f_fpkm", 
    "state": "released", 
    "workflow_type": "HTSeq - FPKM", 
    "analysis_id": "39a4f812-03b3-4a14-9b8f-beb711764d61", 
    "created_datetime": "2016-05-30T18:31:25.554287-05:00"
  }, 
  "file_size": 509751, 
  "md5sum": "4de6063bc52db6f3b4ce9588343dc9f3", 
  "file_id": "5e61f546-b7b7-4425-929b-0c427199e286", 
  "data_type": "Gene Expression Quantification", 
  "state": "released", 
  "experimental_strategy": "RNA-Seq"
},{
  "data_format": "TXT", 
  "access": "open", 
  "associated_entities": [
    {
      "entity_submitter_id": "TCGA-77-7142-11A-01R-2045-07", 
      "entity_type": "aliquot", 
      "case_id": "37a0ab12-44af-4815-b7cc-961d44851470", 
      "entity_id": "d16a7dea-99ca-455e-80c7-4f182b25d382"
    }
  ], 
  "file_name": "da7e58d4-34e4-4809-95d1-becd983d1da4.FPKM.txt.gz", 
  "submitter_id": "da7e58d4-34e4-4809-95d1-becd983d1da4_fpkm", 
  "data_category": "Transcriptome Profiling", 
  "analysis": {
    "workflow_version": "v1", 
    "input_files": [
      {
        "data_format": "BAM", 
        "access": "controlled", 
        "file_name": "5cbe1295-051e-457c-afab-55b41a8d31b6_gdc_realn_rehead.bam", 
        "submitter_id": "5cbe1295-051e-457c-afab-55b41a8d31b6", 
        "data_category": "Sequencing Reads", 
        "file_size": 7363225058, 
        "platform": "Illumina", 
        "created_datetime": "2016-05-27T05:22:49.196357-05:00", 
        "updated_datetime": "2018-11-15T21:12:37.513272-06:00", 
        "md5sum": "e8805268513143bedebeb8d4f4080f32", 
        "file_id": "72bf59fd-31ec-4e5c-89ee-14fd37e4f2c0", 
        "data_type": "Aligned Reads", 
        "state": "released", 
        "experimental_strategy": "RNA-Seq"
      }
    ], 
    "updated_datetime": "2018-09-06T16:31:22.449726-05:00", 
    "workflow_link": "https://github.com/NCI-GDC/htseq-cwl", 
    "submitter_id": "da7e58d4-34e4-4809-95d1-becd983d1da4_fpkm", 
    "state": "released", 
    "workflow_type": "HTSeq - FPKM", 
    "analysis_id": "4fe62cd8-ced4-45ce-a648-379be7f7edb4", 
    "created_datetime": "2016-05-29T10:12:29.814796-05:00"
  }, 
  "file_size": 519554, 
  "md5sum": "a108f261fa35282bce0207f8a84473fc", 
  "file_id": "9f8a1844-dbca-4aab-b849-c7616b2c9cdd", 
  "data_type": "Gene Expression Quantification", 
  "state": "released", 
  "experimental_strategy": "RNA-Seq"
},{
  "data_format": "TXT", 
  "access": "open", 
  "associated_entities": [
    {
      "entity_submitter_id": "TCGA-85-8580-01A-31R-2403-07", 
      "entity_type": "aliquot", 
      "case_id": "6205bb0d-f5ad-4181-a62b-5cb21415ff8e", 
      "entity_id": "381536e9-3a91-4878-8d63-8961d6e3b6a2"
    }
  ], 
  "file_name": "a25de25d-8676-4765-a4f9-04b777afccca.FPKM.txt.gz", 
  "submitter_id": "a25de25d-8676-4765-a4f9-04b777afccca_fpkm", 
  "data_category": "Transcriptome Profiling", 
  "analysis": {
    "workflow_version": "v1", 
    "input_files": [
      {
        "data_format": "BAM", 
        "access": "controlled", 
        "file_name": "4384a1b8-4958-43ef-8c80-ad2e77b347d4_gdc_realn_rehead.bam", 
        "submitter_id": "4384a1b8-4958-43ef-8c80-ad2e77b347d4", 
        "data_category": "Sequencing Reads", 
        "file_size": 4810377187, 
        "platform": "Illumina", 
        "created_datetime": "2016-05-29T01:37:26.772403-05:00", 
        "updated_datetime": "2018-11-15T21:30:06.924734-06:00", 
        "md5sum": "06327fc07a8e54ad0c44b71031ba7f7f", 
        "file_id": "97b2b5cc-6d2c-420a-8e54-cd60c7a548b1", 
        "data_type": "Aligned Reads", 
        "state": "released", 
        "experimental_strategy": "RNA-Seq"
      }
    ], 
    "updated_datetime": "2018-09-06T16:31:22.449726-05:00", 
    "workflow_link": "https://github.com/NCI-GDC/htseq-cwl", 
    "submitter_id": "a25de25d-8676-4765-a4f9-04b777afccca_fpkm", 
    "state": "released", 
    "workflow_type": "HTSeq - FPKM", 
    "analysis_id": "a8d7a723-a0c1-432d-90d8-8f45d2d95c54", 
    "created_datetime": "2016-05-29T10:37:38.383687-05:00"
  }, 
  "file_size": 518076, 
  "md5sum": "b8934a2eae40a3e3248f2075409f4031", 
  "file_id": "ee8ad66f-59e5-413c-9d54-f62f125945c1", 
  "data_type": "Gene Expression Quantification", 
  "state": "released", 
  "experimental_strategy": "RNA-Seq"
},{
  "data_format": "TXT", 
  "access": "open", 
  "associated_entities": [
    {
      "entity_submitter_id": "TCGA-33-4533-01A-01R-1201-07", 
      "entity_type": "aliquot", 
      "case_id": "b4ff0f49-b787-48ec-91cc-ee26786ff1bf", 
      "entity_id": "73c2db42-5c8b-4b21-a1a5-ad3b106f2b13"
    }
  ], 
  "file_name": "e3bee637-c8c3-4953-842c-11b16ea1bf73.FPKM.txt.gz", 
  "submitter_id": "e3bee637-c8c3-4953-842c-11b16ea1bf73_fpkm", 
  "annotations": [
    {
      "entity_submitter_id": "TCGA-33-4533", 
      "notes": "Prior malignancy L LUSC. No systemic chemotherapy or radiation.", 
      "submitter_id": "11721", 
      "classification": "Notification", 
      "entity_id": "b4ff0f49-b787-48ec-91cc-ee26786ff1bf", 
      "created_datetime": "2012-10-31T00:00:00", 
      "annotation_id": "baaa1c5c-4de7-574c-88fb-385fed3ef996", 
      "entity_type": "case", 
      "updated_datetime": "2018-08-23T16:28:11.210272-05:00", 
      "case_id": "b4ff0f49-b787-48ec-91cc-ee26786ff1bf", 
      "state": "released", 
      "category": "Prior malignancy", 
      "status": "Approved"
    }, 
    {
      "entity_submitter_id": "TCGA-33-4533", 
      "notes": "Other Malignancy form states patient had prior lung squamous malignancy in same lung 9.5 years before TCGA tumor procurement.", 
      "submitter_id": "26864", 
      "classification": "Notification", 
      "entity_id": "b4ff0f49-b787-48ec-91cc-ee26786ff1bf", 
      "created_datetime": "2015-02-26T00:00:00", 
      "annotation_id": "85347fe8-f8df-5129-9fdb-10526e2c1cd1", 
      "entity_type": "case", 
      "updated_datetime": "2018-08-23T16:32:20.747393-05:00", 
      "case_id": "b4ff0f49-b787-48ec-91cc-ee26786ff1bf", 
      "state": "released", 
      "category": "Case submitted is found to be a recurrence after submission", 
      "status": "Approved"
    }
  ], 
  "data_category": "Transcriptome Profiling", 
  "analysis": {
    "workflow_version": "v1", 
    "input_files": [
      {
        "data_format": "BAM", 
        "access": "controlled", 
        "file_name": "116c7472-41d3-49bb-b6d9-9d3b710bbaf4_gdc_realn_rehead.bam", 
        "submitter_id": "116c7472-41d3-49bb-b6d9-9d3b710bbaf4", 
        "data_category": "Sequencing Reads", 
        "file_size": 7416488773, 
        "platform": "Illumina", 
        "created_datetime": "2016-05-29T01:24:50.467453-05:00", 
        "updated_datetime": "2018-11-15T21:56:00.379896-06:00", 
        "md5sum": "f4907a4e3a3f8a7d1ddaa454867b45ab", 
        "file_id": "d375a349-a628-43c6-98c2-2c374074203a", 
        "data_type": "Aligned Reads", 
        "state": "released", 
        "experimental_strategy": "RNA-Seq"
      }
    ], 
    "updated_datetime": "2018-09-06T16:31:22.449726-05:00", 
    "workflow_link": "https://github.com/NCI-GDC/htseq-cwl", 
    "submitter_id": "e3bee637-c8c3-4953-842c-11b16ea1bf73_fpkm", 
    "state": "released", 
    "workflow_type": "HTSeq - FPKM", 
    "analysis_id": "b9f3adde-b242-4129-886b-22726f4382e5", 
    "created_datetime": "2016-05-29T10:59:38.424902-05:00"
  }, 
  "file_size": 535531, 
  "md5sum": "3876cd1d2f73daaf1a142651ffe86feb", 
  "file_id": "6b7f79c9-49a1-427a-9676-5833dd7da5fe", 
  "data_type": "Gene Expression Quantification", 
  "state": "released", 
  "experimental_strategy": "RNA-Seq"
},{
  "data_format": "TXT", 
  "access": "open", 
  "associated_entities": [
    {
      "entity_submitter_id": "TCGA-33-AASL-01A-11R-A405-07", 
      "entity_type": "aliquot", 
      "case_id": "b9fc1fcf-17dc-496c-a072-7664382bc9bb", 
      "entity_id": "b9b42bfa-2222-4d21-a163-02f767c4db38"
    }
  ], 
  "file_name": "39a335c9-018d-46c9-a966-bbec6d1f19cb.FPKM.txt.gz", 
  "submitter_id": "39a335c9-018d-46c9-a966-bbec6d1f19cb_fpkm", 
  "data_category": "Transcriptome Profiling", 
  "analysis": {
    "workflow_version": "v1", 
    "input_files": [
      {
        "data_format": "BAM", 
        "access": "controlled", 
        "file_name": "0839fb75-93a3-4aad-a638-313028e90f23_gdc_realn_rehead.bam", 
        "submitter_id": "0839fb75-93a3-4aad-a638-313028e90f23", 
        "data_category": "Sequencing Reads", 
        "file_size": 6723824060, 
        "platform": "Illumina", 
        "created_datetime": "2016-05-29T06:28:30.188459-05:00", 
        "updated_datetime": "2018-11-15T22:13:19.171383-06:00", 
        "md5sum": "2f11199f69e2b84054862c4e4e174fb4", 
        "file_id": "fdfc6223-996b-49af-9fa3-6636f89c961e", 
        "data_type": "Aligned Reads", 
        "state": "released", 
        "experimental_strategy": "RNA-Seq"
      }
    ], 
    "updated_datetime": "2018-09-06T16:31:22.449726-05:00", 
    "workflow_link": "https://github.com/NCI-GDC/htseq-cwl", 
    "submitter_id": "39a335c9-018d-46c9-a966-bbec6d1f19cb_fpkm", 
    "state": "released", 
    "workflow_type": "HTSeq - FPKM", 
    "analysis_id": "e447ad86-3a9e-4c9e-96d8-32f351c49b2e", 
    "created_datetime": "2016-05-29T11:02:29.130129-05:00"
  }, 
  "file_size": 527358, 
  "md5sum": "1a4c42237e3ff841ae4628abe35c1b54", 
  "file_id": "5f1961e3-22ab-4d7a-93b3-eb8d49f9c313", 
  "data_type": "Gene Expression Quantification", 
  "state": "released", 
  "experimental_strategy": "RNA-Seq"
},{
  "data_format": "TXT", 
  "access": "open", 
  "associated_entities": [
    {
      "entity_submitter_id": "TCGA-52-7811-01A-11R-2125-07", 
      "entity_type": "aliquot", 
      "case_id": "0f5cebb3-a37b-471f-bbd3-b03ce171812a", 
      "entity_id": "3f4f3e8c-af8c-405e-8fd4-c971f394e35f"
    }
  ], 
  "file_name": "f692002e-e09f-4d1c-a27c-cf5088b498ec.FPKM.txt.gz", 
  "submitter_id": "f692002e-e09f-4d1c-a27c-cf5088b498ec_fpkm", 
  "data_category": "Transcriptome Profiling", 
  "analysis": {
    "workflow_version": "v1", 
    "input_files": [
      {
        "data_format": "BAM", 
        "access": "controlled", 
        "file_name": "b7c574fb-078b-4183-8e42-e8e99a892b0e_gdc_realn_rehead.bam", 
        "submitter_id": "b7c574fb-078b-4183-8e42-e8e99a892b0e", 
        "data_category": "Sequencing Reads", 
        "file_size": 10606798201, 
        "platform": "Illumina", 
        "created_datetime": "2016-05-26T02:43:10.112246-05:00", 
        "updated_datetime": "2018-11-15T20:20:28.822215-06:00", 
        "md5sum": "cf161351586b218c4ac040886e874c5a", 
        "file_id": "3a2c470d-9286-4e21-99e0-fdb28c715dc0", 
        "data_type": "Aligned Reads", 
        "state": "released", 
        "experimental_strategy": "RNA-Seq"
      }
    ], 
    "updated_datetime": "2018-09-06T16:31:22.449726-05:00", 
    "workflow_link": "https://github.com/NCI-GDC/htseq-cwl", 
    "submitter_id": "f692002e-e09f-4d1c-a27c-cf5088b498ec_fpkm", 
    "state": "released", 
    "workflow_type": "HTSeq - FPKM", 
    "analysis_id": "190335b4-3c42-481f-9c69-2f3fbedff34a", 
    "created_datetime": "2016-05-26T21:12:41.357982-05:00"
  }, 
  "file_size": 522225, 
  "md5sum": "305a33f577c45171693e95878a20a9c5", 
  "file_id": "0f172dde-4765-47e9-8577-91badad98ca6", 
  "data_type": "Gene Expression Quantification", 
  "state": "released", 
  "experimental_strategy": "RNA-Seq"
},{
  "data_format": "TXT", 
  "access": "open", 
  "associated_entities": [
    {
      "entity_submitter_id": "TCGA-85-8288-01A-11R-2296-07", 
      "entity_type": "aliquot", 
      "case_id": "186ca7d6-8354-43a2-b8a5-9ac79627331f", 
      "entity_id": "1695c22b-f771-45da-8627-394516eb87de"
    }
  ], 
  "file_name": "97b0d130-7cc6-45e6-9b74-6a43903f5ef4.FPKM.txt.gz", 
  "submitter_id": "97b0d130-7cc6-45e6-9b74-6a43903f5ef4_fpkm", 
  "data_category": "Transcriptome Profiling", 
  "analysis": {
    "workflow_version": "v1", 
    "input_files": [
      {
        "data_format": "BAM", 
        "access": "controlled", 
        "file_name": "45acfa1b-73d7-40c3-a607-1a72b5e70b68_gdc_realn_rehead.bam", 
        "submitter_id": "45acfa1b-73d7-40c3-a607-1a72b5e70b68", 
        "data_category": "Sequencing Reads", 
        "file_size": 7912999541, 
        "platform": "Illumina", 
        "created_datetime": "2016-05-26T08:46:48.987556-05:00", 
        "updated_datetime": "2018-11-15T20:57:47.372612-06:00", 
        "md5sum": "c6f58a2186fc473b9b6ef4c1c779b2bc", 
        "file_id": "593ebfbf-3c30-457f-be89-e6e69064bf61", 
        "data_type": "Aligned Reads", 
        "state": "released", 
        "experimental_strategy": "RNA-Seq"
      }
    ], 
    "updated_datetime": "2018-09-06T16:31:22.449726-05:00", 
    "workflow_link": "https://github.com/NCI-GDC/htseq-cwl", 
    "submitter_id": "97b0d130-7cc6-45e6-9b74-6a43903f5ef4_fpkm", 
    "state": "released", 
    "workflow_type": "HTSeq - FPKM", 
    "analysis_id": "c7ca96cf-4933-4445-bafb-a54876edc51f", 
    "created_datetime": "2016-05-26T21:17:11.083414-05:00"
  }, 
  "file_size": 526285, 
  "md5sum": "3b328a327eaed040fad238727cc56d06", 
  "file_id": "bca93e0a-49d4-482b-a9be-c98a128746ec", 
  "data_type": "Gene Expression Quantification", 
  "state": "released", 
  "experimental_strategy": "RNA-Seq"
},{
  "data_format": "TXT", 
  "access": "open", 
  "associated_entities": [
    {
      "entity_submitter_id": "TCGA-66-2773-01A-01R-1201-07", 
      "entity_type": "aliquot", 
      "case_id": "791f1b21-695e-4db1-b41d-80590c09d257", 
      "entity_id": "b8152ff5-e2f1-44a5-8173-c6c75ec3a79c"
    }
  ], 
  "file_name": "7fe42315-1c0a-46cd-9b38-c09841337a96.FPKM.txt.gz", 
  "submitter_id": "7fe42315-1c0a-46cd-9b38-c09841337a96_fpkm", 
  "data_category": "Transcriptome Profiling", 
  "analysis": {
    "workflow_version": "v1", 
    "input_files": [
      {
        "data_format": "BAM", 
        "access": "controlled", 
        "file_name": "793bff0e-17f9-4998-bc1e-9656c398110a_gdc_realn_rehead.bam", 
        "submitter_id": "793bff0e-17f9-4998-bc1e-9656c398110a", 
        "data_category": "Sequencing Reads", 
        "file_size": 6725796464, 
        "platform": "Illumina", 
        "created_datetime": "2016-05-30T03:11:58.100681-05:00", 
        "updated_datetime": "2018-11-15T21:56:00.379896-06:00", 
        "md5sum": "c34d1a7123307c644a1524d8037adc0e", 
        "file_id": "d88ed845-8e27-4ee8-a2db-5dc390caea38", 
        "data_type": "Aligned Reads", 
        "state": "released", 
        "experimental_strategy": "RNA-Seq"
      }
    ], 
    "updated_datetime": "2018-09-06T16:31:22.449726-05:00", 
    "workflow_link": "https://github.com/NCI-GDC/htseq-cwl", 
    "submitter_id": "7fe42315-1c0a-46cd-9b38-c09841337a96_fpkm", 
    "state": "released", 
    "workflow_type": "HTSeq - FPKM", 
    "analysis_id": "8d7c66a0-b76f-4b64-844a-d44d6fb0ef39", 
    "created_datetime": "2016-05-30T18:23:17.927712-05:00"
  }, 
  "file_size": 523034, 
  "md5sum": "96b10e34ec9a2cd346d19528f3a117aa", 
  "file_id": "d428b125-149d-44fc-b3ac-513a3e0a2a66", 
  "data_type": "Gene Expression Quantification", 
  "state": "released", 
  "experimental_strategy": "RNA-Seq"
},{
  "data_format": "TXT", 
  "access": "open", 
  "associated_entities": [
    {
      "entity_submitter_id": "TCGA-96-A4JL-01A-11R-A24Z-07", 
      "entity_type": "aliquot", 
      "case_id": "0cca2b84-62bb-41c6-a65d-c27e4e98af78", 
      "entity_id": "f0913366-262e-4c6b-b687-cc6126d95c84"
    }
  ], 
  "file_name": "1208db51-3816-4c68-8b01-b494b14063cf.FPKM.txt.gz", 
  "submitter_id": "1208db51-3816-4c68-8b01-b494b14063cf_fpkm", 
  "data_category": "Transcriptome Profiling", 
  "analysis": {
    "workflow_version": "v1", 
    "input_files": [
      {
        "data_format": "BAM", 
        "access": "controlled", 
        "file_name": "ccde359f-e52e-4738-906a-2ea941a94463_gdc_realn_rehead.bam", 
        "submitter_id": "ccde359f-e52e-4738-906a-2ea941a94463", 
        "data_category": "Sequencing Reads", 
        "file_size": 9284434139, 
        "platform": "Illumina", 
        "created_datetime": "2016-05-26T01:20:03.848857-05:00", 
        "updated_datetime": "2018-11-15T21:38:44.655215-06:00", 
        "md5sum": "15261e37e14758f85cac536facdeacfc", 
        "file_id": "b127e09d-d23b-494d-af0c-9cd2132a17e5", 
        "data_type": "Aligned Reads", 
        "state": "released", 
        "experimental_strategy": "RNA-Seq"
      }
    ], 
    "updated_datetime": "2018-09-06T16:31:22.449726-05:00", 
    "workflow_link": "https://github.com/NCI-GDC/htseq-cwl", 
    "submitter_id": "1208db51-3816-4c68-8b01-b494b14063cf_fpkm", 
    "state": "released", 
    "workflow_type": "HTSeq - FPKM", 
    "analysis_id": "b5b0e217-ac1c-4587-81ad-9d216e7a88d8", 
    "created_datetime": "2016-05-26T21:11:28.005187-05:00"
  }, 
  "file_size": 534893, 
  "md5sum": "bac62f709af72643aa54d232d8ecc366", 
  "file_id": "034175ad-b777-43bb-a631-569100c317e7", 
  "data_type": "Gene Expression Quantification", 
  "state": "released", 
  "experimental_strategy": "RNA-Seq"
},{
  "data_format": "TXT", 
  "access": "open", 
  "associated_entities": [
    {
      "entity_submitter_id": "TCGA-21-1077-01A-01R-0692-07", 
      "entity_type": "aliquot", 
      "case_id": "f516991c-5139-4b3e-b605-5a3d90688209", 
      "entity_id": "a80c9de4-3d81-4b05-a26a-285e9bbbfafa"
    }
  ], 
  "file_name": "ae59d924-06ec-428d-b470-e78ed92c5e36.FPKM.txt.gz", 
  "submitter_id": "ae59d924-06ec-428d-b470-e78ed92c5e36_fpkm", 
  "annotations": [
    {
      "entity_submitter_id": "TCGA-21-1077", 
      "notes": "[intgen.org]: Subject has Hx of prior malignancy", 
      "submitter_id": "1037", 
      "classification": "Notification", 
      "entity_id": "f516991c-5139-4b3e-b605-5a3d90688209", 
      "created_datetime": "2010-12-06T00:00:00", 
      "annotation_id": "0e54c4b6-b4ab-5978-97e9-82ecf9a5ab46", 
      "entity_type": "case", 
      "updated_datetime": "2018-08-23T16:28:11.210272-05:00", 
      "case_id": "f516991c-5139-4b3e-b605-5a3d90688209", 
      "state": "released", 
      "category": "Prior malignancy", 
      "status": "Approved"
    }, 
    {
      "entity_submitter_id": "TCGA-21-1077", 
      "notes": "unknown treatment history", 
      "submitter_id": "20734", 
      "classification": "Notification", 
      "entity_id": "f516991c-5139-4b3e-b605-5a3d90688209", 
      "created_datetime": "2014-06-16T00:00:00", 
      "annotation_id": "c53f22b1-677b-5528-a438-39d5390e2c68", 
      "entity_type": "case", 
      "updated_datetime": "2018-08-23T16:32:20.747393-05:00", 
      "case_id": "f516991c-5139-4b3e-b605-5a3d90688209", 
      "state": "released", 
      "category": "History of unacceptable prior treatment related to a prior/other malignancy", 
      "status": "Approved"
    }
  ], 
  "data_category": "Transcriptome Profiling", 
  "analysis": {
    "workflow_version": "v1", 
    "input_files": [
      {
        "data_format": "BAM", 
        "access": "controlled", 
        "file_name": "46743aa3-dac9-43de-ac59-6ccaa5b15b2b_gdc_realn_rehead.bam", 
        "submitter_id": "46743aa3-dac9-43de-ac59-6ccaa5b15b2b", 
        "data_category": "Sequencing Reads", 
        "file_size": 10398731395, 
        "platform": "Illumina", 
        "created_datetime": "2016-05-30T10:48:25.638827-05:00", 
        "updated_datetime": "2018-11-15T20:20:28.822215-06:00", 
        "md5sum": "6196343ad3936a85574b7779f8cdeb6f", 
        "file_id": "39ccf8ef-8914-4c11-ba53-d960188d272b", 
        "data_type": "Aligned Reads", 
        "state": "released", 
        "experimental_strategy": "RNA-Seq"
      }
    ], 
    "updated_datetime": "2018-09-06T16:31:22.449726-05:00", 
    "workflow_link": "https://github.com/NCI-GDC/htseq-cwl", 
    "submitter_id": "ae59d924-06ec-428d-b470-e78ed92c5e36_fpkm", 
    "state": "released", 
    "workflow_type": "HTSeq - FPKM", 
    "analysis_id": "09145825-3939-4507-ae8f-6181f29624e3", 
    "created_datetime": "2016-05-30T19:02:27.236301-05:00"
  }, 
  "file_size": 538414, 
  "md5sum": "1b64fe85851e35042dbd33ae2b8e4acf", 
  "file_id": "f98c4a21-3ca1-41a3-bf39-dea0590f3873", 
  "data_type": "Gene Expression Quantification", 
  "state": "released", 
  "experimental_strategy": "RNA-Seq"
},{
  "data_format": "TXT", 
  "access": "open", 
  "associated_entities": [
    {
      "entity_submitter_id": "TCGA-77-8007-11A-01R-2187-07", 
      "entity_type": "aliquot", 
      "case_id": "c7b23a5a-c49a-4426-bd4e-b191f4227ac6", 
      "entity_id": "0fc04e69-e44f-4789-86ea-75399f9c9f87"
    }
  ], 
  "file_name": "95aa5fa8-2945-4ffa-a38f-ee4a6326babb.FPKM.txt.gz", 
  "submitter_id": "95aa5fa8-2945-4ffa-a38f-ee4a6326babb_fpkm", 
  "data_category": "Transcriptome Profiling", 
  "analysis": {
    "workflow_version": "v1", 
    "input_files": [
      {
        "data_format": "BAM", 
        "access": "controlled", 
        "file_name": "d0a66a64-d0f0-433c-b6ec-4687953c14c3_gdc_realn_rehead.bam", 
        "submitter_id": "d0a66a64-d0f0-433c-b6ec-4687953c14c3", 
        "data_category": "Sequencing Reads", 
        "file_size": 8620505745, 
        "platform": "Illumina", 
        "created_datetime": "2016-05-29T22:23:15.646808-05:00", 
        "updated_datetime": "2018-11-15T21:30:06.924734-06:00", 
        "md5sum": "08f34d272afc760e5b0993a473ea360d", 
        "file_id": "973ffa97-ab24-4725-a17e-1b8e71e7b21d", 
        "data_type": "Aligned Reads", 
        "state": "released", 
        "experimental_strategy": "RNA-Seq"
      }
    ], 
    "updated_datetime": "2018-09-06T16:31:22.449726-05:00", 
    "workflow_link": "https://github.com/NCI-GDC/htseq-cwl", 
    "submitter_id": "95aa5fa8-2945-4ffa-a38f-ee4a6326babb_fpkm", 
    "state": "released", 
    "workflow_type": "HTSeq - FPKM", 
    "analysis_id": "64294f22-fc66-4e1f-a4b0-4438e68bfdcd", 
    "created_datetime": "2016-05-30T18:46:37.614216-05:00"
  }, 
  "file_size": 525982, 
  "md5sum": "ae0e7152aae85d3cf01cc28cc8e95abc", 
  "file_id": "e24a61e7-9346-4529-a5dd-d1651a2a7c1a", 
  "data_type": "Gene Expression Quantification", 
  "state": "released", 
  "experimental_strategy": "RNA-Seq"
},{
  "data_format": "TXT", 
  "access": "open", 
  "associated_entities": [
    {
      "entity_submitter_id": "TCGA-77-8007-01A-11R-2187-07", 
      "entity_type": "aliquot", 
      "case_id": "c7b23a5a-c49a-4426-bd4e-b191f4227ac6", 
      "entity_id": "514bfcb2-3eae-436d-aec3-540cab765c3c"
    }
  ], 
  "file_name": "3a238e45-6725-42d4-9ccb-378c0a198080.FPKM.txt.gz", 
  "submitter_id": "3a238e45-6725-42d4-9ccb-378c0a198080_fpkm", 
  "data_category": "Transcriptome Profiling", 
  "analysis": {
    "workflow_version": "v1", 
    "input_files": [
      {
        "data_format": "BAM", 
        "access": "controlled", 
        "file_name": "6d793d51-5d0d-45bd-8ed2-b51b9143d685_gdc_realn_rehead.bam", 
        "submitter_id": "6d793d51-5d0d-45bd-8ed2-b51b9143d685", 
        "data_category": "Sequencing Reads", 
        "file_size": 10044122642, 
        "platform": "Illumina", 
        "created_datetime": "2016-05-29T22:20:30.853561-05:00", 
        "updated_datetime": "2018-11-15T21:38:44.655215-06:00", 
        "md5sum": "19592fdcfa0ce85ea5be776a87dac446", 
        "file_id": "b4e98564-d27d-4984-8b93-50d0d8249584", 
        "data_type": "Aligned Reads", 
        "state": "released", 
        "experimental_strategy": "RNA-Seq"
      }
    ], 
    "updated_datetime": "2018-09-06T16:31:22.449726-05:00", 
    "workflow_link": "https://github.com/NCI-GDC/htseq-cwl", 
    "submitter_id": "3a238e45-6725-42d4-9ccb-378c0a198080_fpkm", 
    "state": "released", 
    "workflow_type": "HTSeq - FPKM", 
    "analysis_id": "b8a6ca0d-9a1e-4c2c-892b-71a8bf07a408", 
    "created_datetime": "2016-05-30T18:46:36.777091-05:00"
  }, 
  "file_size": 528859, 
  "md5sum": "2640ddcc4054b09dc91665041ed65eed", 
  "file_id": "ad29ac56-bf18-4525-92ea-c0015a63a7f6", 
  "data_type": "Gene Expression Quantification", 
  "state": "released", 
  "experimental_strategy": "RNA-Seq"
},{
  "data_format": "TXT", 
  "access": "open", 
  "associated_entities": [
    {
      "entity_submitter_id": "TCGA-85-8354-01A-31R-2326-07", 
      "entity_type": "aliquot", 
      "case_id": "921daff1-65e7-4182-9822-04f48f0a178d", 
      "entity_id": "8ad4df1d-ed6e-4b76-981c-c8757499c801"
    }
  ], 
  "file_name": "23c17668-2d59-4377-981c-3ab248cfcd9f.FPKM.txt.gz", 
  "submitter_id": "23c17668-2d59-4377-981c-3ab248cfcd9f_fpkm", 
  "data_category": "Transcriptome Profiling", 
  "analysis": {
    "workflow_version": "v1", 
    "input_files": [
      {
        "data_format": "BAM", 
        "access": "controlled", 
        "file_name": "4e0e4980-35ee-409c-b6ac-07ec6f8a9713_gdc_realn_rehead.bam", 
        "submitter_id": "4e0e4980-35ee-409c-b6ac-07ec6f8a9713", 
        "data_category": "Sequencing Reads", 
        "file_size": 7758905463, 
        "platform": "Illumina", 
        "created_datetime": "2016-05-29T07:16:24.375240-05:00", 
        "updated_datetime": "2018-11-15T19:59:41.719344-06:00", 
        "md5sum": "70ea4976174be5645dd3add3ce10447e", 
        "file_id": "09dfaef9-3ee2-4b19-9de0-cee69d9513ab", 
        "data_type": "Aligned Reads", 
        "state": "released", 
        "experimental_strategy": "RNA-Seq"
      }
    ], 
    "updated_datetime": "2018-09-06T16:31:22.449726-05:00", 
    "workflow_link": "https://github.com/NCI-GDC/htseq-cwl", 
    "submitter_id": "23c17668-2d59-4377-981c-3ab248cfcd9f_fpkm", 
    "state": "released", 
    "workflow_type": "HTSeq - FPKM", 
    "analysis_id": "6c6a8b0e-3fa3-4092-a8b2-c6b59e6b85a8", 
    "created_datetime": "2016-05-29T10:52:41.668938-05:00"
  }, 
  "file_size": 520895, 
  "md5sum": "4d68a85956a7b31375762892efcf329a", 
  "file_id": "ade5b83e-0d5e-4129-8ad0-d473f02bb7b3", 
  "data_type": "Gene Expression Quantification", 
  "state": "released", 
  "experimental_strategy": "RNA-Seq"
},{
  "data_format": "TXT", 
  "access": "open", 
  "associated_entities": [
    {
      "entity_submitter_id": "TCGA-22-1011-01A-01R-0692-07", 
      "entity_type": "aliquot", 
      "case_id": "18058bfb-a008-410f-8e04-7c2b45a856b7", 
      "entity_id": "fe3a32fe-6338-43d3-b134-39fab3447f42"
    }
  ], 
  "file_name": "42f7a87d-594e-4f38-92d7-1b56f3ff11b9.FPKM.txt.gz", 
  "submitter_id": "42f7a87d-594e-4f38-92d7-1b56f3ff11b9_fpkm", 
  "annotations": [
    {
      "annotation_id": "16058971-eba2-547d-8765-483f27acbe75", 
      "entity_submitter_id": "TCGA-22-1011-01A-01R", 
      "notes": "Lung Squamous Cell Carcinoma  60-70%", 
      "entity_type": "analyte", 
      "updated_datetime": "2018-08-23T16:28:11.210272-05:00", 
      "submitter_id": "1454", 
      "state": "released", 
      "category": "Item is noncanonical", 
      "classification": "Notification", 
      "entity_id": "07c9892c-5f7c-412f-9e47-8b47d1db4c2b", 
      "created_datetime": "2011-03-14T00:00:00", 
      "status": "Approved"
    }
  ], 
  "data_category": "Transcriptome Profiling", 
  "analysis": {
    "workflow_version": "v1", 
    "input_files": [
      {
        "data_format": "BAM", 
        "access": "controlled", 
        "file_name": "72ba8da8-0a8e-40c3-b1f8-0ccd0e1dbedf_gdc_realn_rehead.bam", 
        "submitter_id": "72ba8da8-0a8e-40c3-b1f8-0ccd0e1dbedf", 
        "data_category": "Sequencing Reads", 
        "file_size": 9410993548, 
        "platform": "Illumina", 
        "created_datetime": "2016-05-26T08:29:41.512745-05:00", 
        "updated_datetime": "2018-11-15T21:21:29.863147-06:00", 
        "md5sum": "3fbd441aef2102abeb3609add58bd26f", 
        "file_id": "957f28ac-cf8c-4fb6-893e-ff5b6d7e58fb", 
        "data_type": "Aligned Reads", 
        "state": "released", 
        "experimental_strategy": "RNA-Seq"
      }
    ], 
    "updated_datetime": "2018-09-06T16:31:22.449726-05:00", 
    "workflow_link": "https://github.com/NCI-GDC/htseq-cwl", 
    "submitter_id": "42f7a87d-594e-4f38-92d7-1b56f3ff11b9_fpkm", 
    "state": "released", 
    "workflow_type": "HTSeq - FPKM", 
    "analysis_id": "5f473a71-4651-4e33-8b06-2c67fba69e23", 
    "created_datetime": "2016-05-26T21:16:58.138494-05:00"
  }, 
  "file_size": 534411, 
  "md5sum": "280ba777e47edaf369c63048c68a2290", 
  "file_id": "37c31f37-0c9a-43d0-9970-f4802150ce02", 
  "data_type": "Gene Expression Quantification", 
  "state": "released", 
  "experimental_strategy": "RNA-Seq"
},{
  "data_format": "TXT", 
  "access": "open", 
  "associated_entities": [
    {
      "entity_submitter_id": "TCGA-85-6798-01A-11R-1949-07", 
      "entity_type": "aliquot", 
      "case_id": "59b006b0-4a81-41c8-9574-29a732428e29", 
      "entity_id": "63dc6159-f7a9-4ccb-86d0-ac495ebfadca"
    }
  ], 
  "file_name": "0d17d034-2c42-42c9-854a-06c0587d20bb.FPKM.txt.gz", 
  "submitter_id": "0d17d034-2c42-42c9-854a-06c0587d20bb_fpkm", 
  "data_category": "Transcriptome Profiling", 
  "analysis": {
    "workflow_version": "v1", 
    "input_files": [
      {
        "data_format": "BAM", 
        "access": "controlled", 
        "file_name": "a24a8d9b-537d-4375-8d17-eb8fe370ca34_gdc_realn_rehead.bam", 
        "submitter_id": "a24a8d9b-537d-4375-8d17-eb8fe370ca34", 
        "data_category": "Sequencing Reads", 
        "file_size": 9104701166, 
        "platform": "Illumina", 
        "created_datetime": "2016-05-28T15:05:02.182713-05:00", 
        "updated_datetime": "2018-11-15T19:59:41.719344-06:00", 
        "md5sum": "2c5992d58e02774927b1abb59c6e4eff", 
        "file_id": "13d89462-2c78-4f1d-a4ec-4cc53594ef19", 
        "data_type": "Aligned Reads", 
        "state": "released", 
        "experimental_strategy": "RNA-Seq"
      }
    ], 
    "updated_datetime": "2018-09-06T16:31:22.449726-05:00", 
    "workflow_link": "https://github.com/NCI-GDC/htseq-cwl", 
    "submitter_id": "0d17d034-2c42-42c9-854a-06c0587d20bb_fpkm", 
    "state": "released", 
    "workflow_type": "HTSeq - FPKM", 
    "analysis_id": "d3c00c13-3e1c-4133-8c18-b6eb5a14c37f", 
    "created_datetime": "2016-05-29T10:33:03.990817-05:00"
  }, 
  "file_size": 503618, 
  "md5sum": "d92a844299c9ead2ec8ce390ad6a92a4", 
  "file_id": "86cfec6d-08f3-44f8-949c-423c401c31b6", 
  "data_type": "Gene Expression Quantification", 
  "state": "released", 
  "experimental_strategy": "RNA-Seq"
},{
  "data_format": "TXT", 
  "access": "open", 
  "associated_entities": [
    {
      "entity_submitter_id": "TCGA-22-5489-01A-01R-1635-07", 
      "entity_type": "aliquot", 
      "case_id": "df6a7005-92ed-4701-bd59-7b5f09715f9d", 
      "entity_id": "142496ba-0118-475e-9169-a201e98e11b5"
    }
  ], 
  "file_name": "c4eed366-ce28-4606-8afb-396097541b36.FPKM.txt.gz", 
  "submitter_id": "c4eed366-ce28-4606-8afb-396097541b36_fpkm", 
  "data_category": "Transcriptome Profiling", 
  "analysis": {
    "workflow_version": "v1", 
    "input_files": [
      {
        "data_format": "BAM", 
        "access": "controlled", 
        "file_name": "827fce7b-190a-44fb-86ab-dd45035f89da_gdc_realn_rehead.bam", 
        "submitter_id": "827fce7b-190a-44fb-86ab-dd45035f89da", 
        "data_category": "Sequencing Reads", 
        "file_size": 14646051147, 
        "platform": "Illumina", 
        "created_datetime": "2016-05-29T02:00:54.447256-05:00", 
        "updated_datetime": "2018-11-15T21:56:00.379896-06:00", 
        "md5sum": "93decbc3afc17fa7d4e6f846dba2386a", 
        "file_id": "d54ee166-5732-4427-88fb-91355d7a31e8", 
        "data_type": "Aligned Reads", 
        "state": "released", 
        "experimental_strategy": "RNA-Seq"
      }
    ], 
    "updated_datetime": "2018-09-06T16:31:22.449726-05:00", 
    "workflow_link": "https://github.com/NCI-GDC/htseq-cwl", 
    "submitter_id": "c4eed366-ce28-4606-8afb-396097541b36_fpkm", 
    "state": "released", 
    "workflow_type": "HTSeq - FPKM", 
    "analysis_id": "a39ade2e-7bde-470b-9ebb-5672e34db885", 
    "created_datetime": "2016-05-29T11:10:13.271368-05:00"
  }, 
  "file_size": 533512, 
  "md5sum": "fcfad32ee914b0fae052ff8d9bafc3ae", 
  "file_id": "c7ec782a-e71b-4476-8d84-08a962dd3154", 
  "data_type": "Gene Expression Quantification", 
  "state": "released", 
  "experimental_strategy": "RNA-Seq"
},{
  "data_format": "TXT", 
  "access": "open", 
  "associated_entities": [
    {
      "entity_submitter_id": "TCGA-33-4566-01A-01R-1443-07", 
      "entity_type": "aliquot", 
      "case_id": "fad202a4-11f2-467c-8311-aca60cecf16b", 
      "entity_id": "9c14d16a-7e54-492c-bc10-055d69b5dd80"
    }
  ], 
  "file_name": "f69d848c-f9cb-4871-9c25-35c43cbbf4e6.FPKM.txt.gz", 
  "submitter_id": "f69d848c-f9cb-4871-9c25-35c43cbbf4e6_fpkm", 
  "data_category": "Transcriptome Profiling", 
  "analysis": {
    "workflow_version": "v1", 
    "input_files": [
      {
        "data_format": "BAM", 
        "access": "controlled", 
        "file_name": "d420afe8-fa37-4309-bd95-0667e7cd9ebb_gdc_realn_rehead.bam", 
        "submitter_id": "d420afe8-fa37-4309-bd95-0667e7cd9ebb", 
        "data_category": "Sequencing Reads", 
        "file_size": 3342588017, 
        "platform": "Illumina", 
        "created_datetime": "2016-05-30T16:37:05.873851-05:00", 
        "updated_datetime": "2018-11-15T20:57:47.372612-06:00", 
        "md5sum": "23897ebea1cb6f7486bfb768b4a1604c", 
        "file_id": "6a3111c7-dd42-4e85-8c95-fe52587ccd12", 
        "data_type": "Aligned Reads", 
        "state": "released", 
        "experimental_strategy": "RNA-Seq"
      }
    ], 
    "updated_datetime": "2018-09-06T16:31:22.449726-05:00", 
    "workflow_link": "https://github.com/NCI-GDC/htseq-cwl", 
    "submitter_id": "f69d848c-f9cb-4871-9c25-35c43cbbf4e6_fpkm", 
    "state": "released", 
    "workflow_type": "HTSeq - FPKM", 
    "analysis_id": "c54e24a9-b761-4a15-a162-da9114bdc07b", 
    "created_datetime": "2016-05-30T19:05:49.952439-05:00"
  }, 
  "file_size": 461150, 
  "md5sum": "1c1f5a0df9b314728968e4bd3dec9e0d", 
  "file_id": "4270dcb5-9056-4bc5-96c9-1a4714a579ea", 
  "data_type": "Gene Expression Quantification", 
  "state": "released", 
  "experimental_strategy": "RNA-Seq"
},{
  "data_format": "TXT", 
  "access": "open", 
  "associated_entities": [
    {
      "entity_submitter_id": "TCGA-66-2783-01A-01R-1201-07", 
      "entity_type": "aliquot", 
      "case_id": "d5e14ef5-1b78-4498-a2e2-77070c83eb7f", 
      "entity_id": "bb854114-88f2-467c-a3f8-ce8f5ee4cdb9"
    }
  ], 
  "file_name": "430d5203-9a93-4e33-94fa-aa4e0970989c.FPKM.txt.gz", 
  "submitter_id": "430d5203-9a93-4e33-94fa-aa4e0970989c_fpkm", 
  "data_category": "Transcriptome Profiling", 
  "analysis": {
    "workflow_version": "v1", 
    "input_files": [
      {
        "data_format": "BAM", 
        "access": "controlled", 
        "file_name": "984dce31-1ed4-42b6-af7e-72a9946a27a5_gdc_realn_rehead.bam", 
        "submitter_id": "984dce31-1ed4-42b6-af7e-72a9946a27a5", 
        "data_category": "Sequencing Reads", 
        "file_size": 6324027591, 
        "platform": "Illumina", 
        "created_datetime": "2016-05-30T12:40:45.429738-05:00", 
        "updated_datetime": "2018-11-15T20:46:44.319330-06:00", 
        "md5sum": "fb7b2f9fac79af627b2dec6f52a33325", 
        "file_id": "49ee9d18-e4b0-453c-9ec5-e77808ac59f1", 
        "data_type": "Aligned Reads", 
        "state": "released", 
        "experimental_strategy": "RNA-Seq"
      }
    ], 
    "updated_datetime": "2018-09-06T16:31:22.449726-05:00", 
    "workflow_link": "https://github.com/NCI-GDC/htseq-cwl", 
    "submitter_id": "430d5203-9a93-4e33-94fa-aa4e0970989c_fpkm", 
    "state": "released", 
    "workflow_type": "HTSeq - FPKM", 
    "analysis_id": "9a5d9d94-c3ad-45ec-9700-19dc7639d6d4", 
    "created_datetime": "2016-05-30T18:53:38.579763-05:00"
  }, 
  "file_size": 501963, 
  "md5sum": "d49400940c4b7fe114939b9cc329e1ca", 
  "file_id": "ea584013-aff7-4bd1-a15d-9aaadbe9b8df", 
  "data_type": "Gene Expression Quantification", 
  "state": "released", 
  "experimental_strategy": "RNA-Seq"
},{
  "data_format": "TXT", 
  "access": "open", 
  "associated_entities": [
    {
      "entity_submitter_id": "TCGA-22-5479-01A-31R-1949-07", 
      "entity_type": "aliquot", 
      "case_id": "fadd20a1-90ca-4d99-a128-9730d02a7bd6", 
      "entity_id": "d7086de7-6fd7-4709-b390-90f106977829"
    }
  ], 
  "file_name": "94b65d9b-b3d9-45b2-80ac-cb4664fe8428.FPKM.txt.gz", 
  "submitter_id": "94b65d9b-b3d9-45b2-80ac-cb4664fe8428_fpkm", 
  "data_category": "Transcriptome Profiling", 
  "analysis": {
    "workflow_version": "v1", 
    "input_files": [
      {
        "data_format": "BAM", 
        "access": "controlled", 
        "file_name": "7802e405-e9f6-4510-a0cc-b0cae73326cb_gdc_realn_rehead.bam", 
        "submitter_id": "7802e405-e9f6-4510-a0cc-b0cae73326cb", 
        "data_category": "Sequencing Reads", 
        "file_size": 7919969935, 
        "platform": "Illumina", 
        "created_datetime": "2016-05-30T16:38:34.625435-05:00", 
        "updated_datetime": "2018-11-15T20:57:47.372612-06:00", 
        "md5sum": "2842838242b4b652afaa5eac23c79408", 
        "file_id": "5e1d7e67-098a-45b6-ba42-f09bad946890", 
        "data_type": "Aligned Reads", 
        "state": "released", 
        "experimental_strategy": "RNA-Seq"
      }
    ], 
    "updated_datetime": "2018-09-06T16:31:22.449726-05:00", 
    "workflow_link": "https://github.com/NCI-GDC/htseq-cwl", 
    "submitter_id": "94b65d9b-b3d9-45b2-80ac-cb4664fe8428_fpkm", 
    "state": "released", 
    "workflow_type": "HTSeq - FPKM", 
    "analysis_id": "d17c7e2f-6527-4b96-9ab9-4e3518763bc7", 
    "created_datetime": "2016-05-30T19:05:51.144057-05:00"
  }, 
  "file_size": 515820, 
  "md5sum": "02001fd5e6e1862e6c7b0f5ec8fac37c", 
  "file_id": "d268f4ab-f040-464f-83df-0ebb05850729", 
  "data_type": "Gene Expression Quantification", 
  "state": "released", 
  "experimental_strategy": "RNA-Seq"
},{
  "data_format": "TXT", 
  "access": "open", 
  "associated_entities": [
    {
      "entity_submitter_id": "TCGA-33-6737-11A-01R-1820-07", 
      "entity_type": "aliquot", 
      "case_id": "afedf3fb-fc77-45a7-bdcd-2c78706a0f8a", 
      "entity_id": "d7ff5d57-d610-4ea9-a849-b974736121fa"
    }
  ], 
  "file_name": "71550bf2-086d-46ac-aee3-958bbac2d2ab.FPKM.txt.gz", 
  "submitter_id": "71550bf2-086d-46ac-aee3-958bbac2d2ab_fpkm", 
  "annotations": [
    {
      "entity_submitter_id": "TCGA-33-6737", 
      "notes": "Prior malignancy  Hairy Cell Leukemia treated with 2-CdA and Pentostatin.", 
      "submitter_id": "11937", 
      "classification": "Notification", 
      "entity_id": "afedf3fb-fc77-45a7-bdcd-2c78706a0f8a", 
      "created_datetime": "2012-11-10T00:00:00", 
      "annotation_id": "af9a333d-a068-5868-901e-020e697444e8", 
      "entity_type": "case", 
      "updated_datetime": "2018-08-23T16:32:20.747393-05:00", 
      "case_id": "afedf3fb-fc77-45a7-bdcd-2c78706a0f8a", 
      "state": "released", 
      "category": "History of unacceptable prior treatment related to a prior/other malignancy", 
      "status": "Approved"
    }, 
    {
      "entity_submitter_id": "TCGA-33-6737", 
      "notes": "[intgen.org]: Subject has Hx of prior malignancy", 
      "submitter_id": "3761", 
      "classification": "Notification", 
      "entity_id": "afedf3fb-fc77-45a7-bdcd-2c78706a0f8a", 
      "created_datetime": "2011-11-18T00:00:00", 
      "annotation_id": "4be0d3d1-4984-5e2b-93cf-01ea922bd5a2", 
      "entity_type": "case", 
      "updated_datetime": "2018-08-23T16:32:20.747393-05:00", 
      "case_id": "afedf3fb-fc77-45a7-bdcd-2c78706a0f8a", 
      "state": "released", 
      "category": "Prior malignancy", 
      "status": "Approved"
    }
  ], 
  "data_category": "Transcriptome Profiling", 
  "analysis": {
    "workflow_version": "v1", 
    "input_files": [
      {
        "data_format": "BAM", 
        "access": "controlled", 
        "file_name": "8691e8db-5a47-43ea-87b4-df63ecd567bf_gdc_realn_rehead.bam", 
        "submitter_id": "8691e8db-5a47-43ea-87b4-df63ecd567bf", 
        "data_category": "Sequencing Reads", 
        "file_size": 9229926920, 
        "platform": "Illumina", 
        "created_datetime": "2016-05-28T19:10:25.073230-05:00", 
        "updated_datetime": "2018-11-15T21:56:00.379896-06:00", 
        "md5sum": "0d042d3e0182adfcd42157344d930c61", 
        "file_id": "dd8df684-4dfb-47e9-9c48-765aaf9982cb", 
        "data_type": "Aligned Reads", 
        "state": "released", 
        "experimental_strategy": "RNA-Seq"
      }
    ], 
    "updated_datetime": "2018-09-06T16:31:22.449726-05:00", 
    "workflow_link": "https://github.com/NCI-GDC/htseq-cwl", 
    "submitter_id": "71550bf2-086d-46ac-aee3-958bbac2d2ab_fpkm", 
    "state": "released", 
    "workflow_type": "HTSeq - FPKM", 
    "analysis_id": "82135970-11e4-4752-96d7-37cec61b583e", 
    "created_datetime": "2016-05-29T10:57:03.583512-05:00"
  }, 
  "file_size": 520183, 
  "md5sum": "cbdf2d51b73ca3dc1e9c69a5d81ec36b", 
  "file_id": "d278647e-e083-4cf9-9bca-484f1abd4df0", 
  "data_type": "Gene Expression Quantification", 
  "state": "released", 
  "experimental_strategy": "RNA-Seq"
},{
  "data_format": "TXT", 
  "access": "open", 
  "associated_entities": [
    {
      "entity_submitter_id": "TCGA-NK-A5CR-01A-11R-A26W-07", 
      "entity_type": "aliquot", 
      "case_id": "26b3a62a-132e-401f-bb7f-e9cb9eff71c4", 
      "entity_id": "d497e10a-f8b7-4e9d-9c37-eb433a54fd2c"
    }
  ], 
  "file_name": "1edd3b8b-2a9c-43f9-a20e-ca564a37d3aa.FPKM.txt.gz", 
  "submitter_id": "1edd3b8b-2a9c-43f9-a20e-ca564a37d3aa_fpkm", 
  "data_category": "Transcriptome Profiling", 
  "analysis": {
    "workflow_version": "v1", 
    "input_files": [
      {
        "data_format": "BAM", 
        "access": "controlled", 
        "file_name": "40218d55-c0f5-4000-a6e1-c7151fb4e8d3_gdc_realn_rehead.bam", 
        "submitter_id": "40218d55-c0f5-4000-a6e1-c7151fb4e8d3", 
        "data_category": "Sequencing Reads", 
        "file_size": 5228491428, 
        "platform": "Illumina", 
        "created_datetime": "2016-05-26T17:41:55.352755-05:00", 
        "updated_datetime": "2018-11-15T19:59:41.719344-06:00", 
        "md5sum": "8aa957a72be3244fe19111048ceb935a", 
        "file_id": "0e194db1-9a1d-4e98-ae80-000f1b8a59b1", 
        "data_type": "Aligned Reads", 
        "state": "released", 
        "experimental_strategy": "RNA-Seq"
      }
    ], 
    "updated_datetime": "2018-09-06T16:31:22.449726-05:00", 
    "workflow_link": "https://github.com/NCI-GDC/htseq-cwl", 
    "submitter_id": "1edd3b8b-2a9c-43f9-a20e-ca564a37d3aa_fpkm", 
    "state": "released", 
    "workflow_type": "HTSeq - FPKM", 
    "analysis_id": "e552e577-36ea-4909-9747-97ef08f2cba9", 
    "created_datetime": "2016-05-26T21:24:08.062716-05:00"
  }, 
  "file_size": 501099, 
  "md5sum": "5c8a2113f820771ce673c34e5f8463d0", 
  "file_id": "fe594e59-5a01-41fb-9aa4-94655a9bb5b9", 
  "data_type": "Gene Expression Quantification", 
  "state": "released", 
  "experimental_strategy": "RNA-Seq"
},{
  "data_format": "TXT", 
  "access": "open", 
  "associated_entities": [
    {
      "entity_submitter_id": "TCGA-66-2800-01A-01R-1201-07", 
      "entity_type": "aliquot", 
      "case_id": "4fbf2497-0774-4599-8c90-1961612b8e3a", 
      "entity_id": "e24747be-f71a-488a-84bb-5872711cc40e"
    }
  ], 
  "file_name": "9447e559-9df9-4517-9f1e-7b280cc4293b.FPKM.txt.gz", 
  "submitter_id": "9447e559-9df9-4517-9f1e-7b280cc4293b_fpkm", 
  "data_category": "Transcriptome Profiling", 
  "analysis": {
    "workflow_version": "v1", 
    "input_files": [
      {
        "data_format": "BAM", 
        "access": "controlled", 
        "file_name": "2761989e-2d88-4bbc-9ed6-74d916938c0a_gdc_realn_rehead.bam", 
        "submitter_id": "2761989e-2d88-4bbc-9ed6-74d916938c0a", 
        "data_category": "Sequencing Reads", 
        "file_size": 6262525846, 
        "platform": "Illumina", 
        "created_datetime": "2016-05-28T02:38:22.653408-05:00", 
        "updated_datetime": "2018-11-15T20:46:44.319330-06:00", 
        "md5sum": "926aa362cfea1f8bd09794ec28f9a1b4", 
        "file_id": "3c9d6404-0fbf-43e8-8fc4-b988d457df08", 
        "data_type": "Aligned Reads", 
        "state": "released", 
        "experimental_strategy": "RNA-Seq"
      }
    ], 
    "updated_datetime": "2018-09-06T16:31:22.449726-05:00", 
    "workflow_link": "https://github.com/NCI-GDC/htseq-cwl", 
    "submitter_id": "9447e559-9df9-4517-9f1e-7b280cc4293b_fpkm", 
    "state": "released", 
    "workflow_type": "HTSeq - FPKM", 
    "analysis_id": "3629f166-e464-46ea-bac5-7e86fb2b861e", 
    "created_datetime": "2016-05-29T10:27:10.045509-05:00"
  }, 
  "file_size": 517599, 
  "md5sum": "f40ef98c443c5c18c5a7bfc18f12a11b", 
  "file_id": "4269348e-53f9-4707-9e51-1e55b127d9af", 
  "data_type": "Gene Expression Quantification", 
  "state": "released", 
  "experimental_strategy": "RNA-Seq"
},{
  "data_format": "TXT", 
  "access": "open", 
  "associated_entities": [
    {
      "entity_submitter_id": "TCGA-21-1076-01A-01R-0692-07", 
      "entity_type": "aliquot", 
      "case_id": "220be009-8f1e-4a77-ab04-3220b5f87ea6", 
      "entity_id": "0e4155e3-ff27-48f0-bc7d-c63b7c93d199"
    }
  ], 
  "file_name": "43dc7dbc-8b13-48cf-8e06-ed102da87d57.FPKM.txt.gz", 
  "submitter_id": "43dc7dbc-8b13-48cf-8e06-ed102da87d57_fpkm", 
  "annotations": [
    {
      "annotation_id": "60451698-e7e4-5b6d-9906-30da7762f3b5", 
      "entity_submitter_id": "TCGA-21-1076-01A-01R", 
      "notes": "Lung Squamous Cell Carcinoma  70-80%", 
      "entity_type": "analyte", 
      "updated_datetime": "2018-08-23T16:32:20.747393-05:00", 
      "submitter_id": "1448", 
      "state": "released", 
      "category": "Item is noncanonical", 
      "classification": "Notification", 
      "entity_id": "708fea2e-607d-4221-9525-2828d05365ff", 
      "created_datetime": "2011-03-14T00:00:00", 
      "status": "Approved"
    }
  ], 
  "data_category": "Transcriptome Profiling", 
  "analysis": {
    "workflow_version": "v1", 
    "input_files": [
      {
        "data_format": "BAM", 
        "access": "controlled", 
        "file_name": "03b028f4-b5e4-4e84-b978-e7e01c0b9a93_gdc_realn_rehead.bam", 
        "submitter_id": "03b028f4-b5e4-4e84-b978-e7e01c0b9a93", 
        "data_category": "Sequencing Reads", 
        "file_size": 9430343366, 
        "platform": "Illumina", 
        "created_datetime": "2016-05-26T14:26:56.598665-05:00", 
        "updated_datetime": "2018-11-15T20:20:28.822215-06:00", 
        "md5sum": "7896592c5e39473c926ba308e2045bd0", 
        "file_id": "35bb9c34-aace-48fd-9340-8458372d7be3", 
        "data_type": "Aligned Reads", 
        "state": "released", 
        "experimental_strategy": "RNA-Seq"
      }
    ], 
    "updated_datetime": "2018-09-06T16:31:22.449726-05:00", 
    "workflow_link": "https://github.com/NCI-GDC/htseq-cwl", 
    "submitter_id": "43dc7dbc-8b13-48cf-8e06-ed102da87d57_fpkm", 
    "state": "released", 
    "workflow_type": "HTSeq - FPKM", 
    "analysis_id": "2b70ee7e-6842-4494-8e96-380d09d7dcea", 
    "created_datetime": "2016-05-26T21:21:48.017901-05:00"
  }, 
  "file_size": 560174, 
  "md5sum": "cbcd81fd758dc88537456e2df83f03b4", 
  "file_id": "8acc9555-f1dd-4f6a-8109-aff6aa978c90", 
  "data_type": "Gene Expression Quantification", 
  "state": "released", 
  "experimental_strategy": "RNA-Seq"
},{
  "data_format": "TXT", 
  "access": "open", 
  "associated_entities": [
    {
      "entity_submitter_id": "TCGA-O2-A5IB-01A-11R-A27Q-07", 
      "entity_type": "aliquot", 
      "case_id": "8be10ce9-220d-4816-a575-8e8e7f041114", 
      "entity_id": "5c99d6ce-742c-427c-a252-e2ce6b7f919c"
    }
  ], 
  "file_name": "0c59a6a3-842b-4bce-a0a7-2ec69c696b01.FPKM.txt.gz", 
  "submitter_id": "0c59a6a3-842b-4bce-a0a7-2ec69c696b01_fpkm", 
  "data_category": "Transcriptome Profiling", 
  "analysis": {
    "workflow_version": "v1", 
    "input_files": [
      {
        "data_format": "BAM", 
        "access": "controlled", 
        "file_name": "373c7ff8-aa0b-412e-9600-4f2cde00992d_gdc_realn_rehead.bam", 
        "submitter_id": "373c7ff8-aa0b-412e-9600-4f2cde00992d", 
        "data_category": "Sequencing Reads", 
        "file_size": 12366940582, 
        "platform": "Illumina", 
        "created_datetime": "2016-05-29T00:52:50.895402-05:00", 
        "updated_datetime": "2018-11-15T21:56:00.379896-06:00", 
        "md5sum": "cec7bb79b075c63482f62b5dbe546c78", 
        "file_id": "e2ed27b4-779a-4a19-af3e-b30024506d56", 
        "data_type": "Aligned Reads", 
        "state": "released", 
        "experimental_strategy": "RNA-Seq"
      }
    ], 
    "updated_datetime": "2018-09-06T16:31:22.449726-05:00", 
    "workflow_link": "https://github.com/NCI-GDC/htseq-cwl", 
    "submitter_id": "0c59a6a3-842b-4bce-a0a7-2ec69c696b01_fpkm", 
    "state": "released", 
    "workflow_type": "HTSeq - FPKM", 
    "analysis_id": "a4aa39db-8b5b-4e7d-9fe1-d3be77434f8c", 
    "created_datetime": "2016-05-29T10:49:19.883313-05:00"
  }, 
  "file_size": 544134, 
  "md5sum": "0fa0cec4d7861b643a75fcb826c709ce", 
  "file_id": "0748cbd3-389c-469b-bdd4-4c04c9c141ac", 
  "data_type": "Gene Expression Quantification", 
  "state": "released", 
  "experimental_strategy": "RNA-Seq"
},{
  "data_format": "TXT", 
  "access": "open", 
  "associated_entities": [
    {
      "entity_submitter_id": "TCGA-60-2722-01A-01R-0851-07", 
      "entity_type": "aliquot", 
      "case_id": "6fd72426-f6c8-47ca-a500-d5d3600b9b15", 
      "entity_id": "afac7352-d5be-4b87-baf0-0d22e761872b"
    }
  ], 
  "file_name": "cc69ddad-2cd9-4a2c-8f42-56326c61f6de.FPKM.txt.gz", 
  "submitter_id": "cc69ddad-2cd9-4a2c-8f42-56326c61f6de_fpkm", 
  "data_category": "Transcriptome Profiling", 
  "analysis": {
    "workflow_version": "v1", 
    "input_files": [
      {
        "data_format": "BAM", 
        "access": "controlled", 
        "file_name": "82b34471-6424-4d7e-ba7e-176c60eaa41c_gdc_realn_rehead.bam", 
        "submitter_id": "82b34471-6424-4d7e-ba7e-176c60eaa41c", 
        "data_category": "Sequencing Reads", 
        "file_size": 9020625425, 
        "platform": "Illumina", 
        "created_datetime": "2016-05-29T17:02:34.898764-05:00", 
        "updated_datetime": "2018-11-15T22:04:38.004773-06:00", 
        "md5sum": "a02740e082844bf13be30f6e36cdbb18", 
        "file_id": "f589b712-bbdf-48b3-84d7-dd5a489fbb8d", 
        "data_type": "Aligned Reads", 
        "state": "released", 
        "experimental_strategy": "RNA-Seq"
      }
    ], 
    "updated_datetime": "2018-09-06T16:31:22.449726-05:00", 
    "workflow_link": "https://github.com/NCI-GDC/htseq-cwl", 
    "submitter_id": "cc69ddad-2cd9-4a2c-8f42-56326c61f6de_fpkm", 
    "state": "released", 
    "workflow_type": "HTSeq - FPKM", 
    "analysis_id": "37f18561-be67-4bde-84a8-98b5f5b9a2b4", 
    "created_datetime": "2016-05-30T18:18:25.164567-05:00"
  }, 
  "file_size": 525731, 
  "md5sum": "3b7173db1b5671364d1491a1f0894938", 
  "file_id": "a3cadb91-e1ed-478e-854a-e0fcb94e787a", 
  "data_type": "Gene Expression Quantification", 
  "state": "released", 
  "experimental_strategy": "RNA-Seq"
},{
  "data_format": "TXT", 
  "access": "open", 
  "associated_entities": [
    {
      "entity_submitter_id": "TCGA-66-2788-01A-01R-0980-07", 
      "entity_type": "aliquot", 
      "case_id": "e487c72f-2cb4-4a88-bd69-cd006d5b4c1a", 
      "entity_id": "700121ee-a711-4ccc-9250-e2b299d0f46e"
    }
  ], 
  "file_name": "837e6048-97d1-4180-b385-683e99e9b628.FPKM.txt.gz", 
  "submitter_id": "837e6048-97d1-4180-b385-683e99e9b628_fpkm", 
  "data_category": "Transcriptome Profiling", 
  "analysis": {
    "workflow_version": "v1", 
    "input_files": [
      {
        "data_format": "BAM", 
        "access": "controlled", 
        "file_name": "cd3c8a3e-7cee-4810-abb5-c06ad8a79d85_gdc_realn_rehead.bam", 
        "submitter_id": "cd3c8a3e-7cee-4810-abb5-c06ad8a79d85", 
        "data_category": "Sequencing Reads", 
        "file_size": 9125474402, 
        "platform": "Illumina", 
        "created_datetime": "2016-05-29T07:12:59.766175-05:00", 
        "updated_datetime": "2018-11-15T21:12:37.513272-06:00", 
        "md5sum": "e664e544767d05f0b13da6076c9f862a", 
        "file_id": "815af8d3-05d2-47cc-a815-b22ca9baef16", 
        "data_type": "Aligned Reads", 
        "state": "released", 
        "experimental_strategy": "RNA-Seq"
      }
    ], 
    "updated_datetime": "2018-09-06T16:31:22.449726-05:00", 
    "workflow_link": "https://github.com/NCI-GDC/htseq-cwl", 
    "submitter_id": "837e6048-97d1-4180-b385-683e99e9b628_fpkm", 
    "state": "released", 
    "workflow_type": "HTSeq - FPKM", 
    "analysis_id": "cbdf26f1-8b3f-4b21-80a6-24ee5c0066d4", 
    "created_datetime": "2016-05-29T11:13:11.073412-05:00"
  }, 
  "file_size": 530164, 
  "md5sum": "9ebafb26c21c1b788faf275c9b8bf306", 
  "file_id": "9ec4ae85-38f6-423e-bff9-1ccffaa59a17", 
  "data_type": "Gene Expression Quantification", 
  "state": "released", 
  "experimental_strategy": "RNA-Seq"
},{
  "data_format": "TXT", 
  "access": "open", 
  "associated_entities": [
    {
      "entity_submitter_id": "TCGA-85-8052-01A-11R-2247-07", 
      "entity_type": "aliquot", 
      "case_id": "395babb3-3f5d-4e71-a675-af4443f23028", 
      "entity_id": "328de22d-8700-4ee4-bf78-71a774e4e569"
    }
  ], 
  "file_name": "d0aa1f9f-7352-41e9-8b3f-dc70dce00e21.FPKM.txt.gz", 
  "submitter_id": "d0aa1f9f-7352-41e9-8b3f-dc70dce00e21_fpkm", 
  "data_category": "Transcriptome Profiling", 
  "analysis": {
    "workflow_version": "v1", 
    "input_files": [
      {
        "data_format": "BAM", 
        "access": "controlled", 
        "file_name": "f3e1a26a-781d-4fd9-809b-55140bbdbcd9_gdc_realn_rehead.bam", 
        "submitter_id": "f3e1a26a-781d-4fd9-809b-55140bbdbcd9", 
        "data_category": "Sequencing Reads", 
        "file_size": 4544379937, 
        "platform": "Illumina", 
        "created_datetime": "2016-05-27T06:21:19.334066-05:00", 
        "updated_datetime": "2018-11-15T22:13:19.171383-06:00", 
        "md5sum": "2dd4030abb1ad095bc37e3bbe460885d", 
        "file_id": "fb3d40f2-16d8-408f-bd89-85969e0b80a1", 
        "data_type": "Aligned Reads", 
        "state": "released", 
        "experimental_strategy": "RNA-Seq"
      }
    ], 
    "updated_datetime": "2018-09-06T16:31:22.449726-05:00", 
    "workflow_link": "https://github.com/NCI-GDC/htseq-cwl", 
    "submitter_id": "d0aa1f9f-7352-41e9-8b3f-dc70dce00e21_fpkm", 
    "state": "released", 
    "workflow_type": "HTSeq - FPKM", 
    "analysis_id": "6f2192bc-5e08-4e6f-b895-426a8c50e48f", 
    "created_datetime": "2016-05-29T10:13:28.373842-05:00"
  }, 
  "file_size": 510515, 
  "md5sum": "d5624334d4684bb6451b35007c17d471", 
  "file_id": "b2cc40b1-f3d9-4cfc-9c36-59a9510bf12f", 
  "data_type": "Gene Expression Quantification", 
  "state": "released", 
  "experimental_strategy": "RNA-Seq"
},{
  "data_format": "TXT", 
  "access": "open", 
  "associated_entities": [
    {
      "entity_submitter_id": "TCGA-46-3769-01A-01R-0980-07", 
      "entity_type": "aliquot", 
      "case_id": "d38dbe20-bd5a-45d5-8db3-d5f777b454b6", 
      "entity_id": "6606d696-1211-43ad-b7b0-43b183af7faa"
    }
  ], 
  "file_name": "f9deb5e8-3a97-4eba-8b67-c71068a1bc93.FPKM.txt.gz", 
  "submitter_id": "f9deb5e8-3a97-4eba-8b67-c71068a1bc93_fpkm", 
  "data_category": "Transcriptome Profiling", 
  "analysis": {
    "workflow_version": "v1", 
    "input_files": [
      {
        "data_format": "BAM", 
        "access": "controlled", 
        "file_name": "610c1aa6-451d-417d-a765-57bbe24f6f0c_gdc_realn_rehead.bam", 
        "submitter_id": "610c1aa6-451d-417d-a765-57bbe24f6f0c", 
        "data_category": "Sequencing Reads", 
        "file_size": 8355017500, 
        "platform": "Illumina", 
        "created_datetime": "2016-05-30T09:45:24.422291-05:00", 
        "updated_datetime": "2018-11-15T19:59:41.719344-06:00", 
        "md5sum": "78688b9f4480b1e9859fd8e305b55d93", 
        "file_id": "0a77343f-e58e-4db5-b9e4-7ba084687f9d", 
        "data_type": "Aligned Reads", 
        "state": "released", 
        "experimental_strategy": "RNA-Seq"
      }
    ], 
    "updated_datetime": "2018-09-06T16:31:22.449726-05:00", 
    "workflow_link": "https://github.com/NCI-GDC/htseq-cwl", 
    "submitter_id": "f9deb5e8-3a97-4eba-8b67-c71068a1bc93_fpkm", 
    "state": "released", 
    "workflow_type": "HTSeq - FPKM", 
    "analysis_id": "a3742630-2b14-48e4-93fe-f50ccf228d2d", 
    "created_datetime": "2016-05-30T18:52:08.094652-05:00"
  }, 
  "file_size": 511630, 
  "md5sum": "06a6ca079c4313b7cc9096e41cd9b2e5", 
  "file_id": "de43b870-bed8-47fe-a1d7-3851765c6525", 
  "data_type": "Gene Expression Quantification", 
  "state": "released", 
  "experimental_strategy": "RNA-Seq"
},{
  "data_format": "TXT", 
  "access": "open", 
  "associated_entities": [
    {
      "entity_submitter_id": "TCGA-96-8169-01A-11R-2296-07", 
      "entity_type": "aliquot", 
      "case_id": "d598c429-6027-44a1-88a9-e0c396490942", 
      "entity_id": "12c6d713-3314-4458-914a-8247ec0fe292"
    }
  ], 
  "file_name": "b0122c82-effe-4e54-bc7b-b1e98c788614.FPKM.txt.gz", 
  "submitter_id": "b0122c82-effe-4e54-bc7b-b1e98c788614_fpkm", 
  "data_category": "Transcriptome Profiling", 
  "analysis": {
    "workflow_version": "v1", 
    "input_files": [
      {
        "data_format": "BAM", 
        "access": "controlled", 
        "file_name": "46671196-61ca-4557-b285-02694826df5a_gdc_realn_rehead.bam", 
        "submitter_id": "46671196-61ca-4557-b285-02694826df5a", 
        "data_category": "Sequencing Reads", 
        "file_size": 9526484447, 
        "platform": "Illumina", 
        "created_datetime": "2016-05-30T12:19:58.028376-05:00", 
        "updated_datetime": "2018-11-15T21:12:37.513272-06:00", 
        "md5sum": "922a788e0b08488d2a5d42f23e74923c", 
        "file_id": "75f65c14-fbb0-4736-aa26-c07747d9f2da", 
        "data_type": "Aligned Reads", 
        "state": "released", 
        "experimental_strategy": "RNA-Seq"
      }
    ], 
    "updated_datetime": "2018-09-06T16:31:22.449726-05:00", 
    "workflow_link": "https://github.com/NCI-GDC/htseq-cwl", 
    "submitter_id": "b0122c82-effe-4e54-bc7b-b1e98c788614_fpkm", 
    "state": "released", 
    "workflow_type": "HTSeq - FPKM", 
    "analysis_id": "5e7b48bb-b78f-4438-9122-7ae90a118f4b", 
    "created_datetime": "2016-05-30T18:53:28.520272-05:00"
  }, 
  "file_size": 530145, 
  "md5sum": "07187d56a9a4a73dd8136c11c3e01785", 
  "file_id": "4e58016e-6a67-49a7-bd58-353a4dd71f9c", 
  "data_type": "Gene Expression Quantification", 
  "state": "released", 
  "experimental_strategy": "RNA-Seq"
},{
  "data_format": "TXT", 
  "access": "open", 
  "associated_entities": [
    {
      "entity_submitter_id": "TCGA-85-A5B5-01A-21R-A26W-07", 
      "entity_type": "aliquot", 
      "case_id": "d1cea7b9-9ba9-4461-ba9e-9b45b6f5af66", 
      "entity_id": "18ffe99a-7e67-4ecc-9729-5aaa6efc7fbf"
    }
  ], 
  "file_name": "fb97b7ac-e36e-4b49-aa22-1ed7b5a0dd4b.FPKM.txt.gz", 
  "submitter_id": "fb97b7ac-e36e-4b49-aa22-1ed7b5a0dd4b_fpkm", 
  "data_category": "Transcriptome Profiling", 
  "analysis": {
    "workflow_version": "v1", 
    "input_files": [
      {
        "data_format": "BAM", 
        "access": "controlled", 
        "file_name": "8990deb4-65e3-43bb-979b-e29b98d45cf7_gdc_realn_rehead.bam", 
        "submitter_id": "8990deb4-65e3-43bb-979b-e29b98d45cf7", 
        "data_category": "Sequencing Reads", 
        "file_size": 7594223802, 
        "platform": "Illumina", 
        "created_datetime": "2016-05-30T08:05:18.197248-05:00", 
        "updated_datetime": "2018-11-15T20:08:12.509468-06:00", 
        "md5sum": "85cc7f9bd2effdf7438d0507b42bbbba", 
        "file_id": "26315a1e-2f64-485f-a659-e200f2231168", 
        "data_type": "Aligned Reads", 
        "state": "released", 
        "experimental_strategy": "RNA-Seq"
      }
    ], 
    "updated_datetime": "2018-09-06T16:31:22.449726-05:00", 
    "workflow_link": "https://github.com/NCI-GDC/htseq-cwl", 
    "submitter_id": "fb97b7ac-e36e-4b49-aa22-1ed7b5a0dd4b_fpkm", 
    "state": "released", 
    "workflow_type": "HTSeq - FPKM", 
    "analysis_id": "e9556a2a-198e-4bfb-86dd-6bfe74622e33", 
    "created_datetime": "2016-05-30T18:51:25.669397-05:00"
  }, 
  "file_size": 537154, 
  "md5sum": "cd0259d09c773c618116cc162a6dfbc3", 
  "file_id": "06def615-6654-4c19-8487-14bbbfa0b174", 
  "data_type": "Gene Expression Quantification", 
  "state": "released", 
  "experimental_strategy": "RNA-Seq"
},{
  "data_format": "TXT", 
  "access": "open", 
  "associated_entities": [
    {
      "entity_submitter_id": "TCGA-85-6560-01A-11R-1820-07", 
      "entity_type": "aliquot", 
      "case_id": "870fb708-7631-4578-a470-3c7bd5228e5a", 
      "entity_id": "b6b63f14-21a2-456c-895a-a8cf032b729a"
    }
  ], 
  "file_name": "b448bfa4-4ce9-457c-8e63-5bee1a31e275.FPKM.txt.gz", 
  "submitter_id": "b448bfa4-4ce9-457c-8e63-5bee1a31e275_fpkm", 
  "data_category": "Transcriptome Profiling", 
  "analysis": {
    "workflow_version": "v1", 
    "input_files": [
      {
        "data_format": "BAM", 
        "access": "controlled", 
        "file_name": "e4b930ef-a0e4-4cb6-a53e-fccf2ee3dd3f_gdc_realn_rehead.bam", 
        "submitter_id": "e4b930ef-a0e4-4cb6-a53e-fccf2ee3dd3f", 
        "data_category": "Sequencing Reads", 
        "file_size": 13210390464, 
        "platform": "Illumina", 
        "created_datetime": "2016-05-28T18:06:22.305719-05:00", 
        "updated_datetime": "2018-11-15T22:04:38.004773-06:00", 
        "md5sum": "31ddde17862ce5144c09267931b1c685", 
        "file_id": "f4e6ff01-7d2e-4d02-82ba-dabbe4b2a1ba", 
        "data_type": "Aligned Reads", 
        "state": "released", 
        "experimental_strategy": "RNA-Seq"
      }
    ], 
    "updated_datetime": "2018-09-06T16:31:22.449726-05:00", 
    "workflow_link": "https://github.com/NCI-GDC/htseq-cwl", 
    "submitter_id": "b448bfa4-4ce9-457c-8e63-5bee1a31e275_fpkm", 
    "state": "released", 
    "workflow_type": "HTSeq - FPKM", 
    "analysis_id": "1f3458b1-e34a-4de3-9b8b-bf451048e1ec", 
    "created_datetime": "2016-05-29T10:46:22.457136-05:00"
  }, 
  "file_size": 535863, 
  "md5sum": "4ea042e7be533e3412339780c80de2f8", 
  "file_id": "70d623eb-dabf-40e1-8ca4-47dd171796c7", 
  "data_type": "Gene Expression Quantification", 
  "state": "released", 
  "experimental_strategy": "RNA-Seq"
},{
  "data_format": "TXT", 
  "access": "open", 
  "associated_entities": [
    {
      "entity_submitter_id": "TCGA-85-A53L-01A-21R-A26W-07", 
      "entity_type": "aliquot", 
      "case_id": "8a933b93-87b3-4f1f-8ef1-1d095cea032e", 
      "entity_id": "e5bf9cac-9a07-464f-bbd7-9d532bd1f30c"
    }
  ], 
  "file_name": "8e9207d2-9ff8-427b-b968-47f619c41b1f.FPKM.txt.gz", 
  "submitter_id": "8e9207d2-9ff8-427b-b968-47f619c41b1f_fpkm", 
  "data_category": "Transcriptome Profiling", 
  "analysis": {
    "workflow_version": "v1", 
    "input_files": [
      {
        "data_format": "BAM", 
        "access": "controlled", 
        "file_name": "33bb124d-01c4-45a7-8f69-b8dadba01a35_gdc_realn_rehead.bam", 
        "submitter_id": "33bb124d-01c4-45a7-8f69-b8dadba01a35", 
        "data_category": "Sequencing Reads", 
        "file_size": 10544345291, 
        "platform": "Illumina", 
        "created_datetime": "2016-05-28T23:34:02.829748-05:00", 
        "updated_datetime": "2018-11-15T20:46:44.319330-06:00", 
        "md5sum": "939ddc003b9ce7f964380cea044276c4", 
        "file_id": "44252d9d-d560-46f2-bae7-d7d113970d19", 
        "data_type": "Aligned Reads", 
        "state": "released", 
        "experimental_strategy": "RNA-Seq"
      }
    ], 
    "updated_datetime": "2018-09-06T16:31:22.449726-05:00", 
    "workflow_link": "https://github.com/NCI-GDC/htseq-cwl", 
    "submitter_id": "8e9207d2-9ff8-427b-b968-47f619c41b1f_fpkm", 
    "state": "released", 
    "workflow_type": "HTSeq - FPKM", 
    "analysis_id": "50ac3cd5-78f3-4137-bdbd-3a1754ad71f7", 
    "created_datetime": "2016-05-29T10:48:37.095600-05:00"
  }, 
  "file_size": 532622, 
  "md5sum": "8c85f82bc2f854092cab72dd8f830e62", 
  "file_id": "7de202be-6631-49c7-bd71-21c6a9bd0b2f", 
  "data_type": "Gene Expression Quantification", 
  "state": "released", 
  "experimental_strategy": "RNA-Seq"
},{
  "data_format": "TXT", 
  "access": "open", 
  "associated_entities": [
    {
      "entity_submitter_id": "TCGA-77-7335-11A-01R-2045-07", 
      "entity_type": "aliquot", 
      "case_id": "b206617b-90a7-4467-b2ba-2000b2c6992d", 
      "entity_id": "a7309f60-5fb7-4cd9-90e8-54d850b4b241"
    }
  ], 
  "file_name": "9ccbd5f1-d73c-4e77-b876-4cca362218b7.FPKM.txt.gz", 
  "submitter_id": "9ccbd5f1-d73c-4e77-b876-4cca362218b7_fpkm", 
  "data_category": "Transcriptome Profiling", 
  "analysis": {
    "workflow_version": "v1", 
    "input_files": [
      {
        "data_format": "BAM", 
        "access": "controlled", 
        "file_name": "eafe7057-b7ed-4a3f-a1d2-2b7598250fa3_gdc_realn_rehead.bam", 
        "submitter_id": "eafe7057-b7ed-4a3f-a1d2-2b7598250fa3", 
        "data_category": "Sequencing Reads", 
        "file_size": 7343263765, 
        "platform": "Illumina", 
        "created_datetime": "2016-05-28T22:44:34.119822-05:00", 
        "updated_datetime": "2018-11-15T21:38:44.655215-06:00", 
        "md5sum": "610303cfdb66e3654457091cc43bc83c", 
        "file_id": "ac5a8577-bc8b-4e53-845e-2bec5c88fe24", 
        "data_type": "Aligned Reads", 
        "state": "released", 
        "experimental_strategy": "RNA-Seq"
      }
    ], 
    "updated_datetime": "2018-09-06T16:31:22.449726-05:00", 
    "workflow_link": "https://github.com/NCI-GDC/htseq-cwl", 
    "submitter_id": "9ccbd5f1-d73c-4e77-b876-4cca362218b7_fpkm", 
    "state": "released", 
    "workflow_type": "HTSeq - FPKM", 
    "analysis_id": "1c4e8529-b242-4895-bad3-5965c074cc2f", 
    "created_datetime": "2016-05-29T10:58:13.676943-05:00"
  }, 
  "file_size": 498594, 
  "md5sum": "e1c4f9cc0d85fb2c03087c06880d6672", 
  "file_id": "4e56ec3c-2647-42d8-b53d-2927010afa04", 
  "data_type": "Gene Expression Quantification", 
  "state": "released", 
  "experimental_strategy": "RNA-Seq"
},{
  "data_format": "TXT", 
  "access": "open", 
  "associated_entities": [
    {
      "entity_submitter_id": "TCGA-22-5481-11A-01R-1949-07", 
      "entity_type": "aliquot", 
      "case_id": "b80ea411-c8ca-4414-ad1b-82af11df11c2", 
      "entity_id": "02107e86-44c9-42bd-9a46-2a98e54bd54c"
    }
  ], 
  "file_name": "03611591-08da-45c5-bfe5-ce511a2cc341.FPKM.txt.gz", 
  "submitter_id": "03611591-08da-45c5-bfe5-ce511a2cc341_fpkm", 
  "data_category": "Transcriptome Profiling", 
  "analysis": {
    "workflow_version": "v1", 
    "input_files": [
      {
        "data_format": "BAM", 
        "access": "controlled", 
        "file_name": "99e4c0b7-efb1-43b8-8f3a-62a7a75b87f1_gdc_realn_rehead.bam", 
        "submitter_id": "99e4c0b7-efb1-43b8-8f3a-62a7a75b87f1", 
        "data_category": "Sequencing Reads", 
        "file_size": 9983923902, 
        "platform": "Illumina", 
        "created_datetime": "2016-05-29T04:26:20.376007-05:00", 
        "updated_datetime": "2018-11-15T22:04:38.004773-06:00", 
        "md5sum": "90370b4945deb4027d57d3d94c11d6ce", 
        "file_id": "e8271c17-7fb6-4115-a987-cf6aec6832ac", 
        "data_type": "Aligned Reads", 
        "state": "released", 
        "experimental_strategy": "RNA-Seq"
      }
    ], 
    "updated_datetime": "2018-09-06T16:31:22.449726-05:00", 
    "workflow_link": "https://github.com/NCI-GDC/htseq-cwl", 
    "submitter_id": "03611591-08da-45c5-bfe5-ce511a2cc341_fpkm", 
    "state": "released", 
    "workflow_type": "HTSeq - FPKM", 
    "analysis_id": "e4308793-ba85-4642-b857-28691e7612d6", 
    "created_datetime": "2016-05-29T11:01:14.608937-05:00"
  }, 
  "file_size": 530273, 
  "md5sum": "c7b72d445ec5f5222fca30245b54f91d", 
  "file_id": "3d97a949-5d6b-49de-a1b8-492a56985b12", 
  "data_type": "Gene Expression Quantification", 
  "state": "released", 
  "experimental_strategy": "RNA-Seq"
},{
  "data_format": "TXT", 
  "access": "open", 
  "associated_entities": [
    {
      "entity_submitter_id": "TCGA-77-8008-11A-01R-2187-07", 
      "entity_type": "aliquot", 
      "case_id": "43ea8913-abfe-495d-a909-d57da13d1a27", 
      "entity_id": "1d8f158c-a625-4eb4-ace2-4e16db1922f8"
    }
  ], 
  "file_name": "5cf4c664-9f98-4e1e-a623-317660ee7f6a.FPKM.txt.gz", 
  "submitter_id": "5cf4c664-9f98-4e1e-a623-317660ee7f6a_fpkm", 
  "data_category": "Transcriptome Profiling", 
  "analysis": {
    "workflow_version": "v1", 
    "input_files": [
      {
        "data_format": "BAM", 
        "access": "controlled", 
        "file_name": "e6e305b0-f603-438a-ade6-b826b3c560aa_gdc_realn_rehead.bam", 
        "submitter_id": "e6e305b0-f603-438a-ade6-b826b3c560aa", 
        "data_category": "Sequencing Reads", 
        "file_size": 9739915888, 
        "platform": "Illumina", 
        "created_datetime": "2016-05-27T15:44:55.621572-05:00", 
        "updated_datetime": "2018-11-15T20:57:47.372612-06:00", 
        "md5sum": "ed93e3e5a207cfdc460d7a6914cb7100", 
        "file_id": "55c91b36-80f6-4cae-a992-2461a9011c2b", 
        "data_type": "Aligned Reads", 
        "state": "released", 
        "experimental_strategy": "RNA-Seq"
      }
    ], 
    "updated_datetime": "2018-09-06T16:31:22.449726-05:00", 
    "workflow_link": "https://github.com/NCI-GDC/htseq-cwl", 
    "submitter_id": "5cf4c664-9f98-4e1e-a623-317660ee7f6a_fpkm", 
    "state": "released", 
    "workflow_type": "HTSeq - FPKM", 
    "analysis_id": "4f991c1d-1670-40d4-9795-202cf444e431", 
    "created_datetime": "2016-05-29T10:20:14.993493-05:00"
  }, 
  "file_size": 532006, 
  "md5sum": "08e9b41d07dd94286981abd306f7bd7d", 
  "file_id": "e799ab87-6ec2-410c-9921-a97d8a87ab4a", 
  "data_type": "Gene Expression Quantification", 
  "state": "released", 
  "experimental_strategy": "RNA-Seq"
},{
  "data_format": "TXT", 
  "access": "open", 
  "associated_entities": [
    {
      "entity_submitter_id": "TCGA-58-A46M-01A-11R-A24H-07", 
      "entity_type": "aliquot", 
      "case_id": "f37f9827-9c3b-4aed-a2cb-5e905f1e2d2e", 
      "entity_id": "f5b03cae-1e62-46aa-9c0b-a2fb62948aed"
    }
  ], 
  "file_name": "ff915b5b-98f0-4cd9-8afc-90bc16529cd8.FPKM.txt.gz", 
  "submitter_id": "ff915b5b-98f0-4cd9-8afc-90bc16529cd8_fpkm", 
  "data_category": "Transcriptome Profiling", 
  "analysis": {
    "workflow_version": "v1", 
    "input_files": [
      {
        "data_format": "BAM", 
        "access": "controlled", 
        "file_name": "63485874-8c08-49ac-8bc3-24320d1608fd_gdc_realn_rehead.bam", 
        "submitter_id": "63485874-8c08-49ac-8bc3-24320d1608fd", 
        "data_category": "Sequencing Reads", 
        "file_size": 9701934442, 
        "platform": "Illumina", 
        "created_datetime": "2016-05-29T23:49:44.052990-05:00", 
        "updated_datetime": "2018-11-15T20:08:12.509468-06:00", 
        "md5sum": "34b0476a92912251b42a2bd2ecbef18d", 
        "file_id": "163f1238-3988-4030-a1b5-ba71516eec93", 
        "data_type": "Aligned Reads", 
        "state": "released", 
        "experimental_strategy": "RNA-Seq"
      }
    ], 
    "updated_datetime": "2018-09-06T16:31:22.449726-05:00", 
    "workflow_link": "https://github.com/NCI-GDC/htseq-cwl", 
    "submitter_id": "ff915b5b-98f0-4cd9-8afc-90bc16529cd8_fpkm", 
    "state": "released", 
    "workflow_type": "HTSeq - FPKM", 
    "analysis_id": "5c02d798-c2b4-43ae-8db8-53e74536ae5e", 
    "created_datetime": "2016-05-30T19:01:28.547510-05:00"
  }, 
  "file_size": 542029, 
  "md5sum": "5e86ed4fb276ca4791425b63ff15614a", 
  "file_id": "48169536-8c51-44a9-ae4c-7670716afee8", 
  "data_type": "Gene Expression Quantification", 
  "state": "released", 
  "experimental_strategy": "RNA-Seq"
},{
  "data_format": "TXT", 
  "access": "open", 
  "associated_entities": [
    {
      "entity_submitter_id": "TCGA-58-8391-01A-11R-2326-07", 
      "entity_type": "aliquot", 
      "case_id": "9ed5c6fe-24d2-4ee6-88ba-7319c9cfa05e", 
      "entity_id": "9bb5155e-25b8-41b7-a424-8aeb81853366"
    }
  ], 
  "file_name": "d9dd5f6a-34f6-4066-8931-20fbce9d40b9.FPKM.txt.gz", 
  "submitter_id": "d9dd5f6a-34f6-4066-8931-20fbce9d40b9_fpkm", 
  "data_category": "Transcriptome Profiling", 
  "analysis": {
    "workflow_version": "v1", 
    "input_files": [
      {
        "data_format": "BAM", 
        "access": "controlled", 
        "file_name": "1e3a788f-3cbe-4d5f-b2d0-d615bd84fe04_gdc_realn_rehead.bam", 
        "submitter_id": "1e3a788f-3cbe-4d5f-b2d0-d615bd84fe04", 
        "data_category": "Sequencing Reads", 
        "file_size": 8074372706, 
        "platform": "Illumina", 
        "created_datetime": "2016-05-29T21:52:46.688139-05:00", 
        "updated_datetime": "2018-11-15T20:08:12.509468-06:00", 
        "md5sum": "1e7638a86cd708c2bd80384d6c897c10", 
        "file_id": "1990e1af-3fe6-4727-a324-9a86f04336bd", 
        "data_type": "Aligned Reads", 
        "state": "released", 
        "experimental_strategy": "RNA-Seq"
      }
    ], 
    "updated_datetime": "2018-09-06T16:31:22.449726-05:00", 
    "workflow_link": "https://github.com/NCI-GDC/htseq-cwl", 
    "submitter_id": "d9dd5f6a-34f6-4066-8931-20fbce9d40b9_fpkm", 
    "state": "released", 
    "workflow_type": "HTSeq - FPKM", 
    "analysis_id": "bdde96f9-3605-4db7-a006-a91de0c1634f", 
    "created_datetime": "2016-05-30T18:33:39.667336-05:00"
  }, 
  "file_size": 514283, 
  "md5sum": "6216663222c4f2eac0c33b720e6cb80c", 
  "file_id": "c9fe9614-ee07-4f66-811d-bb1d67dd1061", 
  "data_type": "Gene Expression Quantification", 
  "state": "released", 
  "experimental_strategy": "RNA-Seq"
},{
  "data_format": "TXT", 
  "access": "open", 
  "associated_entities": [
    {
      "entity_submitter_id": "TCGA-39-5019-01A-01R-1820-07", 
      "entity_type": "aliquot", 
      "case_id": "14a4a93a-e24d-46f2-bee3-18bd792ef95a", 
      "entity_id": "a3196a69-230e-4dfe-ba2d-d8c5a8310d29"
    }
  ], 
  "file_name": "7f44e5e1-cea0-4cf9-9a2c-972a3f8d6038.FPKM.txt.gz", 
  "submitter_id": "7f44e5e1-cea0-4cf9-9a2c-972a3f8d6038_fpkm", 
  "data_category": "Transcriptome Profiling", 
  "analysis": {
    "workflow_version": "v1", 
    "input_files": [
      {
        "data_format": "BAM", 
        "access": "controlled", 
        "file_name": "4f23ef6e-a819-49ac-bee3-c739985bed77_gdc_realn_rehead.bam", 
        "submitter_id": "4f23ef6e-a819-49ac-bee3-c739985bed77", 
        "data_category": "Sequencing Reads", 
        "file_size": 13881781858, 
        "platform": "Illumina", 
        "created_datetime": "2016-05-26T06:15:45.642419-05:00", 
        "updated_datetime": "2018-11-15T20:08:12.509468-06:00", 
        "md5sum": "05eb3c272d1a366226510194d2523c11", 
        "file_id": "1697af3c-4af1-42af-ad48-645439de173c", 
        "data_type": "Aligned Reads", 
        "state": "released", 
        "experimental_strategy": "RNA-Seq"
      }
    ], 
    "updated_datetime": "2018-09-06T16:31:22.449726-05:00", 
    "workflow_link": "https://github.com/NCI-GDC/htseq-cwl", 
    "submitter_id": "7f44e5e1-cea0-4cf9-9a2c-972a3f8d6038_fpkm", 
    "state": "released", 
    "workflow_type": "HTSeq - FPKM", 
    "analysis_id": "a581c899-41a2-4786-9450-dee4fe19eba5", 
    "created_datetime": "2016-05-26T21:15:23.884478-05:00"
  }, 
  "file_size": 547651, 
  "md5sum": "1cf78ba0708478fc32e45fcf0113dc80", 
  "file_id": "a0de3d8d-691d-4fc2-bd86-e396a2213451", 
  "data_type": "Gene Expression Quantification", 
  "state": "released", 
  "experimental_strategy": "RNA-Seq"
},{
  "data_format": "TXT", 
  "access": "open", 
  "associated_entities": [
    {
      "entity_submitter_id": "TCGA-66-2793-01A-01R-1201-07", 
      "entity_type": "aliquot", 
      "case_id": "9af6ed4e-8cdc-4f49-84e9-ba1053b5b3ca", 
      "entity_id": "df7bc5ee-3423-495a-bc08-c0053e1640ad"
    }
  ], 
  "file_name": "222a1182-fa38-46be-88c7-0731ba0a81bb.FPKM.txt.gz", 
  "submitter_id": "222a1182-fa38-46be-88c7-0731ba0a81bb_fpkm", 
  "data_category": "Transcriptome Profiling", 
  "analysis": {
    "workflow_version": "v1", 
    "input_files": [
      {
        "data_format": "BAM", 
        "access": "controlled", 
        "file_name": "7b138ca7-f717-40bd-9aa0-13d8e9e2eb60_gdc_realn_rehead.bam", 
        "submitter_id": "7b138ca7-f717-40bd-9aa0-13d8e9e2eb60", 
        "data_category": "Sequencing Reads", 
        "file_size": 5250296829, 
        "platform": "Illumina", 
        "created_datetime": "2016-05-29T17:04:02.758242-05:00", 
        "updated_datetime": "2018-11-15T20:08:12.509468-06:00", 
        "md5sum": "0c7b23dda68f516cd05c3abb8cd14e75", 
        "file_id": "20c33c78-71ec-405d-a56a-de7b66506249", 
        "data_type": "Aligned Reads", 
        "state": "released", 
        "experimental_strategy": "RNA-Seq"
      }
    ], 
    "updated_datetime": "2018-09-06T16:31:22.449726-05:00", 
    "workflow_link": "https://github.com/NCI-GDC/htseq-cwl", 
    "submitter_id": "222a1182-fa38-46be-88c7-0731ba0a81bb_fpkm", 
    "state": "released", 
    "workflow_type": "HTSeq - FPKM", 
    "analysis_id": "e49a624c-0753-48e8-bbec-b8ad0ceed636", 
    "created_datetime": "2016-05-30T18:31:41.547306-05:00"
  }, 
  "file_size": 527096, 
  "md5sum": "82f8fac591d62f7210b30a827c3d9a83", 
  "file_id": "6a392daa-24d8-4014-855b-cee55b4ba48d", 
  "data_type": "Gene Expression Quantification", 
  "state": "released", 
  "experimental_strategy": "RNA-Seq"
},{
  "data_format": "TXT", 
  "access": "open", 
  "associated_entities": [
    {
      "entity_submitter_id": "TCGA-34-5928-01A-11R-1820-07", 
      "entity_type": "aliquot", 
      "case_id": "7abb4883-60b7-4882-b946-1a4665889257", 
      "entity_id": "b9db5c2a-c5dd-4e58-905f-fefccd469f1f"
    }
  ], 
  "file_name": "42434e75-893e-4a9a-9008-6a3c2ea6dc7d.FPKM.txt.gz", 
  "submitter_id": "42434e75-893e-4a9a-9008-6a3c2ea6dc7d_fpkm", 
  "data_category": "Transcriptome Profiling", 
  "analysis": {
    "workflow_version": "v1", 
    "input_files": [
      {
        "data_format": "BAM", 
        "access": "controlled", 
        "file_name": "7664932f-1aee-4393-b4fc-5675d22c8069_gdc_realn_rehead.bam", 
        "submitter_id": "7664932f-1aee-4393-b4fc-5675d22c8069", 
        "data_category": "Sequencing Reads", 
        "file_size": 16522943895, 
        "platform": "Illumina", 
        "created_datetime": "2016-05-30T04:51:38.033598-05:00", 
        "updated_datetime": "2018-11-15T17:21:45.437138-06:00", 
        "md5sum": "817f36af05c2206efac88b17bf1e74ac", 
        "file_id": "039c55ab-527d-4fe3-bfd0-6d7626ee1675", 
        "data_type": "Aligned Reads", 
        "state": "released", 
        "experimental_strategy": "RNA-Seq"
      }
    ], 
    "updated_datetime": "2018-09-06T16:31:22.449726-05:00", 
    "workflow_link": "https://github.com/NCI-GDC/htseq-cwl", 
    "submitter_id": "42434e75-893e-4a9a-9008-6a3c2ea6dc7d_fpkm", 
    "state": "released", 
    "workflow_type": "HTSeq - FPKM", 
    "analysis_id": "bf160270-4b21-4ed6-937d-f7cea062e539", 
    "created_datetime": "2016-05-30T18:24:06.237777-05:00"
  }, 
  "file_size": 536320, 
  "md5sum": "408d39ce3f241366615135b68a96b22a", 
  "file_id": "3c6e4e5a-0327-45ca-8691-208225431acd", 
  "data_type": "Gene Expression Quantification", 
  "state": "released", 
  "experimental_strategy": "RNA-Seq"
},{
  "data_format": "TXT", 
  "access": "open", 
  "associated_entities": [
    {
      "entity_submitter_id": "TCGA-34-5927-01A-11R-1820-07", 
      "entity_type": "aliquot", 
      "case_id": "18f18672-2a23-4e26-987b-38c454ff46c7", 
      "entity_id": "a67dbc0f-e3b6-4043-8512-8cfb675ddd99"
    }
  ], 
  "file_name": "18ec943b-2068-467c-82df-07c60f4ed200.FPKM.txt.gz", 
  "submitter_id": "18ec943b-2068-467c-82df-07c60f4ed200_fpkm", 
  "data_category": "Transcriptome Profiling", 
  "analysis": {
    "workflow_version": "v1", 
    "input_files": [
      {
        "data_format": "BAM", 
        "access": "controlled", 
        "file_name": "75b2dcfb-a7e8-4f5a-8816-17331d712397_gdc_realn_rehead.bam", 
        "submitter_id": "75b2dcfb-a7e8-4f5a-8816-17331d712397", 
        "data_category": "Sequencing Reads", 
        "file_size": 11679570731, 
        "platform": "Illumina", 
        "created_datetime": "2016-05-26T09:09:25.248013-05:00", 
        "updated_datetime": "2018-11-15T21:56:00.379896-06:00", 
        "md5sum": "2347f5ffd1bda4cca3eba92450077826", 
        "file_id": "e0eeada8-39f0-4c87-9bec-bedac898049a", 
        "data_type": "Aligned Reads", 
        "state": "released", 
        "experimental_strategy": "RNA-Seq"
      }
    ], 
    "updated_datetime": "2018-09-06T16:31:22.449726-05:00", 
    "workflow_link": "https://github.com/NCI-GDC/htseq-cwl", 
    "submitter_id": "18ec943b-2068-467c-82df-07c60f4ed200_fpkm", 
    "state": "released", 
    "workflow_type": "HTSeq - FPKM", 
    "analysis_id": "2efeffad-4877-4d59-9b27-a30eaa4a2e6d", 
    "created_datetime": "2016-05-26T21:17:30.480500-05:00"
  }, 
  "file_size": 559290, 
  "md5sum": "37d48d0ee098814c17508e9565fadd01", 
  "file_id": "eba13e76-96e4-41fb-9342-794110f1037e", 
  "data_type": "Gene Expression Quantification", 
  "state": "released", 
  "experimental_strategy": "RNA-Seq"
},{
  "data_format": "TXT", 
  "access": "open", 
  "associated_entities": [
    {
      "entity_submitter_id": "TCGA-56-8082-01A-11R-2247-07", 
      "entity_type": "aliquot", 
      "case_id": "0e91d7b5-ce35-4671-ab9f-cfd5369b557c", 
      "entity_id": "4ec591d8-c168-4541-a685-f009d0c3da38"
    }
  ], 
  "file_name": "05997328-b037-4fe8-aa48-fd5a0fa4c235.FPKM.txt.gz", 
  "submitter_id": "05997328-b037-4fe8-aa48-fd5a0fa4c235_fpkm", 
  "data_category": "Transcriptome Profiling", 
  "analysis": {
    "workflow_version": "v1", 
    "input_files": [
      {
        "data_format": "BAM", 
        "access": "controlled", 
        "file_name": "88aa04f2-0a13-4264-839f-f6cfd9622778_gdc_realn_rehead.bam", 
        "submitter_id": "88aa04f2-0a13-4264-839f-f6cfd9622778", 
        "data_category": "Sequencing Reads", 
        "file_size": 6841631790, 
        "platform": "Illumina", 
        "created_datetime": "2016-05-26T02:14:39.247910-05:00", 
        "updated_datetime": "2018-11-15T21:56:00.379896-06:00", 
        "md5sum": "da49ad16f2f428526557c5f858087527", 
        "file_id": "e3bd4730-32d5-4787-be48-6060f9eefa9b", 
        "data_type": "Aligned Reads", 
        "state": "released", 
        "experimental_strategy": "RNA-Seq"
      }
    ], 
    "updated_datetime": "2018-09-06T16:31:22.449726-05:00", 
    "workflow_link": "https://github.com/NCI-GDC/htseq-cwl", 
    "submitter_id": "05997328-b037-4fe8-aa48-fd5a0fa4c235_fpkm", 
    "state": "released", 
    "workflow_type": "HTSeq - FPKM", 
    "analysis_id": "e4dda664-c43d-40d1-a2b9-be925b25ba6a", 
    "created_datetime": "2016-05-26T21:12:12.228717-05:00"
  }, 
  "file_size": 528468, 
  "md5sum": "627c7081fb8cdb3c80ae8091c42abeb7", 
  "file_id": "6326b40e-b4c6-4a3d-bfc7-3f916041377f", 
  "data_type": "Gene Expression Quantification", 
  "state": "released", 
  "experimental_strategy": "RNA-Seq"
},{
  "data_format": "TXT", 
  "access": "open", 
  "associated_entities": [
    {
      "entity_submitter_id": "TCGA-77-A5FZ-01A-31R-A27Q-07", 
      "entity_type": "aliquot", 
      "case_id": "775808ab-4b30-4473-a9ee-4ed2c18cfc2b", 
      "entity_id": "c57a55f6-bce1-4d76-8edc-6a4f78056bdc"
    }
  ], 
  "file_name": "d5c9122c-5a58-4da7-b01d-bbe8c7041bf5.FPKM.txt.gz", 
  "submitter_id": "d5c9122c-5a58-4da7-b01d-bbe8c7041bf5_fpkm", 
  "data_category": "Transcriptome Profiling", 
  "analysis": {
    "workflow_version": "v1", 
    "input_files": [
      {
        "data_format": "BAM", 
        "access": "controlled", 
        "file_name": "4f00f7d5-3c2f-4b3f-8359-3beab90051fa_gdc_realn_rehead.bam", 
        "submitter_id": "4f00f7d5-3c2f-4b3f-8359-3beab90051fa", 
        "data_category": "Sequencing Reads", 
        "file_size": 8317732895, 
        "platform": "Illumina", 
        "created_datetime": "2016-05-30T01:35:56.453348-05:00", 
        "updated_datetime": "2018-11-15T20:57:47.372612-06:00", 
        "md5sum": "9ac07571da206bc915ed7e9d143c1d7b", 
        "file_id": "5ee84161-9e2b-4f7a-9a2b-dd28e542b07a", 
        "data_type": "Aligned Reads", 
        "state": "released", 
        "experimental_strategy": "RNA-Seq"
      }
    ], 
    "updated_datetime": "2018-09-06T16:31:22.449726-05:00", 
    "workflow_link": "https://github.com/NCI-GDC/htseq-cwl", 
    "submitter_id": "d5c9122c-5a58-4da7-b01d-bbe8c7041bf5_fpkm", 
    "state": "released", 
    "workflow_type": "HTSeq - FPKM", 
    "analysis_id": "94cae2d6-2138-43a3-81c8-fed74914e622", 
    "created_datetime": "2016-05-30T18:22:30.301666-05:00"
  }, 
  "file_size": 527657, 
  "md5sum": "9d6563d490296e3afe906f75ca6f9f40", 
  "file_id": "60c982e5-1a2a-46ca-9834-c45b91eb732a", 
  "data_type": "Gene Expression Quantification", 
  "state": "released", 
  "experimental_strategy": "RNA-Seq"
},{
  "data_format": "TXT", 
  "access": "open", 
  "associated_entities": [
    {
      "entity_submitter_id": "TCGA-22-5483-01A-01R-1820-07", 
      "entity_type": "aliquot", 
      "case_id": "b162b3bf-8097-4466-b08f-6434f541038f", 
      "entity_id": "bfff9773-9089-4b7e-9470-f0ddcabae065"
    }
  ], 
  "file_name": "57dd7a80-e226-4e21-accb-cc944923100e.FPKM.txt.gz", 
  "submitter_id": "57dd7a80-e226-4e21-accb-cc944923100e_fpkm", 
  "data_category": "Transcriptome Profiling", 
  "analysis": {
    "workflow_version": "v1", 
    "input_files": [
      {
        "data_format": "BAM", 
        "access": "controlled", 
        "file_name": "ccf1367d-3138-4edf-bb97-5a401d7554b7_gdc_realn_rehead.bam", 
        "submitter_id": "ccf1367d-3138-4edf-bb97-5a401d7554b7", 
        "data_category": "Sequencing Reads", 
        "file_size": 14437318914, 
        "platform": "Illumina", 
        "created_datetime": "2016-05-28T21:53:56.735793-05:00", 
        "updated_datetime": "2018-11-15T21:12:37.513272-06:00", 
        "md5sum": "401df5df092eb9f4ca60e1151f2d0dd1", 
        "file_id": "7003b664-2b95-47f8-b0db-d7c8cdd3c85c", 
        "data_type": "Aligned Reads", 
        "state": "released", 
        "experimental_strategy": "RNA-Seq"
      }
    ], 
    "updated_datetime": "2018-09-06T16:31:22.449726-05:00", 
    "workflow_link": "https://github.com/NCI-GDC/htseq-cwl", 
    "submitter_id": "57dd7a80-e226-4e21-accb-cc944923100e_fpkm", 
    "state": "released", 
    "workflow_type": "HTSeq - FPKM", 
    "analysis_id": "fa4d773d-b98c-4777-aad5-922dced4cb78", 
    "created_datetime": "2016-05-29T10:57:45.238256-05:00"
  }, 
  "file_size": 544351, 
  "md5sum": "ab8220f76e330a7cc7ae2775075340b8", 
  "file_id": "f52103cb-c7f2-450b-8b2a-595403385d8f", 
  "data_type": "Gene Expression Quantification", 
  "state": "released", 
  "experimental_strategy": "RNA-Seq"
},{
  "data_format": "TXT", 
  "access": "open", 
  "associated_entities": [
    {
      "entity_submitter_id": "TCGA-63-A5MS-01A-11R-A26W-07", 
      "entity_type": "aliquot", 
      "case_id": "5f29578a-7606-4625-bd24-a194b3287024", 
      "entity_id": "920292b7-e792-4e3e-89f9-aa0c764aef74"
    }
  ], 
  "file_name": "5ac8c94d-2de4-48ce-87cd-f007fdc9ba54.FPKM.txt.gz", 
  "submitter_id": "5ac8c94d-2de4-48ce-87cd-f007fdc9ba54_fpkm", 
  "data_category": "Transcriptome Profiling", 
  "analysis": {
    "workflow_version": "v1", 
    "input_files": [
      {
        "data_format": "BAM", 
        "access": "controlled", 
        "file_name": "2b97929a-fa46-4cff-8a76-df118158220f_gdc_realn_rehead.bam", 
        "submitter_id": "2b97929a-fa46-4cff-8a76-df118158220f", 
        "data_category": "Sequencing Reads", 
        "file_size": 7320881568, 
        "platform": "Illumina", 
        "created_datetime": "2016-05-28T20:05:38.541861-05:00", 
        "updated_datetime": "2018-11-15T19:59:41.719344-06:00", 
        "md5sum": "ef816410f7ea04076f9a3db027602071", 
        "file_id": "0900ffe0-c1bf-4aa4-9c35-8e20ea427eea", 
        "data_type": "Aligned Reads", 
        "state": "released", 
        "experimental_strategy": "RNA-Seq"
      }
    ], 
    "updated_datetime": "2018-09-06T16:31:22.449726-05:00", 
    "workflow_link": "https://github.com/NCI-GDC/htseq-cwl", 
    "submitter_id": "5ac8c94d-2de4-48ce-87cd-f007fdc9ba54_fpkm", 
    "state": "released", 
    "workflow_type": "HTSeq - FPKM", 
    "analysis_id": "0d508a38-e0d9-409c-bd22-0ae83e52d59b", 
    "created_datetime": "2016-05-29T10:36:09.706002-05:00"
  }, 
  "file_size": 515836, 
  "md5sum": "92dcfdec649881fb082e2daa71c1c192", 
  "file_id": "d6102e43-44fb-453e-b763-2d581f2b7608", 
  "data_type": "Gene Expression Quantification", 
  "state": "released", 
  "experimental_strategy": "RNA-Seq"
},{
  "data_format": "TXT", 
  "access": "open", 
  "associated_entities": [
    {
      "entity_submitter_id": "TCGA-63-5128-01A-01R-1443-07", 
      "entity_type": "aliquot", 
      "case_id": "dce87821-a5cd-4415-ab0c-ac5ed2459929", 
      "entity_id": "4609abbc-9257-40f5-aaa3-176ab36ddd51"
    }
  ], 
  "file_name": "05ec8eb6-0940-49e0-ab1e-8ec6cd850bb9.FPKM.txt.gz", 
  "submitter_id": "05ec8eb6-0940-49e0-ab1e-8ec6cd850bb9_fpkm", 
  "data_category": "Transcriptome Profiling", 
  "analysis": {
    "workflow_version": "v1", 
    "input_files": [
      {
        "data_format": "BAM", 
        "access": "controlled", 
        "file_name": "6adf7dba-ee0c-4500-83c8-7fe457f3bfe2_gdc_realn_rehead.bam", 
        "submitter_id": "6adf7dba-ee0c-4500-83c8-7fe457f3bfe2", 
        "data_category": "Sequencing Reads", 
        "file_size": 8946563733, 
        "platform": "Illumina", 
        "created_datetime": "2016-05-28T22:46:51.691655-05:00", 
        "updated_datetime": "2018-11-15T20:20:28.822215-06:00", 
        "md5sum": "ed2e84c13dcc533bcfabb011115cb5f3", 
        "file_id": "2f093cc6-ec85-42ae-8d4b-b4a4d5ebe7ec", 
        "data_type": "Aligned Reads", 
        "state": "released", 
        "experimental_strategy": "RNA-Seq"
      }
    ], 
    "updated_datetime": "2018-09-06T16:31:22.449726-05:00", 
    "workflow_link": "https://github.com/NCI-GDC/htseq-cwl", 
    "submitter_id": "05ec8eb6-0940-49e0-ab1e-8ec6cd850bb9_fpkm", 
    "state": "released", 
    "workflow_type": "HTSeq - FPKM", 
    "analysis_id": "5b3fa3d0-b673-4115-baee-1a9e5e201d88", 
    "created_datetime": "2016-05-29T11:08:26.095190-05:00"
  }, 
  "file_size": 529156, 
  "md5sum": "54f6fd8036ba1c4e00ad1dc90c3dfd4a", 
  "file_id": "1b0388e3-721c-4343-9ab2-01ebacd2aeb3", 
  "data_type": "Gene Expression Quantification", 
  "state": "released", 
  "experimental_strategy": "RNA-Seq"
},{
  "data_format": "TXT", 
  "access": "open", 
  "associated_entities": [
    {
      "entity_submitter_id": "TCGA-60-2721-01A-01R-0851-07", 
      "entity_type": "aliquot", 
      "case_id": "bcd78677-98d5-4403-8313-e1fbd76e8ef7", 
      "entity_id": "ac70793d-cc2c-48c8-a6f7-12b4c319364a"
    }
  ], 
  "file_name": "cfffb137-1ebf-4c5b-9f38-ac28c191c132.FPKM.txt.gz", 
  "submitter_id": "cfffb137-1ebf-4c5b-9f38-ac28c191c132_fpkm", 
  "annotations": [
    {
      "entity_submitter_id": "TCGA-60-2721", 
      "notes": "[intgen.org]: Subject has Hx of prior malignancy", 
      "submitter_id": "744", 
      "classification": "Notification", 
      "entity_id": "bcd78677-98d5-4403-8313-e1fbd76e8ef7", 
      "created_datetime": "2010-10-11T00:00:00", 
      "annotation_id": "df550648-7c63-579a-bfe9-1c106995173e", 
      "entity_type": "case", 
      "updated_datetime": "2018-08-23T16:28:11.210272-05:00", 
      "case_id": "bcd78677-98d5-4403-8313-e1fbd76e8ef7", 
      "state": "released", 
      "category": "Prior malignancy", 
      "status": "Approved"
    }
  ], 
  "data_category": "Transcriptome Profiling", 
  "analysis": {
    "workflow_version": "v1", 
    "input_files": [
      {
        "data_format": "BAM", 
        "access": "controlled", 
        "file_name": "872644ee-db6b-48c9-a2ee-0c306cda00ef_gdc_realn_rehead.bam", 
        "submitter_id": "872644ee-db6b-48c9-a2ee-0c306cda00ef", 
        "data_category": "Sequencing Reads", 
        "file_size": 9258139429, 
        "platform": "Illumina", 
        "created_datetime": "2016-05-29T11:40:08.183752-05:00", 
        "updated_datetime": "2018-11-15T21:12:37.513272-06:00", 
        "md5sum": "360b015c6f7611d21a7fab0b0a64068c", 
        "file_id": "70a5549e-b93d-4440-8968-85a0826b3a29", 
        "data_type": "Aligned Reads", 
        "state": "released", 
        "experimental_strategy": "RNA-Seq"
      }
    ], 
    "updated_datetime": "2018-09-06T16:31:22.449726-05:00", 
    "workflow_link": "https://github.com/NCI-GDC/htseq-cwl", 
    "submitter_id": "cfffb137-1ebf-4c5b-9f38-ac28c191c132_fpkm", 
    "state": "released", 
    "workflow_type": "HTSeq - FPKM", 
    "analysis_id": "04f5daea-f17f-46fd-88c4-4ee173181c84", 
    "created_datetime": "2016-05-30T18:41:22.538218-05:00"
  }, 
  "file_size": 545035, 
  "md5sum": "b373919c8bf81220cb17dd32c122e977", 
  "file_id": "45507be7-3727-45c1-9b15-229709d2df98", 
  "data_type": "Gene Expression Quantification", 
  "state": "released", 
  "experimental_strategy": "RNA-Seq"
},{
  "data_format": "TXT", 
  "access": "open", 
  "associated_entities": [
    {
      "entity_submitter_id": "TCGA-98-7454-01A-11R-2045-07", 
      "entity_type": "aliquot", 
      "case_id": "ae343aae-7273-4c46-826d-01377bed5a75", 
      "entity_id": "0e199130-3ee6-4172-93f9-db55c11e61b3"
    }
  ], 
  "file_name": "f35e503d-eef5-4ecd-979c-91ba4c585402.FPKM.txt.gz", 
  "submitter_id": "f35e503d-eef5-4ecd-979c-91ba4c585402_fpkm", 
  "data_category": "Transcriptome Profiling", 
  "analysis": {
    "workflow_version": "v1", 
    "input_files": [
      {
        "data_format": "BAM", 
        "access": "controlled", 
        "file_name": "fb8fcf8e-e393-41df-8424-38342c2a5271_gdc_realn_rehead.bam", 
        "submitter_id": "fb8fcf8e-e393-41df-8424-38342c2a5271", 
        "data_category": "Sequencing Reads", 
        "file_size": 11917806670, 
        "platform": "Illumina", 
        "created_datetime": "2016-05-28T17:28:32.703413-05:00", 
        "updated_datetime": "2018-11-15T20:57:47.372612-06:00", 
        "md5sum": "b5dfb1e567f2118907c812c870d7968d", 
        "file_id": "606e3f5d-99ce-4e71-826c-dcb69b8c4476", 
        "data_type": "Aligned Reads", 
        "state": "released", 
        "experimental_strategy": "RNA-Seq"
      }
    ], 
    "updated_datetime": "2018-09-06T16:31:22.449726-05:00", 
    "workflow_link": "https://github.com/NCI-GDC/htseq-cwl", 
    "submitter_id": "f35e503d-eef5-4ecd-979c-91ba4c585402_fpkm", 
    "state": "released", 
    "workflow_type": "HTSeq - FPKM", 
    "analysis_id": "ac62f623-d2a6-4904-9885-2c67510f5236", 
    "created_datetime": "2016-05-29T10:55:57.401752-05:00"
  }, 
  "file_size": 542751, 
  "md5sum": "52808f7099a12adbf46df31f614e0957", 
  "file_id": "6aa2289e-4ce3-4910-8242-08ab893e1071", 
  "data_type": "Gene Expression Quantification", 
  "state": "released", 
  "experimental_strategy": "RNA-Seq"
},{
  "data_format": "TXT", 
  "access": "open", 
  "associated_entities": [
    {
      "entity_submitter_id": "TCGA-63-A5MJ-01A-11R-A27Q-07", 
      "entity_type": "aliquot", 
      "case_id": "63d2a48d-50ec-4e84-86e7-c4b74c49d08f", 
      "entity_id": "518b950c-2097-407c-afa5-a4779cb221aa"
    }
  ], 
  "file_name": "9122c06e-4939-451f-af53-56d68bf65e76.FPKM.txt.gz", 
  "submitter_id": "9122c06e-4939-451f-af53-56d68bf65e76_fpkm", 
  "data_category": "Transcriptome Profiling", 
  "analysis": {
    "workflow_version": "v1", 
    "input_files": [
      {
        "data_format": "BAM", 
        "access": "controlled", 
        "file_name": "c8e9d8d2-d04c-4a70-9817-0767b3687737_gdc_realn_rehead.bam", 
        "submitter_id": "c8e9d8d2-d04c-4a70-9817-0767b3687737", 
        "data_category": "Sequencing Reads", 
        "file_size": 10363840472, 
        "platform": "Illumina", 
        "created_datetime": "2016-05-29T03:57:33.881883-05:00", 
        "updated_datetime": "2018-11-15T21:38:44.655215-06:00", 
        "md5sum": "1ec9acef7636551e6f24352e2e2a6b56", 
        "file_id": "b78e37ed-e530-4eb7-b3d3-78a3c7cd9ef8", 
        "data_type": "Aligned Reads", 
        "state": "released", 
        "experimental_strategy": "RNA-Seq"
      }
    ], 
    "updated_datetime": "2018-09-06T16:31:22.449726-05:00", 
    "workflow_link": "https://github.com/NCI-GDC/htseq-cwl", 
    "submitter_id": "9122c06e-4939-451f-af53-56d68bf65e76_fpkm", 
    "state": "released", 
    "workflow_type": "HTSeq - FPKM", 
    "analysis_id": "a91e504c-8e0f-4c12-840f-c4de9517b1ca", 
    "created_datetime": "2016-05-29T10:38:46.393701-05:00"
  }, 
  "file_size": 533808, 
  "md5sum": "762b77a491741f65cd310e0ca4672ff6", 
  "file_id": "eacff948-6fbc-406c-9fa0-4cc0a0ffa69f", 
  "data_type": "Gene Expression Quantification", 
  "state": "released", 
  "experimental_strategy": "RNA-Seq"
},{
  "data_format": "TXT", 
  "access": "open", 
  "associated_entities": [
    {
      "entity_submitter_id": "TCGA-56-7730-01A-11R-2125-07", 
      "entity_type": "aliquot", 
      "case_id": "8bb3ed57-6e48-4c90-bcf2-baf9a843398f", 
      "entity_id": "a632cbdb-7a01-42e2-8118-20103917cc8e"
    }
  ], 
  "file_name": "a80301cb-eca4-4d79-99f9-d32a29c39b6b.FPKM.txt.gz", 
  "submitter_id": "a80301cb-eca4-4d79-99f9-d32a29c39b6b_fpkm", 
  "data_category": "Transcriptome Profiling", 
  "analysis": {
    "workflow_version": "v1", 
    "input_files": [
      {
        "data_format": "BAM", 
        "access": "controlled", 
        "file_name": "5bc45495-cdc7-47e5-9f76-8d05410a2d78_gdc_realn_rehead.bam", 
        "submitter_id": "5bc45495-cdc7-47e5-9f76-8d05410a2d78", 
        "data_category": "Sequencing Reads", 
        "file_size": 13073847137, 
        "platform": "Illumina", 
        "created_datetime": "2016-05-29T00:40:06.679964-05:00", 
        "updated_datetime": "2018-11-15T20:46:44.319330-06:00", 
        "md5sum": "f8fb367d5c16ea2d24a05cd374ff1127", 
        "file_id": "4251f543-bc70-404b-835b-ab20dc983037", 
        "data_type": "Aligned Reads", 
        "state": "released", 
        "experimental_strategy": "RNA-Seq"
      }
    ], 
    "updated_datetime": "2018-09-06T16:31:22.449726-05:00", 
    "workflow_link": "https://github.com/NCI-GDC/htseq-cwl", 
    "submitter_id": "a80301cb-eca4-4d79-99f9-d32a29c39b6b_fpkm", 
    "state": "released", 
    "workflow_type": "HTSeq - FPKM", 
    "analysis_id": "a1f6a178-6991-4c7e-ac8b-340ed6eff121", 
    "created_datetime": "2016-05-29T10:49:14.199671-05:00"
  }, 
  "file_size": 550300, 
  "md5sum": "67a02078d4ca3528bc0fb0a18960b519", 
  "file_id": "dbdb2646-f7af-4520-ad14-93b11026b66d", 
  "data_type": "Gene Expression Quantification", 
  "state": "released", 
  "experimental_strategy": "RNA-Seq"
},{
  "data_format": "TXT", 
  "access": "open", 
  "associated_entities": [
    {
      "entity_submitter_id": "TCGA-18-3406-01A-01R-0980-07", 
      "entity_type": "aliquot", 
      "case_id": "95b83006-02c9-4c4d-bf84-a45115f7d86d", 
      "entity_id": "99516b1e-9ee2-48d9-90e4-e78370eccef6"
    }
  ], 
  "file_name": "4b539965-2208-4574-8281-6109028eeec3.FPKM.txt.gz", 
  "submitter_id": "4b539965-2208-4574-8281-6109028eeec3_fpkm", 
  "annotations": [
    {
      "entity_submitter_id": "TCGA-18-3406", 
      "notes": "Prior malignancy L LUSC. No systemic chemotherapy or radiation.", 
      "submitter_id": "11709", 
      "classification": "Notification", 
      "entity_id": "95b83006-02c9-4c4d-bf84-a45115f7d86d", 
      "created_datetime": "2012-10-31T00:00:00", 
      "annotation_id": "425f042c-0d60-51be-8ffc-69b39c3b4ad4", 
      "entity_type": "case", 
      "updated_datetime": "2018-08-23T16:32:20.747393-05:00", 
      "case_id": "95b83006-02c9-4c4d-bf84-a45115f7d86d", 
      "state": "released", 
      "category": "Prior malignancy", 
      "status": "Approved"
    }
  ], 
  "data_category": "Transcriptome Profiling", 
  "analysis": {
    "workflow_version": "v1", 
    "input_files": [
      {
        "data_format": "BAM", 
        "access": "controlled", 
        "file_name": "d3bbc729-bbe8-47be-a91c-e7e470e7cc6b_gdc_realn_rehead.bam", 
        "submitter_id": "d3bbc729-bbe8-47be-a91c-e7e470e7cc6b", 
        "data_category": "Sequencing Reads", 
        "file_size": 6278259041, 
        "platform": "Illumina", 
        "created_datetime": "2016-05-29T11:15:26.982890-05:00", 
        "updated_datetime": "2018-11-15T21:12:37.513272-06:00", 
        "md5sum": "0edc89a09a73caddf45200d75d464d86", 
        "file_id": "7fdba8d6-2056-4efe-9e6e-67a4089cd9de", 
        "data_type": "Aligned Reads", 
        "state": "released", 
        "experimental_strategy": "RNA-Seq"
      }
    ], 
    "updated_datetime": "2018-09-06T16:31:22.449726-05:00", 
    "workflow_link": "https://github.com/NCI-GDC/htseq-cwl", 
    "submitter_id": "4b539965-2208-4574-8281-6109028eeec3_fpkm", 
    "state": "released", 
    "workflow_type": "HTSeq - FPKM", 
    "analysis_id": "5aae187e-6010-4423-aa3f-52d2df1c63a9", 
    "created_datetime": "2016-05-30T18:29:03.517039-05:00"
  }, 
  "file_size": 509530, 
  "md5sum": "274536488d013b7bd9cf1d8728c66a2a", 
  "file_id": "a8717499-06d2-4931-b961-202f4e7ac6e6", 
  "data_type": "Gene Expression Quantification", 
  "state": "released", 
  "experimental_strategy": "RNA-Seq"
},{
  "data_format": "TXT", 
  "access": "open", 
  "associated_entities": [
    {
      "entity_submitter_id": "TCGA-77-7465-01A-11R-2045-07", 
      "entity_type": "aliquot", 
      "case_id": "188fe74b-a62b-47a0-9069-5c3a2837ee05", 
      "entity_id": "432b9ce2-3ef5-4343-896f-bc91c59035fd"
    }
  ], 
  "file_name": "2c1a9f5c-aef9-425b-9877-ccaf6832c62f.FPKM.txt.gz", 
  "submitter_id": "2c1a9f5c-aef9-425b-9877-ccaf6832c62f_fpkm", 
  "data_category": "Transcriptome Profiling", 
  "analysis": {
    "workflow_version": "v1", 
    "input_files": [
      {
        "data_format": "BAM", 
        "access": "controlled", 
        "file_name": "c8ecd155-9fcf-4d60-a41b-ff29b7d925cc_gdc_realn_rehead.bam", 
        "submitter_id": "c8ecd155-9fcf-4d60-a41b-ff29b7d925cc", 
        "data_category": "Sequencing Reads", 
        "file_size": 8218931003, 
        "platform": "Illumina", 
        "created_datetime": "2016-05-26T08:51:29.044921-05:00", 
        "updated_datetime": "2018-11-15T21:21:29.863147-06:00", 
        "md5sum": "58a22942ae0768e400649cea8ef3be95", 
        "file_id": "8bd4f042-bd4a-44e1-88fd-71e51b30e0e6", 
        "data_type": "Aligned Reads", 
        "state": "released", 
        "experimental_strategy": "RNA-Seq"
      }
    ], 
    "updated_datetime": "2018-09-06T16:31:22.449726-05:00", 
    "workflow_link": "https://github.com/NCI-GDC/htseq-cwl", 
    "submitter_id": "2c1a9f5c-aef9-425b-9877-ccaf6832c62f_fpkm", 
    "state": "released", 
    "workflow_type": "HTSeq - FPKM", 
    "analysis_id": "d967a932-352d-4479-9f30-86b64afde879", 
    "created_datetime": "2016-05-26T21:17:17.749702-05:00"
  }, 
  "file_size": 537440, 
  "md5sum": "4c99344370fca37c570d2c62820258ce", 
  "file_id": "d8b786d6-361c-4ee9-a077-8acc41942558", 
  "data_type": "Gene Expression Quantification", 
  "state": "released", 
  "experimental_strategy": "RNA-Seq"
},{
  "data_format": "TXT", 
  "access": "open", 
  "associated_entities": [
    {
      "entity_submitter_id": "TCGA-33-4589-01A-01R-1443-07", 
      "entity_type": "aliquot", 
      "case_id": "49f975ea-a1cf-4a9b-bf13-030c68cc99e4", 
      "entity_id": "5a6bed81-2364-4681-b659-af68a1028512"
    }
  ], 
  "file_name": "b3fa647e-762b-4f37-9179-e7d60a4561ee.FPKM.txt.gz", 
  "submitter_id": "b3fa647e-762b-4f37-9179-e7d60a4561ee_fpkm", 
  "annotations": [
    {
      "entity_submitter_id": "TCGA-33-4589", 
      "notes": "Prior malignancy SCC of the tongue treated with locoregional radiation.", 
      "submitter_id": "11936", 
      "classification": "Notification", 
      "entity_id": "49f975ea-a1cf-4a9b-bf13-030c68cc99e4", 
      "created_datetime": "2012-11-10T00:00:00", 
      "annotation_id": "7264f17f-6b6d-5d17-9ce4-648cf77abfdf", 
      "entity_type": "case", 
      "updated_datetime": "2018-08-23T16:32:20.747393-05:00", 
      "case_id": "49f975ea-a1cf-4a9b-bf13-030c68cc99e4", 
      "state": "released", 
      "category": "History of acceptable prior treatment related to a prior/other malignancy", 
      "status": "Approved"
    }, 
    {
      "entity_submitter_id": "TCGA-33-4589", 
      "notes": "Prior malignancy SCC of the tongue treated with locoregional radiation.", 
      "submitter_id": "11723", 
      "classification": "Notification", 
      "entity_id": "49f975ea-a1cf-4a9b-bf13-030c68cc99e4", 
      "created_datetime": "2012-10-31T00:00:00", 
      "annotation_id": "2d3a860d-81e6-5ae7-8cee-a8bcf5f07621", 
      "entity_type": "case", 
      "updated_datetime": "2018-08-23T16:28:11.210272-05:00", 
      "case_id": "49f975ea-a1cf-4a9b-bf13-030c68cc99e4", 
      "state": "released", 
      "category": "Prior malignancy", 
      "status": "Approved"
    }
  ], 
  "data_category": "Transcriptome Profiling", 
  "analysis": {
    "workflow_version": "v1", 
    "input_files": [
      {
        "data_format": "BAM", 
        "access": "controlled", 
        "file_name": "f33c07aa-86ee-43c5-aa77-e8497bcf1d87_gdc_realn_rehead.bam", 
        "submitter_id": "f33c07aa-86ee-43c5-aa77-e8497bcf1d87", 
        "data_category": "Sequencing Reads", 
        "file_size": 8631349108, 
        "platform": "Illumina", 
        "created_datetime": "2016-05-27T21:00:53.319522-05:00", 
        "updated_datetime": "2018-11-15T20:20:28.822215-06:00", 
        "md5sum": "b0bc0fd40ce75cffa3b41d28da012ec8", 
        "file_id": "35bd2f68-a793-42af-b779-a2962d153d55", 
        "data_type": "Aligned Reads", 
        "state": "released", 
        "experimental_strategy": "RNA-Seq"
      }
    ], 
    "updated_datetime": "2018-09-06T16:31:22.449726-05:00", 
    "workflow_link": "https://github.com/NCI-GDC/htseq-cwl", 
    "submitter_id": "b3fa647e-762b-4f37-9179-e7d60a4561ee_fpkm", 
    "state": "released", 
    "workflow_type": "HTSeq - FPKM", 
    "analysis_id": "9be9d432-0a25-4a26-a56f-4ff1ca174b5c", 
    "created_datetime": "2016-05-29T10:23:57.389904-05:00"
  }, 
  "file_size": 476095, 
  "md5sum": "b4f7d1f4d39213268c9b90958aa843ae", 
  "file_id": "752bf6b9-a679-4946-b390-b8760e121cb0", 
  "data_type": "Gene Expression Quantification", 
  "state": "released", 
  "experimental_strategy": "RNA-Seq"
},{
  "data_format": "TXT", 
  "access": "open", 
  "associated_entities": [
    {
      "entity_submitter_id": "TCGA-77-8145-01A-11R-2247-07", 
      "entity_type": "aliquot", 
      "case_id": "7ff92b3b-e810-42e2-9aa3-3e2335bb0f4a", 
      "entity_id": "4b0015ac-a48c-4a48-b32f-8f62a84ebecd"
    }
  ], 
  "file_name": "4cb2135b-2e60-4f63-826e-5749fa7634b7.FPKM.txt.gz", 
  "submitter_id": "4cb2135b-2e60-4f63-826e-5749fa7634b7_fpkm", 
  "data_category": "Transcriptome Profiling", 
  "analysis": {
    "workflow_version": "v1", 
    "input_files": [
      {
        "data_format": "BAM", 
        "access": "controlled", 
        "file_name": "2ca71503-1fd4-4ed4-bdb9-2eab8470c361_gdc_realn_rehead.bam", 
        "submitter_id": "2ca71503-1fd4-4ed4-bdb9-2eab8470c361", 
        "data_category": "Sequencing Reads", 
        "file_size": 3662226711, 
        "platform": "Illumina", 
        "created_datetime": "2016-05-30T09:50:19.802708-05:00", 
        "updated_datetime": "2018-11-15T20:20:28.822215-06:00", 
        "md5sum": "1c2ef006cf8f5e63457ac700f2372b09", 
        "file_id": "2860fca4-bab8-4077-af7d-90d8b01f3736", 
        "data_type": "Aligned Reads", 
        "state": "released", 
        "experimental_strategy": "RNA-Seq"
      }
    ], 
    "updated_datetime": "2018-09-06T16:31:22.449726-05:00", 
    "workflow_link": "https://github.com/NCI-GDC/htseq-cwl", 
    "submitter_id": "4cb2135b-2e60-4f63-826e-5749fa7634b7_fpkm", 
    "state": "released", 
    "workflow_type": "HTSeq - FPKM", 
    "analysis_id": "105e84a3-e681-427d-b84f-c9766a1d933e", 
    "created_datetime": "2016-05-30T18:26:35.497937-05:00"
  }, 
  "file_size": 512039, 
  "md5sum": "8561fe3054d734c4d76d496742085903", 
  "file_id": "139b3f82-d24d-4c88-b314-d841e7b39422", 
  "data_type": "Gene Expression Quantification", 
  "state": "released", 
  "experimental_strategy": "RNA-Seq"
},{
  "data_format": "TXT", 
  "access": "open", 
  "associated_entities": [
    {
      "entity_submitter_id": "TCGA-XC-AA0X-01A-32R-A405-07", 
      "entity_type": "aliquot", 
      "case_id": "ddac166a-425a-4fce-8df8-f945a2eaa198", 
      "entity_id": "5d5091c3-27b2-4152-a5b2-64bc7fd16942"
    }
  ], 
  "file_name": "007d074e-3b7c-484b-b757-1a60e1172506.FPKM.txt.gz", 
  "submitter_id": "007d074e-3b7c-484b-b757-1a60e1172506_fpkm", 
  "data_category": "Transcriptome Profiling", 
  "analysis": {
    "workflow_version": "v1", 
    "input_files": [
      {
        "data_format": "BAM", 
        "access": "controlled", 
        "file_name": "d90cd0c9-af70-4948-b395-d8ecb1d96874_gdc_realn_rehead.bam", 
        "submitter_id": "d90cd0c9-af70-4948-b395-d8ecb1d96874", 
        "data_category": "Sequencing Reads", 
        "file_size": 6336465780, 
        "platform": "Illumina", 
        "created_datetime": "2016-05-28T23:42:28.728971-05:00", 
        "updated_datetime": "2018-11-15T21:12:37.513272-06:00", 
        "md5sum": "01aa73c24acc5a945881eab42deb5e5c", 
        "file_id": "73416b2f-f0ca-4af3-8abc-03010c9bed12", 
        "data_type": "Aligned Reads", 
        "state": "released", 
        "experimental_strategy": "RNA-Seq"
      }
    ], 
    "updated_datetime": "2018-09-06T16:31:22.449726-05:00", 
    "workflow_link": "https://github.com/NCI-GDC/htseq-cwl", 
    "submitter_id": "007d074e-3b7c-484b-b757-1a60e1172506_fpkm", 
    "state": "released", 
    "workflow_type": "HTSeq - FPKM", 
    "analysis_id": "8b18b75c-d397-494f-8a44-329120d64c2c", 
    "created_datetime": "2016-05-29T11:08:55.859513-05:00"
  }, 
  "file_size": 536261, 
  "md5sum": "8ef5a140304167b89e086fdee9c644e3", 
  "file_id": "7e4abfa8-1b33-49e6-b750-190fc6bf83c8", 
  "data_type": "Gene Expression Quantification", 
  "state": "released", 
  "experimental_strategy": "RNA-Seq"
},{
  "data_format": "TXT", 
  "access": "open", 
  "associated_entities": [
    {
      "entity_submitter_id": "TCGA-39-5021-01A-01R-1443-07", 
      "entity_type": "aliquot", 
      "case_id": "e7020168-1afe-4361-800a-8979aafca12a", 
      "entity_id": "05e29bda-269a-4b56-b179-8b56867c036e"
    }
  ], 
  "file_name": "ea440a6e-8009-4fbe-a650-bfdd88f60cd6.FPKM.txt.gz", 
  "submitter_id": "ea440a6e-8009-4fbe-a650-bfdd88f60cd6_fpkm", 
  "data_category": "Transcriptome Profiling", 
  "analysis": {
    "workflow_version": "v1", 
    "input_files": [
      {
        "data_format": "BAM", 
        "access": "controlled", 
        "file_name": "4c9ab050-bfc5-4dd5-b392-b6e60a6cebbc_gdc_realn_rehead.bam", 
        "submitter_id": "4c9ab050-bfc5-4dd5-b392-b6e60a6cebbc", 
        "data_category": "Sequencing Reads", 
        "file_size": 5965917374, 
        "platform": "Illumina", 
        "created_datetime": "2016-05-29T09:46:16.786381-05:00", 
        "updated_datetime": "2018-11-15T21:30:06.924734-06:00", 
        "md5sum": "8235142ef172482cc7b01281176be1e4", 
        "file_id": "9babf3f8-d939-4d6b-9548-88a41be10b05", 
        "data_type": "Aligned Reads", 
        "state": "released", 
        "experimental_strategy": "RNA-Seq"
      }
    ], 
    "updated_datetime": "2018-09-06T16:31:22.449726-05:00", 
    "workflow_link": "https://github.com/NCI-GDC/htseq-cwl", 
    "submitter_id": "ea440a6e-8009-4fbe-a650-bfdd88f60cd6_fpkm", 
    "state": "released", 
    "workflow_type": "HTSeq - FPKM", 
    "analysis_id": "1a79e975-3aa8-4ff5-9831-e8826b4df094", 
    "created_datetime": "2016-05-29T11:14:47.500720-05:00"
  }, 
  "file_size": 522320, 
  "md5sum": "53fe60ce855b12d410c96e0dd0a9e86e", 
  "file_id": "a0551071-032f-43d8-840b-be470449f06f", 
  "data_type": "Gene Expression Quantification", 
  "state": "released", 
  "experimental_strategy": "RNA-Seq"
},{
  "data_format": "TXT", 
  "access": "open", 
  "associated_entities": [
    {
      "entity_submitter_id": "TCGA-85-7950-01A-11R-2187-07", 
      "entity_type": "aliquot", 
      "case_id": "ee54896d-0895-47fe-b432-ef922deba5d8", 
      "entity_id": "15746ad6-9014-45b3-841f-3a3f39bc2f84"
    }
  ], 
  "file_name": "aeb170cb-b227-4033-9e15-3d6d6102d856.FPKM.txt.gz", 
  "submitter_id": "aeb170cb-b227-4033-9e15-3d6d6102d856_fpkm", 
  "data_category": "Transcriptome Profiling", 
  "analysis": {
    "workflow_version": "v1", 
    "input_files": [
      {
        "data_format": "BAM", 
        "access": "controlled", 
        "file_name": "6984868b-3380-4afe-9721-68ff9f03b7df_gdc_realn_rehead.bam", 
        "submitter_id": "6984868b-3380-4afe-9721-68ff9f03b7df", 
        "data_category": "Sequencing Reads", 
        "file_size": 5873514241, 
        "platform": "Illumina", 
        "created_datetime": "2016-05-29T18:02:10.151618-05:00", 
        "updated_datetime": "2018-11-15T21:30:06.924734-06:00", 
        "md5sum": "b6d393f01c7075b3ce69b1f4362dd9d0", 
        "file_id": "a009d77e-2450-4c3d-a319-7681eb92c72f", 
        "data_type": "Aligned Reads", 
        "state": "released", 
        "experimental_strategy": "RNA-Seq"
      }
    ], 
    "updated_datetime": "2018-09-06T16:31:22.449726-05:00", 
    "workflow_link": "https://github.com/NCI-GDC/htseq-cwl", 
    "submitter_id": "aeb170cb-b227-4033-9e15-3d6d6102d856_fpkm", 
    "state": "released", 
    "workflow_type": "HTSeq - FPKM", 
    "analysis_id": "fe63638a-478a-408f-a54d-8e59cfc75ead", 
    "created_datetime": "2016-05-30T18:58:23.869134-05:00"
  }, 
  "file_size": 538799, 
  "md5sum": "24ecdb91fd9c3efc69fea32b82c42c44", 
  "file_id": "b2b1efda-b718-4d5f-8733-38b71fb254a1", 
  "data_type": "Gene Expression Quantification", 
  "state": "released", 
  "experimental_strategy": "RNA-Seq"
},{
  "data_format": "TXT", 
  "access": "open", 
  "associated_entities": [
    {
      "entity_submitter_id": "TCGA-56-8304-01A-11R-2326-07", 
      "entity_type": "aliquot", 
      "case_id": "861d45aa-b15d-4e7e-b751-f55a64c4cac3", 
      "entity_id": "d5af268a-0e5d-4115-a44e-866997aff778"
    }
  ], 
  "file_name": "23bd99eb-f3b4-4c47-9eed-b71aa24f5112.FPKM.txt.gz", 
  "submitter_id": "23bd99eb-f3b4-4c47-9eed-b71aa24f5112_fpkm", 
  "data_category": "Transcriptome Profiling", 
  "analysis": {
    "workflow_version": "v1", 
    "input_files": [
      {
        "data_format": "BAM", 
        "access": "controlled", 
        "file_name": "2c677a6e-2c90-4b16-aca8-6c277f0fece6_gdc_realn_rehead.bam", 
        "submitter_id": "2c677a6e-2c90-4b16-aca8-6c277f0fece6", 
        "data_category": "Sequencing Reads", 
        "file_size": 7127807443, 
        "platform": "Illumina", 
        "created_datetime": "2016-05-28T16:59:41.014076-05:00", 
        "updated_datetime": "2018-11-15T22:04:38.004773-06:00", 
        "md5sum": "55cffc247ec706e7f5dc65d648717ed1", 
        "file_id": "f01a662a-7c5b-49d1-8866-330c0d4ca7e1", 
        "data_type": "Aligned Reads", 
        "state": "released", 
        "experimental_strategy": "RNA-Seq"
      }
    ], 
    "updated_datetime": "2018-09-06T16:31:22.449726-05:00", 
    "workflow_link": "https://github.com/NCI-GDC/htseq-cwl", 
    "submitter_id": "23bd99eb-f3b4-4c47-9eed-b71aa24f5112_fpkm", 
    "state": "released", 
    "workflow_type": "HTSeq - FPKM", 
    "analysis_id": "189629cd-5674-4136-96ea-01cc4d30bdf8", 
    "created_datetime": "2016-05-29T10:45:39.821232-05:00"
  }, 
  "file_size": 514299, 
  "md5sum": "5abb602ab05570244326ac683dc99816", 
  "file_id": "7117b7d0-d972-4c77-b93c-1f19e76dc985", 
  "data_type": "Gene Expression Quantification", 
  "state": "released", 
  "experimental_strategy": "RNA-Seq"
},{
  "data_format": "TXT", 
  "access": "open", 
  "associated_entities": [
    {
      "entity_submitter_id": "TCGA-NC-A5HE-01A-11R-A26W-07", 
      "entity_type": "aliquot", 
      "case_id": "d5c24c76-2e98-41df-b17d-b53c0b5e7787", 
      "entity_id": "d9e4265e-0f8f-459a-915e-70fdc963668f"
    }
  ], 
  "file_name": "3534ddc7-f786-47c4-aa7a-d3b4dc8824d9.FPKM.txt.gz", 
  "submitter_id": "3534ddc7-f786-47c4-aa7a-d3b4dc8824d9_fpkm", 
  "data_category": "Transcriptome Profiling", 
  "analysis": {
    "workflow_version": "v1", 
    "input_files": [
      {
        "data_format": "BAM", 
        "access": "controlled", 
        "file_name": "6056e056-1b4b-44de-8bbc-a995fc77fa1d_gdc_realn_rehead.bam", 
        "submitter_id": "6056e056-1b4b-44de-8bbc-a995fc77fa1d", 
        "data_category": "Sequencing Reads", 
        "file_size": 8529833287, 
        "platform": "Illumina", 
        "created_datetime": "2016-05-30T12:30:12.686927-05:00", 
        "updated_datetime": "2018-11-15T20:57:47.372612-06:00", 
        "md5sum": "0527b1f3434b0d1ee1d2f3de758f86ad", 
        "file_id": "66b757f5-36d4-48d2-a37b-a522423126e7", 
        "data_type": "Aligned Reads", 
        "state": "released", 
        "experimental_strategy": "RNA-Seq"
      }
    ], 
    "updated_datetime": "2018-09-06T16:31:22.449726-05:00", 
    "workflow_link": "https://github.com/NCI-GDC/htseq-cwl", 
    "submitter_id": "3534ddc7-f786-47c4-aa7a-d3b4dc8824d9_fpkm", 
    "state": "released", 
    "workflow_type": "HTSeq - FPKM", 
    "analysis_id": "73fdd1cc-59ff-4a43-a896-5f282a509dde", 
    "created_datetime": "2016-05-30T18:53:34.166634-05:00"
  }, 
  "file_size": 529428, 
  "md5sum": "9da0192b9217e22e83d7cf4888406d7c", 
  "file_id": "e7f70c10-a903-44fc-b6bc-5bdf8a5442d4", 
  "data_type": "Gene Expression Quantification", 
  "state": "released", 
  "experimental_strategy": "RNA-Seq"
},{
  "data_format": "TXT", 
  "access": "open", 
  "associated_entities": [
    {
      "entity_submitter_id": "TCGA-92-7340-01A-21R-2045-07", 
      "entity_type": "aliquot", 
      "case_id": "86b165c2-d0e6-4a4f-84ed-aa95e3133627", 
      "entity_id": "7828187d-3fbc-4139-8546-c6d92fef3e0f"
    }
  ], 
  "file_name": "d076a8ce-ccc9-4b1d-9486-ad4e63b6f603.FPKM.txt.gz", 
  "submitter_id": "d076a8ce-ccc9-4b1d-9486-ad4e63b6f603_fpkm", 
  "data_category": "Transcriptome Profiling", 
  "analysis": {
    "workflow_version": "v1", 
    "input_files": [
      {
        "data_format": "BAM", 
        "access": "controlled", 
        "file_name": "2b2da663-e945-42fb-8760-8d8a4e2bb1e6_gdc_realn_rehead.bam", 
        "submitter_id": "2b2da663-e945-42fb-8760-8d8a4e2bb1e6", 
        "data_category": "Sequencing Reads", 
        "file_size": 10416068302, 
        "platform": "Illumina", 
        "created_datetime": "2016-05-28T17:42:51.276032-05:00", 
        "updated_datetime": "2018-11-15T21:56:00.379896-06:00", 
        "md5sum": "63f99df5b173d8000afecf7c10ffa4b0", 
        "file_id": "d20d94ca-b91f-4401-9ce0-4e9e2efb0424", 
        "data_type": "Aligned Reads", 
        "state": "released", 
        "experimental_strategy": "RNA-Seq"
      }
    ], 
    "updated_datetime": "2018-09-06T16:31:22.449726-05:00", 
    "workflow_link": "https://github.com/NCI-GDC/htseq-cwl", 
    "submitter_id": "d076a8ce-ccc9-4b1d-9486-ad4e63b6f603_fpkm", 
    "state": "released", 
    "workflow_type": "HTSeq - FPKM", 
    "analysis_id": "c8600f77-0288-436e-a588-bfb796432db1", 
    "created_datetime": "2016-05-29T10:46:01.600573-05:00"
  }, 
  "file_size": 527452, 
  "md5sum": "8e30f58548aa5bb50674b9c2fa9e5f4f", 
  "file_id": "8e14f5a7-9742-4a18-9325-bfb85bf8a49e", 
  "data_type": "Gene Expression Quantification", 
  "state": "released", 
  "experimental_strategy": "RNA-Seq"
},{
  "data_format": "TXT", 
  "access": "open", 
  "associated_entities": [
    {
      "entity_submitter_id": "TCGA-77-8008-01A-21R-2187-07", 
      "entity_type": "aliquot", 
      "case_id": "43ea8913-abfe-495d-a909-d57da13d1a27", 
      "entity_id": "0116ccaf-9eaa-4f14-8255-586f587c29f8"
    }
  ], 
  "file_name": "e81fc37c-f65b-4e69-b03a-e522fc76ec08.FPKM.txt.gz", 
  "submitter_id": "e81fc37c-f65b-4e69-b03a-e522fc76ec08_fpkm", 
  "data_category": "Transcriptome Profiling", 
  "analysis": {
    "workflow_version": "v1", 
    "input_files": [
      {
        "data_format": "BAM", 
        "access": "controlled", 
        "file_name": "3708aeb7-24e4-4c7f-aa42-4ccfe0ee493b_gdc_realn_rehead.bam", 
        "submitter_id": "3708aeb7-24e4-4c7f-aa42-4ccfe0ee493b", 
        "data_category": "Sequencing Reads", 
        "file_size": 9910130752, 
        "platform": "Illumina", 
        "created_datetime": "2016-05-27T15:43:29.594997-05:00", 
        "updated_datetime": "2018-11-15T21:38:44.655215-06:00", 
        "md5sum": "b4b5ecfb3ff4678eefc53897c51e6542", 
        "file_id": "b55c5312-3cea-4b33-8703-6e599f6a66db", 
        "data_type": "Aligned Reads", 
        "state": "released", 
        "experimental_strategy": "RNA-Seq"
      }
    ], 
    "updated_datetime": "2018-09-06T16:31:22.449726-05:00", 
    "workflow_link": "https://github.com/NCI-GDC/htseq-cwl", 
    "submitter_id": "e81fc37c-f65b-4e69-b03a-e522fc76ec08_fpkm", 
    "state": "released", 
    "workflow_type": "HTSeq - FPKM", 
    "analysis_id": "3a5a9f9c-751d-42a6-848c-81a2a73345ea", 
    "created_datetime": "2016-05-29T10:20:14.230068-05:00"
  }, 
  "file_size": 537594, 
  "md5sum": "f11223b959c375a43861b84bbc0320e3", 
  "file_id": "3b443507-d2b9-4c39-86c0-54627aabf334", 
  "data_type": "Gene Expression Quantification", 
  "state": "released", 
  "experimental_strategy": "RNA-Seq"
},{
  "data_format": "TXT", 
  "access": "open", 
  "associated_entities": [
    {
      "entity_submitter_id": "TCGA-43-6773-11A-01R-1949-07", 
      "entity_type": "aliquot", 
      "case_id": "a3583ffc-adb9-40f5-8ec5-8a4f6f432220", 
      "entity_id": "2c3b36e7-3761-433c-976e-30aed0a82819"
    }
  ], 
  "file_name": "18f0b34c-d2f6-4746-b450-8ed3def9e334.FPKM.txt.gz", 
  "submitter_id": "18f0b34c-d2f6-4746-b450-8ed3def9e334_fpkm", 
  "data_category": "Transcriptome Profiling", 
  "analysis": {
    "workflow_version": "v1", 
    "input_files": [
      {
        "data_format": "BAM", 
        "access": "controlled", 
        "file_name": "5f4c1935-8493-4356-920c-37388e352291_gdc_realn_rehead.bam", 
        "submitter_id": "5f4c1935-8493-4356-920c-37388e352291", 
        "data_category": "Sequencing Reads", 
        "file_size": 4441908154, 
        "platform": "Illumina", 
        "created_datetime": "2016-05-30T02:41:17.989734-05:00", 
        "updated_datetime": "2018-11-15T21:38:44.655215-06:00", 
        "md5sum": "eb90a39463743233cd3f18b2ce776302", 
        "file_id": "acb6d181-af17-4c88-a4c4-3ef2fdd98440", 
        "data_type": "Aligned Reads", 
        "state": "released", 
        "experimental_strategy": "RNA-Seq"
      }
    ], 
    "updated_datetime": "2018-09-06T16:31:22.449726-05:00", 
    "workflow_link": "https://github.com/NCI-GDC/htseq-cwl", 
    "submitter_id": "18f0b34c-d2f6-4746-b450-8ed3def9e334_fpkm", 
    "state": "released", 
    "workflow_type": "HTSeq - FPKM", 
    "analysis_id": "59901bbb-8aa8-44c7-9264-64dbab58d5e6", 
    "created_datetime": "2016-05-30T18:36:02.544064-05:00"
  }, 
  "file_size": 506456, 
  "md5sum": "b2fcabe7abdac0b44fc59b91444ee5d0", 
  "file_id": "88003a3a-ee6b-4bfd-a432-d4958486389f", 
  "data_type": "Gene Expression Quantification", 
  "state": "released", 
  "experimental_strategy": "RNA-Seq"
},{
  "data_format": "TXT", 
  "access": "open", 
  "associated_entities": [
    {
      "entity_submitter_id": "TCGA-43-8118-01A-11R-2403-07", 
      "entity_type": "aliquot", 
      "case_id": "ad98977b-e159-410a-b8c2-f4e8a07f9784", 
      "entity_id": "8cebbeaa-9421-4012-becb-10de3f135a3e"
    }
  ], 
  "file_name": "05b3d48b-dad7-4cc0-9a7d-26c40542053e.FPKM.txt.gz", 
  "submitter_id": "05b3d48b-dad7-4cc0-9a7d-26c40542053e_fpkm", 
  "data_category": "Transcriptome Profiling", 
  "analysis": {
    "workflow_version": "v1", 
    "input_files": [
      {
        "data_format": "BAM", 
        "access": "controlled", 
        "file_name": "59f04a3c-760b-498a-af9e-3e13009a9fe9_gdc_realn_rehead.bam", 
        "submitter_id": "59f04a3c-760b-498a-af9e-3e13009a9fe9", 
        "data_category": "Sequencing Reads", 
        "file_size": 6746285902, 
        "platform": "Illumina", 
        "created_datetime": "2016-05-28T17:00:42.460262-05:00", 
        "updated_datetime": "2018-11-15T19:59:41.719344-06:00", 
        "md5sum": "266502f39b5b6d90b2e315a2311b8a25", 
        "file_id": "0c19860c-e865-4df0-a0ff-112c6a80a09d", 
        "data_type": "Aligned Reads", 
        "state": "released", 
        "experimental_strategy": "RNA-Seq"
      }
    ], 
    "updated_datetime": "2018-09-06T16:31:22.449726-05:00", 
    "workflow_link": "https://github.com/NCI-GDC/htseq-cwl", 
    "submitter_id": "05b3d48b-dad7-4cc0-9a7d-26c40542053e_fpkm", 
    "state": "released", 
    "workflow_type": "HTSeq - FPKM", 
    "analysis_id": "6e340803-5a13-4a14-97b5-dfd876681aa3", 
    "created_datetime": "2016-05-29T10:55:39.630171-05:00"
  }, 
  "file_size": 531330, 
  "md5sum": "d81a52d2076d38fd76bc158168bfbbad", 
  "file_id": "df86639d-ea3a-44b9-8596-5b887229c706", 
  "data_type": "Gene Expression Quantification", 
  "state": "released", 
  "experimental_strategy": "RNA-Seq"
},{
  "data_format": "TXT", 
  "access": "open", 
  "associated_entities": [
    {
      "entity_submitter_id": "TCGA-60-2709-01A-21R-1820-07", 
      "entity_type": "aliquot", 
      "case_id": "4718e180-c166-4826-b5a1-945f4a56eb16", 
      "entity_id": "87fc2c1d-3072-40fb-bc36-5b7a5604d4d7"
    }
  ], 
  "file_name": "9813b5d6-2309-4e67-85c0-1fae01d9672d.FPKM.txt.gz", 
  "submitter_id": "9813b5d6-2309-4e67-85c0-1fae01d9672d_fpkm", 
  "data_category": "Transcriptome Profiling", 
  "analysis": {
    "workflow_version": "v1", 
    "input_files": [
      {
        "data_format": "BAM", 
        "access": "controlled", 
        "file_name": "178b0549-0af7-4dcf-aaa4-6fdd009bfeff_gdc_realn_rehead.bam", 
        "submitter_id": "178b0549-0af7-4dcf-aaa4-6fdd009bfeff", 
        "data_category": "Sequencing Reads", 
        "file_size": 10953711314, 
        "platform": "Illumina", 
        "created_datetime": "2016-05-27T18:36:34.745354-05:00", 
        "updated_datetime": "2018-11-15T20:46:44.319330-06:00", 
        "md5sum": "01ad13d73b312d7cade585c82e3e5b9d", 
        "file_id": "4a982684-93ca-464b-b26b-8b1bf62fb705", 
        "data_type": "Aligned Reads", 
        "state": "released", 
        "experimental_strategy": "RNA-Seq"
      }
    ], 
    "updated_datetime": "2018-09-06T16:31:22.449726-05:00", 
    "workflow_link": "https://github.com/NCI-GDC/htseq-cwl", 
    "submitter_id": "9813b5d6-2309-4e67-85c0-1fae01d9672d_fpkm", 
    "state": "released", 
    "workflow_type": "HTSeq - FPKM", 
    "analysis_id": "50266b3f-3bbb-4451-ba52-bcae88da7a67", 
    "created_datetime": "2016-05-29T10:22:20.929219-05:00"
  }, 
  "file_size": 533641, 
  "md5sum": "aca0838ac641a59009230fe6eb10a5a7", 
  "file_id": "ba54f7e0-b0ab-46ba-b589-a401e1163e9c", 
  "data_type": "Gene Expression Quantification", 
  "state": "released", 
  "experimental_strategy": "RNA-Seq"
},{
  "data_format": "TXT", 
  "access": "open", 
  "associated_entities": [
    {
      "entity_submitter_id": "TCGA-43-8115-01A-11R-2247-07", 
      "entity_type": "aliquot", 
      "case_id": "0e084325-ba97-4c0a-9d00-12d01b4bc0bb", 
      "entity_id": "3e1695a2-9716-466c-89a8-91a3c996cdbe"
    }
  ], 
  "file_name": "d9d1784d-9340-42eb-b04f-fd45f142db31.FPKM.txt.gz", 
  "submitter_id": "d9d1784d-9340-42eb-b04f-fd45f142db31_fpkm", 
  "data_category": "Transcriptome Profiling", 
  "analysis": {
    "workflow_version": "v1", 
    "input_files": [
      {
        "data_format": "BAM", 
        "access": "controlled", 
        "file_name": "ef177775-18b8-49b9-a935-eb348cdd0924_gdc_realn_rehead.bam", 
        "submitter_id": "ef177775-18b8-49b9-a935-eb348cdd0924", 
        "data_category": "Sequencing Reads", 
        "file_size": 6291081725, 
        "platform": "Illumina", 
        "created_datetime": "2016-05-26T02:01:16.999605-05:00", 
        "updated_datetime": "2018-11-15T17:21:45.437138-06:00", 
        "md5sum": "24df3d6a0ad04c384760aa2fd5d37b0a", 
        "file_id": "01848917-318d-442b-bf9c-20de499802ff", 
        "data_type": "Aligned Reads", 
        "state": "released", 
        "experimental_strategy": "RNA-Seq"
      }
    ], 
    "updated_datetime": "2018-09-06T16:31:22.449726-05:00", 
    "workflow_link": "https://github.com/NCI-GDC/htseq-cwl", 
    "submitter_id": "d9d1784d-9340-42eb-b04f-fd45f142db31_fpkm", 
    "state": "released", 
    "workflow_type": "HTSeq - FPKM", 
    "analysis_id": "6c7b620f-42d8-4c0a-9ae8-750abc481d9d", 
    "created_datetime": "2016-05-26T21:12:02.032473-05:00"
  }, 
  "file_size": 527818, 
  "md5sum": "f89418fdaa84370587321d08f101090b", 
  "file_id": "a5544997-2e93-485e-ab05-4f14d66c6cc7", 
  "data_type": "Gene Expression Quantification", 
  "state": "released", 
  "experimental_strategy": "RNA-Seq"
},{
  "data_format": "TXT", 
  "access": "open", 
  "associated_entities": [
    {
      "entity_submitter_id": "TCGA-56-8625-01A-11R-2403-07", 
      "entity_type": "aliquot", 
      "case_id": "234c7de4-ce5b-4a2f-ac46-9da61cff1680", 
      "entity_id": "fed19371-74a4-414f-84a7-495d1ad86c6d"
    }
  ], 
  "file_name": "ce3cf863-9f95-47f5-bd75-77ca084bf7a3.FPKM.txt.gz", 
  "submitter_id": "ce3cf863-9f95-47f5-bd75-77ca084bf7a3_fpkm", 
  "data_category": "Transcriptome Profiling", 
  "analysis": {
    "workflow_version": "v1", 
    "input_files": [
      {
        "data_format": "BAM", 
        "access": "controlled", 
        "file_name": "95d358a5-d51e-4b57-86d3-8b5b584836c6_gdc_realn_rehead.bam", 
        "submitter_id": "95d358a5-d51e-4b57-86d3-8b5b584836c6", 
        "data_category": "Sequencing Reads", 
        "file_size": 6056393157, 
        "platform": "Illumina", 
        "created_datetime": "2016-05-26T15:24:51.993210-05:00", 
        "updated_datetime": "2018-11-15T20:57:47.372612-06:00", 
        "md5sum": "d22f0ce4b6bdd815ef9f63b9354f93f4", 
        "file_id": "60b472d5-7df1-4855-a350-89f04d029475", 
        "data_type": "Aligned Reads", 
        "state": "released", 
        "experimental_strategy": "RNA-Seq"
      }
    ], 
    "updated_datetime": "2018-09-06T16:31:22.449726-05:00", 
    "workflow_link": "https://github.com/NCI-GDC/htseq-cwl", 
    "submitter_id": "ce3cf863-9f95-47f5-bd75-77ca084bf7a3_fpkm", 
    "state": "released", 
    "workflow_type": "HTSeq - FPKM", 
    "analysis_id": "d6a722a6-58d5-4f7d-93b7-bdd6b36ab680", 
    "created_datetime": "2016-05-26T21:22:27.284543-05:00"
  }, 
  "file_size": 528192, 
  "md5sum": "87874b84afc24a6ff27bb49a0f8e259a", 
  "file_id": "932f2f3e-7270-4155-85ba-2dd07550e9d9", 
  "data_type": "Gene Expression Quantification", 
  "state": "released", 
  "experimental_strategy": "RNA-Seq"
},{
  "data_format": "TXT", 
  "access": "open", 
  "associated_entities": [
    {
      "entity_submitter_id": "TCGA-18-4086-01A-01R-1100-07", 
      "entity_type": "aliquot", 
      "case_id": "4c806d29-1674-4542-9f30-5c9a0fc184c4", 
      "entity_id": "95eea5e6-b72a-4dc6-a285-1c79bcf99465"
    }
  ], 
  "file_name": "ec2c4c86-5eaf-4f58-8da7-a9528f9922b9.FPKM.txt.gz", 
  "submitter_id": "ec2c4c86-5eaf-4f58-8da7-a9528f9922b9_fpkm", 
  "data_category": "Transcriptome Profiling", 
  "analysis": {
    "workflow_version": "v1", 
    "input_files": [
      {
        "data_format": "BAM", 
        "access": "controlled", 
        "file_name": "101dfa80-5d0d-4c34-89a2-ea3c7d44b9c9_gdc_realn_rehead.bam", 
        "submitter_id": "101dfa80-5d0d-4c34-89a2-ea3c7d44b9c9", 
        "data_category": "Sequencing Reads", 
        "file_size": 9456735063, 
        "platform": "Illumina", 
        "created_datetime": "2016-05-27T23:08:13.381084-05:00", 
        "updated_datetime": "2018-11-15T22:04:38.004773-06:00", 
        "md5sum": "5320d1698ce47289d2a0c455fda765d3", 
        "file_id": "f2b1bd03-036c-43f8-bf1a-2e5a1625d677", 
        "data_type": "Aligned Reads", 
        "state": "released", 
        "experimental_strategy": "RNA-Seq"
      }
    ], 
    "updated_datetime": "2018-09-06T16:31:22.449726-05:00", 
    "workflow_link": "https://github.com/NCI-GDC/htseq-cwl", 
    "submitter_id": "ec2c4c86-5eaf-4f58-8da7-a9528f9922b9_fpkm", 
    "state": "released", 
    "workflow_type": "HTSeq - FPKM", 
    "analysis_id": "7bbe2093-eab8-45ba-ad62-06262cd67365", 
    "created_datetime": "2016-05-29T10:25:13.963170-05:00"
  }, 
  "file_size": 523782, 
  "md5sum": "fdf5547b42d5fe7573faa6a873bfcd85", 
  "file_id": "b6562c44-7be4-43f2-90a1-5b260895d47b", 
  "data_type": "Gene Expression Quantification", 
  "state": "released", 
  "experimental_strategy": "RNA-Seq"
},{
  "data_format": "TXT", 
  "access": "open", 
  "associated_entities": [
    {
      "entity_submitter_id": "TCGA-34-5236-01A-21R-1820-07", 
      "entity_type": "aliquot", 
      "case_id": "31798d61-fb34-49dc-a20e-091c1a20eb6a", 
      "entity_id": "e6333a68-bb60-4450-af13-2a22a2335e03"
    }
  ], 
  "file_name": "840bb854-0669-485e-9d83-c4e1e4f10626.FPKM.txt.gz", 
  "submitter_id": "840bb854-0669-485e-9d83-c4e1e4f10626_fpkm", 
  "data_category": "Transcriptome Profiling", 
  "analysis": {
    "workflow_version": "v1", 
    "input_files": [
      {
        "data_format": "BAM", 
        "access": "controlled", 
        "file_name": "3f853e94-6300-4ec7-bb6a-11ac79ff4609_gdc_realn_rehead.bam", 
        "submitter_id": "3f853e94-6300-4ec7-bb6a-11ac79ff4609", 
        "data_category": "Sequencing Reads", 
        "file_size": 17290129881, 
        "platform": "Illumina", 
        "created_datetime": "2016-05-27T01:02:53.115034-05:00", 
        "updated_datetime": "2018-11-15T21:38:44.655215-06:00", 
        "md5sum": "25357f58cfb82bb88c0743f323ca1d9d", 
        "file_id": "b595a962-da3c-4e0f-82b8-e94fdb08dad8", 
        "data_type": "Aligned Reads", 
        "state": "released", 
        "experimental_strategy": "RNA-Seq"
      }
    ], 
    "updated_datetime": "2018-09-06T16:31:22.449726-05:00", 
    "workflow_link": "https://github.com/NCI-GDC/htseq-cwl", 
    "submitter_id": "840bb854-0669-485e-9d83-c4e1e4f10626_fpkm", 
    "state": "released", 
    "workflow_type": "HTSeq - FPKM", 
    "analysis_id": "5c44ee42-4924-4c3b-bcae-1119a2c4700f", 
    "created_datetime": "2016-05-29T10:09:13.407658-05:00"
  }, 
  "file_size": 540882, 
  "md5sum": "5ba0cd7dd5f908445f8ffff1c357ed7e", 
  "file_id": "9c38992b-56f2-42e0-b5ea-b529ea228313", 
  "data_type": "Gene Expression Quantification", 
  "state": "released", 
  "experimental_strategy": "RNA-Seq"
},{
  "data_format": "TXT", 
  "access": "open", 
  "associated_entities": [
    {
      "entity_submitter_id": "TCGA-60-2710-01A-01R-0851-07", 
      "entity_type": "aliquot", 
      "case_id": "b28e3be1-9843-4204-b999-b3e2a909c7bd", 
      "entity_id": "cdcd386e-cbf8-474e-a79e-666fffcadcd0"
    }
  ], 
  "file_name": "8a705b7c-4607-4ede-9486-cbeb1191004e.FPKM.txt.gz", 
  "submitter_id": "8a705b7c-4607-4ede-9486-cbeb1191004e_fpkm", 
  "annotations": [
    {
      "entity_submitter_id": "TCGA-60-2710", 
      "notes": "[intgen.org]: Subject Positive for Neo-Adjuvant Therapy", 
      "submitter_id": "3762", 
      "classification": "Notification", 
      "entity_id": "b28e3be1-9843-4204-b999-b3e2a909c7bd", 
      "created_datetime": "2011-11-18T00:00:00", 
      "annotation_id": "2bca53c1-903e-5b39-a4e8-d1628acc901f", 
      "entity_type": "case", 
      "updated_datetime": "2018-08-23T16:28:11.210272-05:00", 
      "case_id": "b28e3be1-9843-4204-b999-b3e2a909c7bd", 
      "state": "released", 
      "category": "Neoadjuvant therapy", 
      "status": "Approved"
    }
  ], 
  "data_category": "Transcriptome Profiling", 
  "analysis": {
    "workflow_version": "v1", 
    "input_files": [
      {
        "data_format": "BAM", 
        "access": "controlled", 
        "file_name": "77c97188-334f-483f-ae99-99a3218ac895_gdc_realn_rehead.bam", 
        "submitter_id": "77c97188-334f-483f-ae99-99a3218ac895", 
        "data_category": "Sequencing Reads", 
        "file_size": 8265120821, 
        "platform": "Illumina", 
        "created_datetime": "2016-05-28T23:02:39.425528-05:00", 
        "updated_datetime": "2018-11-15T21:56:00.379896-06:00", 
        "md5sum": "211e15127c114d08dadfbcb6cbd0defe", 
        "file_id": "d59e5333-572c-4562-a881-6caf1cffe965", 
        "data_type": "Aligned Reads", 
        "state": "released", 
        "experimental_strategy": "RNA-Seq"
      }
    ], 
    "updated_datetime": "2018-09-06T16:31:22.449726-05:00", 
    "workflow_link": "https://github.com/NCI-GDC/htseq-cwl", 
    "submitter_id": "8a705b7c-4607-4ede-9486-cbeb1191004e_fpkm", 
    "state": "released", 
    "workflow_type": "HTSeq - FPKM", 
    "analysis_id": "b2fe0fa6-d82a-4267-a889-758a51a97319", 
    "created_datetime": "2016-05-29T10:58:22.217036-05:00"
  }, 
  "file_size": 535192, 
  "md5sum": "1924b6b9722aa715643aaa2240c785cd", 
  "file_id": "6888424a-5ef5-4e27-98fb-5ae69e74ae7d", 
  "data_type": "Gene Expression Quantification", 
  "state": "released", 
  "experimental_strategy": "RNA-Seq"
},{
  "data_format": "TXT", 
  "access": "open", 
  "associated_entities": [
    {
      "entity_submitter_id": "TCGA-60-2709-11A-01R-1820-07", 
      "entity_type": "aliquot", 
      "case_id": "4718e180-c166-4826-b5a1-945f4a56eb16", 
      "entity_id": "aacc0084-c133-4dc9-80af-a3f6b74618d9"
    }
  ], 
  "file_name": "652ecf99-1af9-41fc-b0a5-d3e5c07a7b5d.FPKM.txt.gz", 
  "submitter_id": "652ecf99-1af9-41fc-b0a5-d3e5c07a7b5d_fpkm", 
  "data_category": "Transcriptome Profiling", 
  "analysis": {
    "workflow_version": "v1", 
    "input_files": [
      {
        "data_format": "BAM", 
        "access": "controlled", 
        "file_name": "9c44b3ff-c06f-45cd-a50d-11fdeaa2b45c_gdc_realn_rehead.bam", 
        "submitter_id": "9c44b3ff-c06f-45cd-a50d-11fdeaa2b45c", 
        "data_category": "Sequencing Reads", 
        "file_size": 13180222702, 
        "platform": "Illumina", 
        "created_datetime": "2016-05-27T18:38:48.684872-05:00", 
        "updated_datetime": "2018-11-15T21:12:37.513272-06:00", 
        "md5sum": "30bf49b91548a3b70a755b2f0cfc038c", 
        "file_id": "7296a01f-877c-47ac-91d7-9a44723de8ed", 
        "data_type": "Aligned Reads", 
        "state": "released", 
        "experimental_strategy": "RNA-Seq"
      }
    ], 
    "updated_datetime": "2018-09-06T16:31:22.449726-05:00", 
    "workflow_link": "https://github.com/NCI-GDC/htseq-cwl", 
    "submitter_id": "652ecf99-1af9-41fc-b0a5-d3e5c07a7b5d_fpkm", 
    "state": "released", 
    "workflow_type": "HTSeq - FPKM", 
    "analysis_id": "830d4703-5d73-4ff7-9f34-8c722f26a238", 
    "created_datetime": "2016-05-29T10:22:21.580732-05:00"
  }, 
  "file_size": 530665, 
  "md5sum": "9cfb100c16c657b1dca450ffc08e785e", 
  "file_id": "b3286166-01f9-4149-81b5-a2ea5f27c50e", 
  "data_type": "Gene Expression Quantification", 
  "state": "released", 
  "experimental_strategy": "RNA-Seq"
},{
  "data_format": "TXT", 
  "access": "open", 
  "associated_entities": [
    {
      "entity_submitter_id": "TCGA-22-5491-01A-01R-1635-07", 
      "entity_type": "aliquot", 
      "case_id": "4cdeafe4-a6db-498f-a019-6e3a9dc35b2f", 
      "entity_id": "8ecb75cd-cf31-4cc8-a2eb-01d1346791e9"
    }
  ], 
  "file_name": "8cc54da6-dadc-48b1-9dd0-535cf2ac58b1.FPKM.txt.gz", 
  "submitter_id": "8cc54da6-dadc-48b1-9dd0-535cf2ac58b1_fpkm", 
  "data_category": "Transcriptome Profiling", 
  "analysis": {
    "workflow_version": "v1", 
    "input_files": [
      {
        "data_format": "BAM", 
        "access": "controlled", 
        "file_name": "e471c980-7b85-4a62-a7b3-fb7a1d65767e_gdc_realn_rehead.bam", 
        "submitter_id": "e471c980-7b85-4a62-a7b3-fb7a1d65767e", 
        "data_category": "Sequencing Reads", 
        "file_size": 10854377867, 
        "platform": "Illumina", 
        "created_datetime": "2016-05-27T23:31:23.335884-05:00", 
        "updated_datetime": "2018-11-15T20:08:12.509468-06:00", 
        "md5sum": "b3af889e5ab558f107ed6400b2fc51ed", 
        "file_id": "15e3b6fe-b316-4a9e-a5e4-373abea9d402", 
        "data_type": "Aligned Reads", 
        "state": "released", 
        "experimental_strategy": "RNA-Seq"
      }
    ], 
    "updated_datetime": "2018-09-06T16:31:22.449726-05:00", 
    "workflow_link": "https://github.com/NCI-GDC/htseq-cwl", 
    "submitter_id": "8cc54da6-dadc-48b1-9dd0-535cf2ac58b1_fpkm", 
    "state": "released", 
    "workflow_type": "HTSeq - FPKM", 
    "analysis_id": "fe53f117-e239-4d8f-b051-2927420ec5ee", 
    "created_datetime": "2016-05-29T10:25:24.929398-05:00"
  }, 
  "file_size": 525179, 
  "md5sum": "c019b0f62456b9a5739f9a17fddf65c3", 
  "file_id": "3feec053-f0b1-46fc-85ae-e91c5073c121", 
  "data_type": "Gene Expression Quantification", 
  "state": "released", 
  "experimental_strategy": "RNA-Seq"
},{
  "data_format": "TXT", 
  "access": "open", 
  "associated_entities": [
    {
      "entity_submitter_id": "TCGA-77-A5G3-01A-31R-A27Q-07", 
      "entity_type": "aliquot", 
      "case_id": "b80ced5e-36b1-48d0-a8a9-0245aeb5f368", 
      "entity_id": "9f1395e0-478f-49dd-8814-1ee57308db0d"
    }
  ], 
  "file_name": "64a2926d-4609-4258-96df-a165ecdc6571.FPKM.txt.gz", 
  "submitter_id": "64a2926d-4609-4258-96df-a165ecdc6571_fpkm", 
  "data_category": "Transcriptome Profiling", 
  "analysis": {
    "workflow_version": "v1", 
    "input_files": [
      {
        "data_format": "BAM", 
        "access": "controlled", 
        "file_name": "f9f39eeb-04e1-4c61-961a-22327e84ed77_gdc_realn_rehead.bam", 
        "submitter_id": "f9f39eeb-04e1-4c61-961a-22327e84ed77", 
        "data_category": "Sequencing Reads", 
        "file_size": 9514053464, 
        "platform": "Illumina", 
        "created_datetime": "2016-05-29T04:25:07.653713-05:00", 
        "updated_datetime": "2018-11-15T20:08:12.509468-06:00", 
        "md5sum": "0f5f96d1244a47278c4e92a91ad0ca7d", 
        "file_id": "190da6a2-a8c5-4db1-b9f2-77915c2cff4b", 
        "data_type": "Aligned Reads", 
        "state": "released", 
        "experimental_strategy": "RNA-Seq"
      }
    ], 
    "updated_datetime": "2018-09-06T16:31:22.449726-05:00", 
    "workflow_link": "https://github.com/NCI-GDC/htseq-cwl", 
    "submitter_id": "64a2926d-4609-4258-96df-a165ecdc6571_fpkm", 
    "state": "released", 
    "workflow_type": "HTSeq - FPKM", 
    "analysis_id": "15632b1b-28ac-4c52-8fa4-e6b4b1010131", 
    "created_datetime": "2016-05-29T11:01:13.291695-05:00"
  }, 
  "file_size": 539744, 
  "md5sum": "980f9e8ee816de5028deab644a6ff714", 
  "file_id": "c711a913-5832-4a37-acb9-34da85f423b6", 
  "data_type": "Gene Expression Quantification", 
  "state": "released", 
  "experimental_strategy": "RNA-Seq"
},{
  "data_format": "TXT", 
  "access": "open", 
  "associated_entities": [
    {
      "entity_submitter_id": "TCGA-77-6843-01A-11R-1949-07", 
      "entity_type": "aliquot", 
      "case_id": "c2598334-f866-4cc3-93ec-2d2e8b85d319", 
      "entity_id": "3fc2678f-e653-41c7-a106-4aed5df1dedb"
    }
  ], 
  "file_name": "371bc335-a476-45f3-8195-55a5beac745d.FPKM.txt.gz", 
  "submitter_id": "371bc335-a476-45f3-8195-55a5beac745d_fpkm", 
  "data_category": "Transcriptome Profiling", 
  "analysis": {
    "workflow_version": "v1", 
    "input_files": [
      {
        "data_format": "BAM", 
        "access": "controlled", 
        "file_name": "f6f253df-67e8-4689-a0f3-175c9c767ce5_gdc_realn_rehead.bam", 
        "submitter_id": "f6f253df-67e8-4689-a0f3-175c9c767ce5", 
        "data_category": "Sequencing Reads", 
        "file_size": 6818489137, 
        "platform": "Illumina", 
        "created_datetime": "2016-05-29T16:57:28.200333-05:00", 
        "updated_datetime": "2018-11-15T20:57:47.372612-06:00", 
        "md5sum": "a73c39263aea6efee55bd83424a51f5e", 
        "file_id": "618268f4-6bab-4b2d-9ceb-3ce6a8dd730b", 
        "data_type": "Aligned Reads", 
        "state": "released", 
        "experimental_strategy": "RNA-Seq"
      }
    ], 
    "updated_datetime": "2018-09-06T16:31:22.449726-05:00", 
    "workflow_link": "https://github.com/NCI-GDC/htseq-cwl", 
    "submitter_id": "371bc335-a476-45f3-8195-55a5beac745d_fpkm", 
    "state": "released", 
    "workflow_type": "HTSeq - FPKM", 
    "analysis_id": "35078f9c-504e-40de-ae2d-0d21c115e196", 
    "created_datetime": "2016-05-30T18:44:10.976986-05:00"
  }, 
  "file_size": 526554, 
  "md5sum": "78de46b292a9548b668105d5433a7b01", 
  "file_id": "0cbeee64-5c13-4de1-8dab-9265e98f0470", 
  "data_type": "Gene Expression Quantification", 
  "state": "released", 
  "experimental_strategy": "RNA-Seq"
},{
  "data_format": "TXT", 
  "access": "open", 
  "associated_entities": [
    {
      "entity_submitter_id": "TCGA-85-8049-01A-11R-2247-07", 
      "entity_type": "aliquot", 
      "case_id": "f43b511b-93d1-4a6e-ab17-e84448a084b2", 
      "entity_id": "e57426eb-3223-41dc-b70e-ff7233e3403a"
    }
  ], 
  "file_name": "8b4c3631-cf46-4acd-880b-fa8d435670db.FPKM.txt.gz", 
  "submitter_id": "8b4c3631-cf46-4acd-880b-fa8d435670db_fpkm", 
  "data_category": "Transcriptome Profiling", 
  "analysis": {
    "workflow_version": "v1", 
    "input_files": [
      {
        "data_format": "BAM", 
        "access": "controlled", 
        "file_name": "c789b3f5-0f87-4dfc-9750-a23653374ad3_gdc_realn_rehead.bam", 
        "submitter_id": "c789b3f5-0f87-4dfc-9750-a23653374ad3", 
        "data_category": "Sequencing Reads", 
        "file_size": 9416929616, 
        "platform": "Illumina", 
        "created_datetime": "2016-05-30T00:40:23.559680-05:00", 
        "updated_datetime": "2018-11-15T21:30:06.924734-06:00", 
        "md5sum": "3b4d4fe19e2b52873aceb0ca2e2357fc", 
        "file_id": "9c646fa6-75dc-44c5-8257-ec9eccd9802e", 
        "data_type": "Aligned Reads", 
        "state": "released", 
        "experimental_strategy": "RNA-Seq"
      }
    ], 
    "updated_datetime": "2018-09-06T16:31:22.449726-05:00", 
    "workflow_link": "https://github.com/NCI-GDC/htseq-cwl", 
    "submitter_id": "8b4c3631-cf46-4acd-880b-fa8d435670db_fpkm", 
    "state": "released", 
    "workflow_type": "HTSeq - FPKM", 
    "analysis_id": "ad3d07d1-aab3-44e1-87e2-1f29cbec17fc", 
    "created_datetime": "2016-05-30T19:02:04.282316-05:00"
  }, 
  "file_size": 524434, 
  "md5sum": "66f29a7b37922f972cbd940d9d145ef4", 
  "file_id": "9fd7cbab-48bb-487b-94f0-839c73a61ba4", 
  "data_type": "Gene Expression Quantification", 
  "state": "released", 
  "experimental_strategy": "RNA-Seq"
},{
  "data_format": "TXT", 
  "access": "open", 
  "associated_entities": [
    {
      "entity_submitter_id": "TCGA-77-8139-01A-11R-2247-07", 
      "entity_type": "aliquot", 
      "case_id": "1fdbeb6a-8c73-46db-9d21-c56a834064f6", 
      "entity_id": "d34945c6-2882-4e48-ada0-2f61d9f7a4e5"
    }
  ], 
  "file_name": "7fa15877-d125-40ea-b4da-16c00f7b92d0.FPKM.txt.gz", 
  "submitter_id": "7fa15877-d125-40ea-b4da-16c00f7b92d0_fpkm", 
  "data_category": "Transcriptome Profiling", 
  "analysis": {
    "workflow_version": "v1", 
    "input_files": [
      {
        "data_format": "BAM", 
        "access": "controlled", 
        "file_name": "d9fc170e-e9d1-4f5a-8d9d-011fe8389d97_gdc_realn_rehead.bam", 
        "submitter_id": "d9fc170e-e9d1-4f5a-8d9d-011fe8389d97", 
        "data_category": "Sequencing Reads", 
        "file_size": 5424566038, 
        "platform": "Illumina", 
        "created_datetime": "2016-05-26T13:08:14.818674-05:00", 
        "updated_datetime": "2018-11-15T20:08:12.509468-06:00", 
        "md5sum": "1da75ab92180f6fbfb713599fa865b12", 
        "file_id": "1f6d3d57-58c1-4792-b465-9a4a3cfb45c8", 
        "data_type": "Aligned Reads", 
        "state": "released", 
        "experimental_strategy": "RNA-Seq"
      }
    ], 
    "updated_datetime": "2018-09-06T16:31:22.449726-05:00", 
    "workflow_link": "https://github.com/NCI-GDC/htseq-cwl", 
    "submitter_id": "7fa15877-d125-40ea-b4da-16c00f7b92d0_fpkm", 
    "state": "released", 
    "workflow_type": "HTSeq - FPKM", 
    "analysis_id": "0b680059-01fe-4df5-80ec-fdb883f88634", 
    "created_datetime": "2016-05-26T21:20:42.039790-05:00"
  }, 
  "file_size": 505628, 
  "md5sum": "bba871f520359af604e28d27403a3592", 
  "file_id": "c4847eba-b132-4ba6-b763-40e41aa30551", 
  "data_type": "Gene Expression Quantification", 
  "state": "released", 
  "experimental_strategy": "RNA-Seq"
},{
  "data_format": "TXT", 
  "access": "open", 
  "associated_entities": [
    {
      "entity_submitter_id": "TCGA-22-5489-11A-01R-1635-07", 
      "entity_type": "aliquot", 
      "case_id": "df6a7005-92ed-4701-bd59-7b5f09715f9d", 
      "entity_id": "5f4c103d-fd38-45c5-b2e6-da62eb63da6a"
    }
  ], 
  "file_name": "dd5a0067-d77e-40e7-a42f-064d7cfab3d6.FPKM.txt.gz", 
  "submitter_id": "dd5a0067-d77e-40e7-a42f-064d7cfab3d6_fpkm", 
  "data_category": "Transcriptome Profiling", 
  "analysis": {
    "workflow_version": "v1", 
    "input_files": [
      {
        "data_format": "BAM", 
        "access": "controlled", 
        "file_name": "74b5e9a0-aac1-45dc-814f-0f16ac452732_gdc_realn_rehead.bam", 
        "submitter_id": "74b5e9a0-aac1-45dc-814f-0f16ac452732", 
        "data_category": "Sequencing Reads", 
        "file_size": 10501871365, 
        "platform": "Illumina", 
        "created_datetime": "2016-05-29T01:59:17.901528-05:00", 
        "updated_datetime": "2018-11-15T21:38:44.655215-06:00", 
        "md5sum": "526943ac4d7d5d82afe8300a1979a320", 
        "file_id": "b170515e-38b9-4c78-b9f7-8d79a99e7ca8", 
        "data_type": "Aligned Reads", 
        "state": "released", 
        "experimental_strategy": "RNA-Seq"
      }
    ], 
    "updated_datetime": "2018-09-06T16:31:22.449726-05:00", 
    "workflow_link": "https://github.com/NCI-GDC/htseq-cwl", 
    "submitter_id": "dd5a0067-d77e-40e7-a42f-064d7cfab3d6_fpkm", 
    "state": "released", 
    "workflow_type": "HTSeq - FPKM", 
    "analysis_id": "90545e8d-3283-4d08-9886-904e3e66f47f", 
    "created_datetime": "2016-05-29T11:10:13.920381-05:00"
  }, 
  "file_size": 527846, 
  "md5sum": "5cd01de898a6aaf8524000fba69a393b", 
  "file_id": "46407b04-a092-44b2-a3e5-700fb908adb2", 
  "data_type": "Gene Expression Quantification", 
  "state": "released", 
  "experimental_strategy": "RNA-Seq"
},{
  "data_format": "TXT", 
  "access": "open", 
  "associated_entities": [
    {
      "entity_submitter_id": "TCGA-70-6723-01A-11R-1820-07", 
      "entity_type": "aliquot", 
      "case_id": "15b0bfd4-2068-4ac8-aaa8-a2a6797253d8", 
      "entity_id": "88ef1c54-2210-429c-9cc4-6c12e6ee9d61"
    }
  ], 
  "file_name": "c9fe38e3-9f2e-4bfb-86e8-a43943985672.FPKM.txt.gz", 
  "submitter_id": "c9fe38e3-9f2e-4bfb-86e8-a43943985672_fpkm", 
  "data_category": "Transcriptome Profiling", 
  "analysis": {
    "workflow_version": "v1", 
    "input_files": [
      {
        "data_format": "BAM", 
        "access": "controlled", 
        "file_name": "1505273c-6421-4a3f-9903-5afb491d30b5_gdc_realn_rehead.bam", 
        "submitter_id": "1505273c-6421-4a3f-9903-5afb491d30b5", 
        "data_category": "Sequencing Reads", 
        "file_size": 15368381026, 
        "platform": "Illumina", 
        "created_datetime": "2016-05-26T07:04:21.598534-05:00", 
        "updated_datetime": "2018-11-15T21:38:44.655215-06:00", 
        "md5sum": "b5960522225e032d8b0e7708a11bf9c6", 
        "file_id": "b4513680-285d-4486-8ffb-2492621565af", 
        "data_type": "Aligned Reads", 
        "state": "released", 
        "experimental_strategy": "RNA-Seq"
      }
    ], 
    "updated_datetime": "2018-09-06T16:31:22.449726-05:00", 
    "workflow_link": "https://github.com/NCI-GDC/htseq-cwl", 
    "submitter_id": "c9fe38e3-9f2e-4bfb-86e8-a43943985672_fpkm", 
    "state": "released", 
    "workflow_type": "HTSeq - FPKM", 
    "analysis_id": "d0892bb5-67ae-4131-b103-30a4e6d8340b", 
    "created_datetime": "2016-05-26T21:15:55.105715-05:00"
  }, 
  "file_size": 536922, 
  "md5sum": "2333d9a0b8fbe322b4d59b4db4cc1d96", 
  "file_id": "33af1c3d-3977-4f6f-a438-e41f35d93044", 
  "data_type": "Gene Expression Quantification", 
  "state": "released", 
  "experimental_strategy": "RNA-Seq"
},{
  "data_format": "TXT", 
  "access": "open", 
  "associated_entities": [
    {
      "entity_submitter_id": "TCGA-56-7579-01A-11R-2045-07", 
      "entity_type": "aliquot", 
      "case_id": "1ccd29c1-cf30-4701-9b50-5d34cae2f4b3", 
      "entity_id": "e28b7dfd-d7ba-4645-bf2e-f4a5aa3873f7"
    }
  ], 
  "file_name": "a998a5b1-397d-4497-a58c-9b9e1c7f491e.FPKM.txt.gz", 
  "submitter_id": "a998a5b1-397d-4497-a58c-9b9e1c7f491e_fpkm", 
  "data_category": "Transcriptome Profiling", 
  "analysis": {
    "workflow_version": "v1", 
    "input_files": [
      {
        "data_format": "BAM", 
        "access": "controlled", 
        "file_name": "b6a706f7-da3a-4e53-88f8-f07c17818016_gdc_realn_rehead.bam", 
        "submitter_id": "b6a706f7-da3a-4e53-88f8-f07c17818016", 
        "data_category": "Sequencing Reads", 
        "file_size": 7723749756, 
        "platform": "Illumina", 
        "created_datetime": "2016-05-26T11:19:12.641872-05:00", 
        "updated_datetime": "2018-11-15T20:08:12.509468-06:00", 
        "md5sum": "532e5bf0509db49cd47c0b2f96f60213", 
        "file_id": "25e79653-a0a2-429d-b59f-d1e888464e5d", 
        "data_type": "Aligned Reads", 
        "state": "released", 
        "experimental_strategy": "RNA-Seq"
      }
    ], 
    "updated_datetime": "2018-09-06T16:31:22.449726-05:00", 
    "workflow_link": "https://github.com/NCI-GDC/htseq-cwl", 
    "submitter_id": "a998a5b1-397d-4497-a58c-9b9e1c7f491e_fpkm", 
    "state": "released", 
    "workflow_type": "HTSeq - FPKM", 
    "analysis_id": "d689594c-bb1e-4461-acfc-1ac502da64ba", 
    "created_datetime": "2016-05-26T21:19:20.593776-05:00"
  }, 
  "file_size": 514795, 
  "md5sum": "3d1f71898db4ff999cc4ab587f5405cb", 
  "file_id": "2d584c04-1169-44b3-880e-7e814ad4e89c", 
  "data_type": "Gene Expression Quantification", 
  "state": "released", 
  "experimental_strategy": "RNA-Seq"
},{
  "data_format": "TXT", 
  "access": "open", 
  "associated_entities": [
    {
      "entity_submitter_id": "TCGA-21-A5DI-01A-31R-A26W-07", 
      "entity_type": "aliquot", 
      "case_id": "a7cd7b0f-ab76-4f3f-a2d5-5ec04fe6c4f3", 
      "entity_id": "3a7a9459-d88c-4d0b-b32f-1623deba6cea"
    }
  ], 
  "file_name": "c5f18a05-b05e-4419-ab3f-b52784fc4ce3.FPKM.txt.gz", 
  "submitter_id": "c5f18a05-b05e-4419-ab3f-b52784fc4ce3_fpkm", 
  "annotations": [
    {
      "entity_submitter_id": "TCGA-21-A5DI", 
      "notes": "unknown treatment history", 
      "submitter_id": "20737", 
      "classification": "Notification", 
      "entity_id": "a7cd7b0f-ab76-4f3f-a2d5-5ec04fe6c4f3", 
      "created_datetime": "2014-06-16T00:00:00", 
      "annotation_id": "138ee9d9-fe15-5530-ac8a-aa9d51b43d57", 
      "entity_type": "case", 
      "updated_datetime": "2018-08-23T16:28:11.210272-05:00", 
      "case_id": "a7cd7b0f-ab76-4f3f-a2d5-5ec04fe6c4f3", 
      "state": "released", 
      "category": "History of unacceptable prior treatment related to a prior/other malignancy", 
      "status": "Approved"
    }
  ], 
  "data_category": "Transcriptome Profiling", 
  "analysis": {
    "workflow_version": "v1", 
    "input_files": [
      {
        "data_format": "BAM", 
        "access": "controlled", 
        "file_name": "dfe7e822-ac82-43c5-afcc-24707c877437_gdc_realn_rehead.bam", 
        "submitter_id": "dfe7e822-ac82-43c5-afcc-24707c877437", 
        "data_category": "Sequencing Reads", 
        "file_size": 4891594721, 
        "platform": "Illumina", 
        "created_datetime": "2016-05-30T07:23:14.195006-05:00", 
        "updated_datetime": "2018-11-15T21:30:06.924734-06:00", 
        "md5sum": "2fb1f794fdb3adb5d43674a88e5d6d56", 
        "file_id": "a192db58-a6cd-4f9e-87fd-b7372335f019", 
        "data_type": "Aligned Reads", 
        "state": "released", 
        "experimental_strategy": "RNA-Seq"
      }
    ], 
    "updated_datetime": "2018-09-06T16:31:22.449726-05:00", 
    "workflow_link": "https://github.com/NCI-GDC/htseq-cwl", 
    "submitter_id": "c5f18a05-b05e-4419-ab3f-b52784fc4ce3_fpkm", 
    "state": "released", 
    "workflow_type": "HTSeq - FPKM", 
    "analysis_id": "951aff4c-801e-43bc-989f-6075d17b6f5e", 
    "created_datetime": "2016-05-30T18:38:19.669766-05:00"
  }, 
  "file_size": 507607, 
  "md5sum": "024d713cdc72ab4def8fdcbee70de7fd", 
  "file_id": "9fc77cd0-43ee-4509-bd75-bfc45d34220b", 
  "data_type": "Gene Expression Quantification", 
  "state": "released", 
  "experimental_strategy": "RNA-Seq"
},{
  "data_format": "TXT", 
  "access": "open", 
  "associated_entities": [
    {
      "entity_submitter_id": "TCGA-60-2725-01A-01R-1201-07", 
      "entity_type": "aliquot", 
      "case_id": "f03aacb8-5565-425f-a8d5-be1056f882e0", 
      "entity_id": "d540849d-46de-4d86-b93e-c4eb220d9dd1"
    }
  ], 
  "file_name": "c622f68c-e37c-45ee-a266-ae704629f0f6.FPKM.txt.gz", 
  "submitter_id": "c622f68c-e37c-45ee-a266-ae704629f0f6_fpkm", 
  "data_category": "Transcriptome Profiling", 
  "analysis": {
    "workflow_version": "v1", 
    "input_files": [
      {
        "data_format": "BAM", 
        "access": "controlled", 
        "file_name": "ed5e8d92-a12a-4da5-8433-6016e8ce1f5f_gdc_realn_rehead.bam", 
        "submitter_id": "ed5e8d92-a12a-4da5-8433-6016e8ce1f5f", 
        "data_category": "Sequencing Reads", 
        "file_size": 7365742126, 
        "platform": "Illumina", 
        "created_datetime": "2016-05-29T20:21:08.629550-05:00", 
        "updated_datetime": "2018-11-15T22:04:38.004773-06:00", 
        "md5sum": "f10f7eddaef375d42e987a3b9803ce79", 
        "file_id": "efd70ca8-3c59-4722-9a4b-7401794b7d2e", 
        "data_type": "Aligned Reads", 
        "state": "released", 
        "experimental_strategy": "RNA-Seq"
      }
    ], 
    "updated_datetime": "2018-09-06T16:31:22.449726-05:00", 
    "workflow_link": "https://github.com/NCI-GDC/htseq-cwl", 
    "submitter_id": "c622f68c-e37c-45ee-a266-ae704629f0f6_fpkm", 
    "state": "released", 
    "workflow_type": "HTSeq - FPKM", 
    "analysis_id": "f137b209-43ec-40e8-a3e5-a8d7d8d4cd77", 
    "created_datetime": "2016-05-30T18:59:33.504976-05:00"
  }, 
  "file_size": 519399, 
  "md5sum": "19ae7737b50d96f8969ac213ad66588f", 
  "file_id": "f5d59da9-502d-4694-8a9a-460250a9765f", 
  "data_type": "Gene Expression Quantification", 
  "state": "released", 
  "experimental_strategy": "RNA-Seq"
},{
  "data_format": "TXT", 
  "access": "open", 
  "associated_entities": [
    {
      "entity_submitter_id": "TCGA-85-A4CL-01A-41R-A26W-07", 
      "entity_type": "aliquot", 
      "case_id": "86958f1d-f10b-403e-b204-061e1932a793", 
      "entity_id": "fb3438ba-43d1-4c51-adaf-4326983496b6"
    }
  ], 
  "file_name": "604c5918-95f3-47e4-96b0-b94c791fcd27.FPKM.txt.gz", 
  "submitter_id": "604c5918-95f3-47e4-96b0-b94c791fcd27_fpkm", 
  "data_category": "Transcriptome Profiling", 
  "analysis": {
    "workflow_version": "v1", 
    "input_files": [
      {
        "data_format": "BAM", 
        "access": "controlled", 
        "file_name": "22a813ac-3f3e-4963-984a-ee0cb45cda37_gdc_realn_rehead.bam", 
        "submitter_id": "22a813ac-3f3e-4963-984a-ee0cb45cda37", 
        "data_category": "Sequencing Reads", 
        "file_size": 8932957197, 
        "platform": "Illumina", 
        "created_datetime": "2016-05-28T17:33:50.085995-05:00", 
        "updated_datetime": "2018-11-15T17:21:45.437138-06:00", 
        "md5sum": "0ff51760957ee8dc2244383cbb551cdc", 
        "file_id": "00af6132-d882-4fbc-a49d-d74b499cd5a4", 
        "data_type": "Aligned Reads", 
        "state": "released", 
        "experimental_strategy": "RNA-Seq"
      }
    ], 
    "updated_datetime": "2018-09-06T16:31:22.449726-05:00", 
    "workflow_link": "https://github.com/NCI-GDC/htseq-cwl", 
    "submitter_id": "604c5918-95f3-47e4-96b0-b94c791fcd27_fpkm", 
    "state": "released", 
    "workflow_type": "HTSeq - FPKM", 
    "analysis_id": "2715cfb1-60f3-4122-872a-b5ffb88ce94e", 
    "created_datetime": "2016-05-29T10:45:57.179739-05:00"
  }, 
  "file_size": 530049, 
  "md5sum": "c8698ee533d1f48af92b61c9f2f0f558", 
  "file_id": "dafc3d59-cb06-442a-b407-6c9d7333c4df", 
  "data_type": "Gene Expression Quantification", 
  "state": "released", 
  "experimental_strategy": "RNA-Seq"
},{
  "data_format": "TXT", 
  "access": "open", 
  "associated_entities": [
    {
      "entity_submitter_id": "TCGA-18-3417-01A-01R-1443-07", 
      "entity_type": "aliquot", 
      "case_id": "e28cbc9a-aa60-4bfb-8d89-8c33ee97f560", 
      "entity_id": "608a1e43-d38c-498f-99d8-e5539d43b636"
    }
  ], 
  "file_name": "2fa4738b-04ba-4d04-b95a-1f9b08cba802.FPKM.txt.gz", 
  "submitter_id": "2fa4738b-04ba-4d04-b95a-1f9b08cba802_fpkm", 
  "data_category": "Transcriptome Profiling", 
  "analysis": {
    "workflow_version": "v1", 
    "input_files": [
      {
        "data_format": "BAM", 
        "access": "controlled", 
        "file_name": "f7b23227-fb84-4353-b2b9-943fe35f4db8_gdc_realn_rehead.bam", 
        "submitter_id": "f7b23227-fb84-4353-b2b9-943fe35f4db8", 
        "data_category": "Sequencing Reads", 
        "file_size": 3470548269, 
        "platform": "Illumina", 
        "created_datetime": "2016-05-29T05:26:34.908907-05:00", 
        "updated_datetime": "2018-11-15T20:46:44.319330-06:00", 
        "md5sum": "b0434ea46d1626d70fb6a099c26ed345", 
        "file_id": "46e11be7-b510-4621-9152-22aac38ad432", 
        "data_type": "Aligned Reads", 
        "state": "released", 
        "experimental_strategy": "RNA-Seq"
      }
    ], 
    "updated_datetime": "2018-09-06T16:31:22.449726-05:00", 
    "workflow_link": "https://github.com/NCI-GDC/htseq-cwl", 
    "submitter_id": "2fa4738b-04ba-4d04-b95a-1f9b08cba802_fpkm", 
    "state": "released", 
    "workflow_type": "HTSeq - FPKM", 
    "analysis_id": "ab0a7cc9-2c07-46e4-a392-bcd22b400d07", 
    "created_datetime": "2016-05-29T11:12:14.544883-05:00"
  }, 
  "file_size": 466283, 
  "md5sum": "58f3020f921106c6cb6bd0239016efa9", 
  "file_id": "ca59fc6a-e8fc-4ae3-b837-b47f89573f1c", 
  "data_type": "Gene Expression Quantification", 
  "state": "released", 
  "experimental_strategy": "RNA-Seq"
},{
  "data_format": "TXT", 
  "access": "open", 
  "associated_entities": [
    {
      "entity_submitter_id": "TCGA-63-7021-01A-11R-1949-07", 
      "entity_type": "aliquot", 
      "case_id": "08ce6fee-2e8b-4398-8c99-aa426d03f523", 
      "entity_id": "18278118-50d2-4f87-9892-54d40d81391c"
    }
  ], 
  "file_name": "68cc8f3a-ce89-49d1-9a12-5dd696ae12ff.FPKM.txt.gz", 
  "submitter_id": "68cc8f3a-ce89-49d1-9a12-5dd696ae12ff_fpkm", 
  "data_category": "Transcriptome Profiling", 
  "analysis": {
    "workflow_version": "v1", 
    "input_files": [
      {
        "data_format": "BAM", 
        "access": "controlled", 
        "file_name": "c534aa38-8166-4fc8-98c5-4a1041643983_gdc_realn_rehead.bam", 
        "submitter_id": "c534aa38-8166-4fc8-98c5-4a1041643983", 
        "data_category": "Sequencing Reads", 
        "file_size": 8300264281, 
        "platform": "Illumina", 
        "created_datetime": "2016-05-25T23:02:12.726374-05:00", 
        "updated_datetime": "2018-11-15T21:21:29.863147-06:00", 
        "md5sum": "0e99070e51a87f1a30097d8d81b73b39", 
        "file_id": "901b389d-869e-4e98-8093-08582f5afc27", 
        "data_type": "Aligned Reads", 
        "state": "released", 
        "experimental_strategy": "RNA-Seq"
      }
    ], 
    "updated_datetime": "2018-09-06T16:31:22.449726-05:00", 
    "workflow_link": "https://github.com/NCI-GDC/htseq-cwl", 
    "submitter_id": "68cc8f3a-ce89-49d1-9a12-5dd696ae12ff_fpkm", 
    "state": "released", 
    "workflow_type": "HTSeq - FPKM", 
    "analysis_id": "1883fb30-ec4f-474d-bfc6-a8a9ff330559", 
    "created_datetime": "2016-05-26T21:09:29.781224-05:00"
  }, 
  "file_size": 529397, 
  "md5sum": "611f7d5cd9e247601f8d2217de5cc9e3", 
  "file_id": "1f320d64-4030-4915-bf3d-48b6a511b3b8", 
  "data_type": "Gene Expression Quantification", 
  "state": "released", 
  "experimental_strategy": "RNA-Seq"
},{
  "data_format": "TXT", 
  "access": "open", 
  "associated_entities": [
    {
      "entity_submitter_id": "TCGA-60-2713-01A-01R-0851-07", 
      "entity_type": "aliquot", 
      "case_id": "e58e8850-154f-4695-bee0-005c76410327", 
      "entity_id": "4d65f6a2-ba96-4ef3-9a47-13808922e76a"
    }
  ], 
  "file_name": "6261ea0e-e248-4620-ac4c-b90ffc580938.FPKM.txt.gz", 
  "submitter_id": "6261ea0e-e248-4620-ac4c-b90ffc580938_fpkm", 
  "data_category": "Transcriptome Profiling", 
  "analysis": {
    "workflow_version": "v1", 
    "input_files": [
      {
        "data_format": "BAM", 
        "access": "controlled", 
        "file_name": "97ec90dc-7084-4713-aa31-eba3730ce15e_gdc_realn_rehead.bam", 
        "submitter_id": "97ec90dc-7084-4713-aa31-eba3730ce15e", 
        "data_category": "Sequencing Reads", 
        "file_size": 11016513823, 
        "platform": "Illumina", 
        "created_datetime": "2016-05-29T08:07:11.692705-05:00", 
        "updated_datetime": "2018-11-15T20:20:28.822215-06:00", 
        "md5sum": "0e7ca69d06d990a2514320a72caa64e1", 
        "file_id": "29aa71aa-3138-4f9c-8c25-b39cc26a416d", 
        "data_type": "Aligned Reads", 
        "state": "released", 
        "experimental_strategy": "RNA-Seq"
      }
    ], 
    "updated_datetime": "2018-09-06T16:31:22.449726-05:00", 
    "workflow_link": "https://github.com/NCI-GDC/htseq-cwl", 
    "submitter_id": "6261ea0e-e248-4620-ac4c-b90ffc580938_fpkm", 
    "state": "released", 
    "workflow_type": "HTSeq - FPKM", 
    "analysis_id": "99c3b22f-1042-488f-afbe-ac6ddaf6836b", 
    "created_datetime": "2016-05-29T11:13:42.979712-05:00"
  }, 
  "file_size": 549932, 
  "md5sum": "f743fee60d384b7197e298aab270b25d", 
  "file_id": "d1729ac2-b285-4172-907a-9c340bb0f519", 
  "data_type": "Gene Expression Quantification", 
  "state": "released", 
  "experimental_strategy": "RNA-Seq"
},{
  "data_format": "TXT", 
  "access": "open", 
  "associated_entities": [
    {
      "entity_submitter_id": "TCGA-66-2754-01A-01R-0980-07", 
      "entity_type": "aliquot", 
      "case_id": "637e900e-64ab-4bff-82b9-3ba6b5632f35", 
      "entity_id": "98fef165-d1ea-40e8-9bc5-5e8e70b7aaa5"
    }
  ], 
  "file_name": "e24662bd-3b02-4762-b306-75f98b700375.FPKM.txt.gz", 
  "submitter_id": "e24662bd-3b02-4762-b306-75f98b700375_fpkm", 
  "data_category": "Transcriptome Profiling", 
  "analysis": {
    "workflow_version": "v1", 
    "input_files": [
      {
        "data_format": "BAM", 
        "access": "controlled", 
        "file_name": "727cbac2-55c2-4af1-9319-505d7caab1a3_gdc_realn_rehead.bam", 
        "submitter_id": "727cbac2-55c2-4af1-9319-505d7caab1a3", 
        "data_category": "Sequencing Reads", 
        "file_size": 6747282922, 
        "platform": "Illumina", 
        "created_datetime": "2016-05-29T03:27:24.581487-05:00", 
        "updated_datetime": "2018-11-15T22:04:38.004773-06:00", 
        "md5sum": "ab0039c376ac202ebdcccd0e57c5617d", 
        "file_id": "e9805e02-92b4-42b9-b2d3-2e7307441ab8", 
        "data_type": "Aligned Reads", 
        "state": "released", 
        "experimental_strategy": "RNA-Seq"
      }
    ], 
    "updated_datetime": "2018-09-06T16:31:22.449726-05:00", 
    "workflow_link": "https://github.com/NCI-GDC/htseq-cwl", 
    "submitter_id": "e24662bd-3b02-4762-b306-75f98b700375_fpkm", 
    "state": "released", 
    "workflow_type": "HTSeq - FPKM", 
    "analysis_id": "bf364bc3-0b29-46f5-ab47-417b9da787fe", 
    "created_datetime": "2016-05-29T10:38:30.258762-05:00"
  }, 
  "file_size": 523436, 
  "md5sum": "5715f484fc6b7d7e8c206be415de4d03", 
  "file_id": "cec9102b-ea56-4b1f-8980-629ace588b2e", 
  "data_type": "Gene Expression Quantification", 
  "state": "released", 
  "experimental_strategy": "RNA-Seq"
},{
  "data_format": "TXT", 
  "access": "open", 
  "associated_entities": [
    {
      "entity_submitter_id": "TCGA-63-A5MT-01A-21R-A26W-07", 
      "entity_type": "aliquot", 
      "case_id": "531d1248-76ae-46a1-8f65-cdecf9bcb0d8", 
      "entity_id": "6309a039-6d4a-4757-8c05-043b17010104"
    }
  ], 
  "file_name": "ed13d440-b19e-453b-bd34-4f5c0fd1b392.FPKM.txt.gz", 
  "submitter_id": "ed13d440-b19e-453b-bd34-4f5c0fd1b392_fpkm", 
  "data_category": "Transcriptome Profiling", 
  "analysis": {
    "workflow_version": "v1", 
    "input_files": [
      {
        "data_format": "BAM", 
        "access": "controlled", 
        "file_name": "4ce4e98d-606c-4a1c-ba7a-30cfbb1b8a9a_gdc_realn_rehead.bam", 
        "submitter_id": "4ce4e98d-606c-4a1c-ba7a-30cfbb1b8a9a", 
        "data_category": "Sequencing Reads", 
        "file_size": 4345055433, 
        "platform": "Illumina", 
        "created_datetime": "2016-05-28T06:37:52.636277-05:00", 
        "updated_datetime": "2018-11-15T21:56:00.379896-06:00", 
        "md5sum": "5a9eb6c03af95702c3b438629780f8c5", 
        "file_id": "d70b7578-8b99-4487-93e2-8117c818b4bd", 
        "data_type": "Aligned Reads", 
        "state": "released", 
        "experimental_strategy": "RNA-Seq"
      }
    ], 
    "updated_datetime": "2018-09-06T16:31:22.449726-05:00", 
    "workflow_link": "https://github.com/NCI-GDC/htseq-cwl", 
    "submitter_id": "ed13d440-b19e-453b-bd34-4f5c0fd1b392_fpkm", 
    "state": "released", 
    "workflow_type": "HTSeq - FPKM", 
    "analysis_id": "17ab022d-7959-4b4c-a938-a3d4c19fb2e8", 
    "created_datetime": "2016-05-29T10:28:55.265006-05:00"
  }, 
  "file_size": 504607, 
  "md5sum": "e6e6d9f81148ade3d45be2f1c61f92a1", 
  "file_id": "84ab2708-7def-405a-b77c-79c7d5d8f1a3", 
  "data_type": "Gene Expression Quantification", 
  "state": "released", 
  "experimental_strategy": "RNA-Seq"
},{
  "data_format": "TXT", 
  "access": "open", 
  "associated_entities": [
    {
      "entity_submitter_id": "TCGA-63-A5MH-01A-12R-A27Q-07", 
      "entity_type": "aliquot", 
      "case_id": "51f0b1cb-4315-4acd-a9c1-5353e0ff9d46", 
      "entity_id": "76e9e0bd-c2d9-4659-b71e-c913094adc93"
    }
  ], 
  "file_name": "55b8f9f7-0fd2-4f59-9cbf-c071fe27c4ef.FPKM.txt.gz", 
  "submitter_id": "55b8f9f7-0fd2-4f59-9cbf-c071fe27c4ef_fpkm", 
  "data_category": "Transcriptome Profiling", 
  "analysis": {
    "workflow_version": "v1", 
    "input_files": [
      {
        "data_format": "BAM", 
        "access": "controlled", 
        "file_name": "f1c1cd9c-490a-4579-87e2-ca340eff5d81_gdc_realn_rehead.bam", 
        "submitter_id": "f1c1cd9c-490a-4579-87e2-ca340eff5d81", 
        "data_category": "Sequencing Reads", 
        "file_size": 7118984007, 
        "platform": "Illumina", 
        "created_datetime": "2016-05-28T04:58:57.355307-05:00", 
        "updated_datetime": "2018-11-15T21:30:06.924734-06:00", 
        "md5sum": "9a1d89644285fe1f05ac5597416a9668", 
        "file_id": "9cba6279-468d-4a3b-8c10-36813191edeb", 
        "data_type": "Aligned Reads", 
        "state": "released", 
        "experimental_strategy": "RNA-Seq"
      }
    ], 
    "updated_datetime": "2018-09-06T16:31:22.449726-05:00", 
    "workflow_link": "https://github.com/NCI-GDC/htseq-cwl", 
    "submitter_id": "55b8f9f7-0fd2-4f59-9cbf-c071fe27c4ef_fpkm", 
    "state": "released", 
    "workflow_type": "HTSeq - FPKM", 
    "analysis_id": "0697a6d2-8b14-40fd-9744-ed207e1f979b", 
    "created_datetime": "2016-05-29T10:28:15.328864-05:00"
  }, 
  "file_size": 528128, 
  "md5sum": "be8c1de95f897f14ae6a217f4a085b60", 
  "file_id": "38dc8cab-6ef5-430d-8bf2-14775e9e8fe2", 
  "data_type": "Gene Expression Quantification", 
  "state": "released", 
  "experimental_strategy": "RNA-Seq"
},{
  "data_format": "TXT", 
  "access": "open", 
  "associated_entities": [
    {
      "entity_submitter_id": "TCGA-77-6845-01A-11R-1949-07", 
      "entity_type": "aliquot", 
      "case_id": "f74b6db3-62af-4158-9310-a29b1180e469", 
      "entity_id": "8ce70027-d230-4af0-ab5f-5a50fdaac5e5"
    }
  ], 
  "file_name": "4f77a97a-1b60-45cc-8dce-91b47d76a460.FPKM.txt.gz", 
  "submitter_id": "4f77a97a-1b60-45cc-8dce-91b47d76a460_fpkm", 
  "data_category": "Transcriptome Profiling", 
  "analysis": {
    "workflow_version": "v1", 
    "input_files": [
      {
        "data_format": "BAM", 
        "access": "controlled", 
        "file_name": "33454287-50a7-40d3-a239-3270dca4f13f_gdc_realn_rehead.bam", 
        "submitter_id": "33454287-50a7-40d3-a239-3270dca4f13f", 
        "data_category": "Sequencing Reads", 
        "file_size": 10627454083, 
        "platform": "Illumina", 
        "created_datetime": "2016-05-30T13:02:07.733176-05:00", 
        "updated_datetime": "2018-11-15T20:57:47.372612-06:00", 
        "md5sum": "20fa6a0070e8c0cd1c243b9bfb4ea5b4", 
        "file_id": "5c317490-05e7-447e-aaec-5ade14584f82", 
        "data_type": "Aligned Reads", 
        "state": "released", 
        "experimental_strategy": "RNA-Seq"
      }
    ], 
    "updated_datetime": "2018-09-06T16:31:22.449726-05:00", 
    "workflow_link": "https://github.com/NCI-GDC/htseq-cwl", 
    "submitter_id": "4f77a97a-1b60-45cc-8dce-91b47d76a460_fpkm", 
    "state": "released", 
    "workflow_type": "HTSeq - FPKM", 
    "analysis_id": "20f458b9-affd-4191-b1a4-e9bf017f2937", 
    "created_datetime": "2016-05-30T19:03:46.844780-05:00"
  }, 
  "file_size": 537356, 
  "md5sum": "742404153167aef165b0f735b4d69747", 
  "file_id": "7c2fdd79-2e3f-4f9c-8119-f8744f872a66", 
  "data_type": "Gene Expression Quantification", 
  "state": "released", 
  "experimental_strategy": "RNA-Seq"
},{
  "data_format": "TXT", 
  "access": "open", 
  "associated_entities": [
    {
      "entity_submitter_id": "TCGA-85-8481-01A-11R-2326-07", 
      "entity_type": "aliquot", 
      "case_id": "2d2a3e24-8e1c-4409-a803-fe8d475f9248", 
      "entity_id": "e350f73a-df75-4956-a50d-f60a4295b85a"
    }
  ], 
  "file_name": "adc60e49-9edc-47e3-8c1e-e29f9f3740f5.FPKM.txt.gz", 
  "submitter_id": "adc60e49-9edc-47e3-8c1e-e29f9f3740f5_fpkm", 
  "data_category": "Transcriptome Profiling", 
  "analysis": {
    "workflow_version": "v1", 
    "input_files": [
      {
        "data_format": "BAM", 
        "access": "controlled", 
        "file_name": "84fa3079-4974-499f-b32d-4e4bdce8c1bd_gdc_realn_rehead.bam", 
        "submitter_id": "84fa3079-4974-499f-b32d-4e4bdce8c1bd", 
        "data_category": "Sequencing Reads", 
        "file_size": 7101719443, 
        "platform": "Illumina", 
        "created_datetime": "2016-05-26T22:03:25.427346-05:00", 
        "updated_datetime": "2018-11-15T21:21:29.863147-06:00", 
        "md5sum": "a2a784c688a0b1a72330c967eea8662d", 
        "file_id": "8f379179-cb5c-4e49-93ae-da2a50839058", 
        "data_type": "Aligned Reads", 
        "state": "released", 
        "experimental_strategy": "RNA-Seq"
      }
    ], 
    "updated_datetime": "2018-09-06T16:31:22.449726-05:00", 
    "workflow_link": "https://github.com/NCI-GDC/htseq-cwl", 
    "submitter_id": "adc60e49-9edc-47e3-8c1e-e29f9f3740f5_fpkm", 
    "state": "released", 
    "workflow_type": "HTSeq - FPKM", 
    "analysis_id": "2bacd84e-86d6-4c75-97b2-4465665b48a2", 
    "created_datetime": "2016-05-29T10:07:03.411126-05:00"
  }, 
  "file_size": 506516, 
  "md5sum": "7c3db647d839c264e65867aa1697be7e", 
  "file_id": "3907a664-d97d-43b8-9d03-2c71bdf62066", 
  "data_type": "Gene Expression Quantification", 
  "state": "released", 
  "experimental_strategy": "RNA-Seq"
},{
  "data_format": "TXT", 
  "access": "open", 
  "associated_entities": [
    {
      "entity_submitter_id": "TCGA-58-8388-01A-11R-2326-07", 
      "entity_type": "aliquot", 
      "case_id": "5489b76d-68d9-48c3-8961-4a147bb23216", 
      "entity_id": "68623699-7543-425b-93a1-e0947e3b897e"
    }
  ], 
  "file_name": "e26334f7-3552-45e8-a915-bd571f56cbec.FPKM.txt.gz", 
  "submitter_id": "e26334f7-3552-45e8-a915-bd571f56cbec_fpkm", 
  "data_category": "Transcriptome Profiling", 
  "analysis": {
    "workflow_version": "v1", 
    "input_files": [
      {
        "data_format": "BAM", 
        "access": "controlled", 
        "file_name": "0465c824-f3e7-44db-8278-4fc5aabf6e46_gdc_realn_rehead.bam", 
        "submitter_id": "0465c824-f3e7-44db-8278-4fc5aabf6e46", 
        "data_category": "Sequencing Reads", 
        "file_size": 6569777839, 
        "platform": "Illumina", 
        "created_datetime": "2016-05-28T08:10:31.764453-05:00", 
        "updated_datetime": "2018-11-15T20:46:44.319330-06:00", 
        "md5sum": "955edd935d78014e2ef09840c5e1c43e", 
        "file_id": "465e9fe5-820b-4228-bfbb-d7c64d144dd4", 
        "data_type": "Aligned Reads", 
        "state": "released", 
        "experimental_strategy": "RNA-Seq"
      }
    ], 
    "updated_datetime": "2018-09-06T16:31:22.449726-05:00", 
    "workflow_link": "https://github.com/NCI-GDC/htseq-cwl", 
    "submitter_id": "e26334f7-3552-45e8-a915-bd571f56cbec_fpkm", 
    "state": "released", 
    "workflow_type": "HTSeq - FPKM", 
    "analysis_id": "dde28b10-a18f-44da-b504-7d9eb06df1e8", 
    "created_datetime": "2016-05-29T10:30:00.206782-05:00"
  }, 
  "file_size": 535307, 
  "md5sum": "6b1068cfe0fa825015f0963f8a1c525a", 
  "file_id": "49949615-7cfb-487a-a50e-a5c615d31d64", 
  "data_type": "Gene Expression Quantification", 
  "state": "released", 
  "experimental_strategy": "RNA-Seq"
},{
  "data_format": "TXT", 
  "access": "open", 
  "associated_entities": [
    {
      "entity_submitter_id": "TCGA-22-5478-11A-11R-1635-07", 
      "entity_type": "aliquot", 
      "case_id": "4daf4a91-bc36-40c8-8fca-ea61b6706775", 
      "entity_id": "6a39f9d6-adbb-478f-a59e-93a8bafb4604"
    }
  ], 
  "file_name": "8ff70f54-8735-40b1-a556-b96e8889cc0f.FPKM.txt.gz", 
  "submitter_id": "8ff70f54-8735-40b1-a556-b96e8889cc0f_fpkm", 
  "data_category": "Transcriptome Profiling", 
  "analysis": {
    "workflow_version": "v1", 
    "input_files": [
      {
        "data_format": "BAM", 
        "access": "controlled", 
        "file_name": "4d49d876-2169-4ebb-901a-c5d67f08402b_gdc_realn_rehead.bam", 
        "submitter_id": "4d49d876-2169-4ebb-901a-c5d67f08402b", 
        "data_category": "Sequencing Reads", 
        "file_size": 10701500370, 
        "platform": "Illumina", 
        "created_datetime": "2016-05-28T00:46:06.341554-05:00", 
        "updated_datetime": "2018-11-15T21:12:37.513272-06:00", 
        "md5sum": "b5354f4824f57969d066c54c0ba34afc", 
        "file_id": "7e069c5d-3c7b-42f0-926d-a525b1ba46a4", 
        "data_type": "Aligned Reads", 
        "state": "released", 
        "experimental_strategy": "RNA-Seq"
      }
    ], 
    "updated_datetime": "2018-09-06T16:31:22.449726-05:00", 
    "workflow_link": "https://github.com/NCI-GDC/htseq-cwl", 
    "submitter_id": "8ff70f54-8735-40b1-a556-b96e8889cc0f_fpkm", 
    "state": "released", 
    "workflow_type": "HTSeq - FPKM", 
    "analysis_id": "e1a7261b-7a08-4933-bdd6-3c57fd08088c", 
    "created_datetime": "2016-05-29T10:26:02.332099-05:00"
  }, 
  "file_size": 521703, 
  "md5sum": "753f0bc18f2837c73dbe18c918a162e8", 
  "file_id": "40cf4763-33ea-4f14-aa32-4a97e48bd237", 
  "data_type": "Gene Expression Quantification", 
  "state": "released", 
  "experimental_strategy": "RNA-Seq"
},{
  "data_format": "TXT", 
  "access": "open", 
  "associated_entities": [
    {
      "entity_submitter_id": "TCGA-66-2759-01A-01R-0851-07", 
      "entity_type": "aliquot", 
      "case_id": "e6b72c24-1607-43b9-8b8a-7bf83eea5895", 
      "entity_id": "adfbf8b6-405d-4887-b363-d130e20b70ef"
    }
  ], 
  "file_name": "7352c749-5f16-4c5d-bab8-740dac7a5c0d.FPKM.txt.gz", 
  "submitter_id": "7352c749-5f16-4c5d-bab8-740dac7a5c0d_fpkm", 
  "data_category": "Transcriptome Profiling", 
  "analysis": {
    "workflow_version": "v1", 
    "input_files": [
      {
        "data_format": "BAM", 
        "access": "controlled", 
        "file_name": "6286cb06-be69-4324-aa13-fab401a746cf_gdc_realn_rehead.bam", 
        "submitter_id": "6286cb06-be69-4324-aa13-fab401a746cf", 
        "data_category": "Sequencing Reads", 
        "file_size": 9027836929, 
        "platform": "Illumina", 
        "created_datetime": "2016-05-29T09:25:27.065511-05:00", 
        "updated_datetime": "2018-11-15T21:47:23.001784-06:00", 
        "md5sum": "3888b6727e04f3b1e705fb5cf132e7e7", 
        "file_id": "c5a8a3d8-cf9d-42e2-9e27-9cee256cf146", 
        "data_type": "Aligned Reads", 
        "state": "released", 
        "experimental_strategy": "RNA-Seq"
      }
    ], 
    "updated_datetime": "2018-09-06T16:31:22.449726-05:00", 
    "workflow_link": "https://github.com/NCI-GDC/htseq-cwl", 
    "submitter_id": "7352c749-5f16-4c5d-bab8-740dac7a5c0d_fpkm", 
    "state": "released", 
    "workflow_type": "HTSeq - FPKM", 
    "analysis_id": "b372dda5-673c-4249-a195-7e4d71a82d70", 
    "created_datetime": "2016-05-29T11:14:32.567127-05:00"
  }, 
  "file_size": 525070, 
  "md5sum": "f499bf93679278ff19678941ad4a45b7", 
  "file_id": "d380e401-0920-4b14-bbe0-41d0a2549b4a", 
  "data_type": "Gene Expression Quantification", 
  "state": "released", 
  "experimental_strategy": "RNA-Seq"
},{
  "data_format": "TXT", 
  "access": "open", 
  "associated_entities": [
    {
      "entity_submitter_id": "TCGA-NC-A5HO-01A-11R-A26W-07", 
      "entity_type": "aliquot", 
      "case_id": "42f86ec9-85a0-4015-990c-be445f532197", 
      "entity_id": "88b924eb-7bbb-449b-83f2-e2f496ced7df"
    }
  ], 
  "file_name": "df6f4d5c-5d5d-4fc8-b9ba-358d1bc8832e.FPKM.txt.gz", 
  "submitter_id": "df6f4d5c-5d5d-4fc8-b9ba-358d1bc8832e_fpkm", 
  "data_category": "Transcriptome Profiling", 
  "analysis": {
    "workflow_version": "v1", 
    "input_files": [
      {
        "data_format": "BAM", 
        "access": "controlled", 
        "file_name": "d4b0f8d5-d295-4c4a-b9cf-e38e5365c827_gdc_realn_rehead.bam", 
        "submitter_id": "d4b0f8d5-d295-4c4a-b9cf-e38e5365c827", 
        "data_category": "Sequencing Reads", 
        "file_size": 4400129839, 
        "platform": "Illumina", 
        "created_datetime": "2016-05-27T15:06:30.985544-05:00", 
        "updated_datetime": "2018-11-15T20:46:44.319330-06:00", 
        "md5sum": "407530417e834df8ca070b7f9cd17089", 
        "file_id": "4603588a-003b-417b-a7f9-bacc6e4fbc78", 
        "data_type": "Aligned Reads", 
        "state": "released", 
        "experimental_strategy": "RNA-Seq"
      }
    ], 
    "updated_datetime": "2018-09-06T16:31:22.449726-05:00", 
    "workflow_link": "https://github.com/NCI-GDC/htseq-cwl", 
    "submitter_id": "df6f4d5c-5d5d-4fc8-b9ba-358d1bc8832e_fpkm", 
    "state": "released", 
    "workflow_type": "HTSeq - FPKM", 
    "analysis_id": "61b166ab-ae98-45f9-a316-1777588b01a9", 
    "created_datetime": "2016-05-29T10:19:39.764834-05:00"
  }, 
  "file_size": 499683, 
  "md5sum": "638a9ea9ca56380b8132c78e1dbd8bc4", 
  "file_id": "e0e19fa3-9221-4b70-94c5-232ab32f1386", 
  "data_type": "Gene Expression Quantification", 
  "state": "released", 
  "experimental_strategy": "RNA-Seq"
},{
  "data_format": "TXT", 
  "access": "open", 
  "associated_entities": [
    {
      "entity_submitter_id": "TCGA-22-5478-01A-01R-1635-07", 
      "entity_type": "aliquot", 
      "case_id": "4daf4a91-bc36-40c8-8fca-ea61b6706775", 
      "entity_id": "c68cacc1-3783-494b-aced-e06cea977a4f"
    }
  ], 
  "file_name": "5a491f56-a9a5-4bae-a85a-c4c316a6b282.FPKM.txt.gz", 
  "submitter_id": "5a491f56-a9a5-4bae-a85a-c4c316a6b282_fpkm", 
  "data_category": "Transcriptome Profiling", 
  "analysis": {
    "workflow_version": "v1", 
    "input_files": [
      {
        "data_format": "BAM", 
        "access": "controlled", 
        "file_name": "e99d9c6b-e299-4acf-9ce4-34fc40cd492e_gdc_realn_rehead.bam", 
        "submitter_id": "e99d9c6b-e299-4acf-9ce4-34fc40cd492e", 
        "data_category": "Sequencing Reads", 
        "file_size": 10738526963, 
        "platform": "Illumina", 
        "created_datetime": "2016-05-28T00:48:26.677735-05:00", 
        "updated_datetime": "2018-11-15T21:30:06.924734-06:00", 
        "md5sum": "f0aa8760a44ae26717c274eb34016e47", 
        "file_id": "a5435b7d-7365-46b9-a238-d1a1a8c1fd18", 
        "data_type": "Aligned Reads", 
        "state": "released", 
        "experimental_strategy": "RNA-Seq"
      }
    ], 
    "updated_datetime": "2018-09-06T16:31:22.449726-05:00", 
    "workflow_link": "https://github.com/NCI-GDC/htseq-cwl", 
    "submitter_id": "5a491f56-a9a5-4bae-a85a-c4c316a6b282_fpkm", 
    "state": "released", 
    "workflow_type": "HTSeq - FPKM", 
    "analysis_id": "c49f1ef5-ecdf-4454-94d2-95009bde2099", 
    "created_datetime": "2016-05-29T10:26:02.924828-05:00"
  }, 
  "file_size": 536301, 
  "md5sum": "b2f4246f69d8b50661e31a52708dde7e", 
  "file_id": "a66fbbba-1a57-4819-bce0-272d0abbc9f8", 
  "data_type": "Gene Expression Quantification", 
  "state": "released", 
  "experimental_strategy": "RNA-Seq"
},{
  "data_format": "TXT", 
  "access": "open", 
  "associated_entities": [
    {
      "entity_submitter_id": "TCGA-43-5670-11A-01R-2125-07", 
      "entity_type": "aliquot", 
      "case_id": "7d905f8f-3967-4ea8-96c8-17b1b03fbec3", 
      "entity_id": "b0b31be8-d2f5-4543-90c4-52d88e1bff94"
    }
  ], 
  "file_name": "edafd326-8c3c-4ae5-8617-e1592db868eb.FPKM.txt.gz", 
  "submitter_id": "edafd326-8c3c-4ae5-8617-e1592db868eb_fpkm", 
  "data_category": "Transcriptome Profiling", 
  "analysis": {
    "workflow_version": "v1", 
    "input_files": [
      {
        "data_format": "BAM", 
        "access": "controlled", 
        "file_name": "1d6a9841-eb31-44de-a5a2-e03533ca4992_gdc_realn_rehead.bam", 
        "submitter_id": "1d6a9841-eb31-44de-a5a2-e03533ca4992", 
        "data_category": "Sequencing Reads", 
        "file_size": 9683881044, 
        "platform": "Illumina", 
        "created_datetime": "2016-05-30T07:21:29.421545-05:00", 
        "updated_datetime": "2018-11-15T20:46:44.319330-06:00", 
        "md5sum": "dd30dcb3fad9e19d2df9dde3744b49d1", 
        "file_id": "4cd80251-5b68-4a0e-9296-e67579b43d02", 
        "data_type": "Aligned Reads", 
        "state": "released", 
        "experimental_strategy": "RNA-Seq"
      }
    ], 
    "updated_datetime": "2018-09-06T16:31:22.449726-05:00", 
    "workflow_link": "https://github.com/NCI-GDC/htseq-cwl", 
    "submitter_id": "edafd326-8c3c-4ae5-8617-e1592db868eb_fpkm", 
    "state": "released", 
    "workflow_type": "HTSeq - FPKM", 
    "analysis_id": "3d38f464-96e5-4ee4-a395-863d551594a8", 
    "created_datetime": "2016-05-30T18:25:21.536016-05:00"
  }, 
  "file_size": 538159, 
  "md5sum": "ecee37b3a8880d166fcfeff1fe32b1f7", 
  "file_id": "f954273d-bd3d-47a6-954d-f97d56075456", 
  "data_type": "Gene Expression Quantification", 
  "state": "released", 
  "experimental_strategy": "RNA-Seq"
},{
  "data_format": "TXT", 
  "access": "open", 
  "associated_entities": [
    {
      "entity_submitter_id": "TCGA-22-0940-01A-01R-0692-07", 
      "entity_type": "aliquot", 
      "case_id": "7ddd36fd-9e6a-4a46-a799-82998786cb36", 
      "entity_id": "c322339f-28e6-480d-8cc3-5d63b07e66d0"
    }
  ], 
  "file_name": "7b4a2fcb-95eb-4cc2-8fde-ec0851ffb724.FPKM.txt.gz", 
  "submitter_id": "7b4a2fcb-95eb-4cc2-8fde-ec0851ffb724_fpkm", 
  "data_category": "Transcriptome Profiling", 
  "analysis": {
    "workflow_version": "v1", 
    "input_files": [
      {
        "data_format": "BAM", 
        "access": "controlled", 
        "file_name": "ddbda549-2d8c-427b-a811-4a11e4df62f3_gdc_realn_rehead.bam", 
        "submitter_id": "ddbda549-2d8c-427b-a811-4a11e4df62f3", 
        "data_category": "Sequencing Reads", 
        "file_size": 9502652046, 
        "platform": "Illumina", 
        "created_datetime": "2016-05-30T07:49:09.600403-05:00", 
        "updated_datetime": "2018-11-15T21:30:06.924734-06:00", 
        "md5sum": "9b7c8c099331dfd83ac6ff7056267e74", 
        "file_id": "9d8ed5c4-f7e9-4f7e-9967-f876a24d387d", 
        "data_type": "Aligned Reads", 
        "state": "released", 
        "experimental_strategy": "RNA-Seq"
      }
    ], 
    "updated_datetime": "2018-09-06T16:31:22.449726-05:00", 
    "workflow_link": "https://github.com/NCI-GDC/htseq-cwl", 
    "submitter_id": "7b4a2fcb-95eb-4cc2-8fde-ec0851ffb724_fpkm", 
    "state": "released", 
    "workflow_type": "HTSeq - FPKM", 
    "analysis_id": "5ceda168-1f41-49cf-93e3-2272e66a283b", 
    "created_datetime": "2016-05-30T18:25:32.966706-05:00"
  }, 
  "file_size": 523540, 
  "md5sum": "32efb2cfa956f33e74f8b7ea33a0a33c", 
  "file_id": "02b95aa6-0e51-40bc-941e-eebdf084eb54", 
  "data_type": "Gene Expression Quantification", 
  "state": "released", 
  "experimental_strategy": "RNA-Seq"
},{
  "data_format": "TXT", 
  "access": "open", 
  "associated_entities": [
    {
      "entity_submitter_id": "TCGA-60-2720-01A-01R-0851-07", 
      "entity_type": "aliquot", 
      "case_id": "337e77b3-7f58-4f92-96a4-c764b1ebfa56", 
      "entity_id": "590b397c-38e0-4d77-9c7c-0d6cde2e5757"
    }
  ], 
  "file_name": "a8b5d651-3c19-464b-aa1a-9dc46be11044.FPKM.txt.gz", 
  "submitter_id": "a8b5d651-3c19-464b-aa1a-9dc46be11044_fpkm", 
  "data_category": "Transcriptome Profiling", 
  "analysis": {
    "workflow_version": "v1", 
    "input_files": [
      {
        "data_format": "BAM", 
        "access": "controlled", 
        "file_name": "c740e67e-5d72-43e9-a9d5-eb9fc9cb7809_gdc_realn_rehead.bam", 
        "submitter_id": "c740e67e-5d72-43e9-a9d5-eb9fc9cb7809", 
        "data_category": "Sequencing Reads", 
        "file_size": 7091031348, 
        "platform": "Illumina", 
        "created_datetime": "2016-05-27T02:34:09.371955-05:00", 
        "updated_datetime": "2018-11-15T21:30:06.924734-06:00", 
        "md5sum": "8027309ee2408c1d15b04004583093ab", 
        "file_id": "9b056fb3-407d-4adc-9720-25b9d3055be7", 
        "data_type": "Aligned Reads", 
        "state": "released", 
        "experimental_strategy": "RNA-Seq"
      }
    ], 
    "updated_datetime": "2018-09-06T16:31:22.449726-05:00", 
    "workflow_link": "https://github.com/NCI-GDC/htseq-cwl", 
    "submitter_id": "a8b5d651-3c19-464b-aa1a-9dc46be11044_fpkm", 
    "state": "released", 
    "workflow_type": "HTSeq - FPKM", 
    "analysis_id": "a796a3f4-2895-4db5-9f03-2697f640fb1f", 
    "created_datetime": "2016-05-29T10:10:21.697935-05:00"
  }, 
  "file_size": 496975, 
  "md5sum": "523f31344c3835acdbca8720960be8f6", 
  "file_id": "6824d7d9-4f39-4e71-92e4-4193713cf10a", 
  "data_type": "Gene Expression Quantification", 
  "state": "released", 
  "experimental_strategy": "RNA-Seq"
},{
  "data_format": "TXT", 
  "access": "open", 
  "associated_entities": [
    {
      "entity_submitter_id": "TCGA-90-7964-01A-21R-2187-07", 
      "entity_type": "aliquot", 
      "case_id": "6e6b8596-76aa-49f5-a997-46ebc0e43934", 
      "entity_id": "295ea773-28fb-40fe-af98-d8126f09382b"
    }
  ], 
  "file_name": "39423508-c376-4582-80c0-ddcf81167d74.FPKM.txt.gz", 
  "submitter_id": "39423508-c376-4582-80c0-ddcf81167d74_fpkm", 
  "annotations": [
    {
      "entity_submitter_id": "TCGA-90-7964", 
      "notes": "Pt with synchronous R LUAD.", 
      "submitter_id": "11969", 
      "classification": "Notification", 
      "entity_id": "6e6b8596-76aa-49f5-a997-46ebc0e43934", 
      "created_datetime": "2012-11-10T00:00:00", 
      "annotation_id": "ac1ede39-4d73-547f-a484-fa30a2414b00", 
      "entity_type": "case", 
      "updated_datetime": "2018-08-23T16:32:20.747393-05:00", 
      "case_id": "6e6b8596-76aa-49f5-a997-46ebc0e43934", 
      "state": "released", 
      "category": "Synchronous malignancy", 
      "status": "Approved"
    }
  ], 
  "data_category": "Transcriptome Profiling", 
  "analysis": {
    "workflow_version": "v1", 
    "input_files": [
      {
        "data_format": "BAM", 
        "access": "controlled", 
        "file_name": "efb2164c-e844-4efc-a1a7-20c13e5a4bf7_gdc_realn_rehead.bam", 
        "submitter_id": "efb2164c-e844-4efc-a1a7-20c13e5a4bf7", 
        "data_category": "Sequencing Reads", 
        "file_size": 9571224767, 
        "platform": "Illumina", 
        "created_datetime": "2016-05-29T15:37:29.793747-05:00", 
        "updated_datetime": "2018-11-15T21:30:06.924734-06:00", 
        "md5sum": "ca32716d4cc5da2a3cc5ae63316a67d8", 
        "file_id": "98cada63-4789-4acb-81f4-0a8896b5b56b", 
        "data_type": "Aligned Reads", 
        "state": "released", 
        "experimental_strategy": "RNA-Seq"
      }
    ], 
    "updated_datetime": "2018-09-06T16:31:22.449726-05:00", 
    "workflow_link": "https://github.com/NCI-GDC/htseq-cwl", 
    "submitter_id": "39423508-c376-4582-80c0-ddcf81167d74_fpkm", 
    "state": "released", 
    "workflow_type": "HTSeq - FPKM", 
    "analysis_id": "0bed7027-31b3-4d0e-a5a8-9ceaedefc63f", 
    "created_datetime": "2016-05-30T18:17:46.262161-05:00"
  }, 
  "file_size": 528349, 
  "md5sum": "c8cfc6c33426f82c0e2d19aa68cb6493", 
  "file_id": "04547df9-6e3c-49b8-bfea-a0155f66cbc6", 
  "data_type": "Gene Expression Quantification", 
  "state": "released", 
  "experimental_strategy": "RNA-Seq"
},{
  "data_format": "TXT", 
  "access": "open", 
  "associated_entities": [
    {
      "entity_submitter_id": "TCGA-77-8130-01A-11R-2247-07", 
      "entity_type": "aliquot", 
      "case_id": "7fe0e47a-07e1-467b-b5dc-63e2a25ba6dd", 
      "entity_id": "525fe7e1-4337-45bc-ae5b-d8a219e6e245"
    }
  ], 
  "file_name": "9d09769f-268d-4c6d-80b5-0a0451eb7269.FPKM.txt.gz", 
  "submitter_id": "9d09769f-268d-4c6d-80b5-0a0451eb7269_fpkm", 
  "data_category": "Transcriptome Profiling", 
  "analysis": {
    "workflow_version": "v1", 
    "input_files": [
      {
        "data_format": "BAM", 
        "access": "controlled", 
        "file_name": "8c68d591-477d-4cb1-aa00-80114f64dbfb_gdc_realn_rehead.bam", 
        "submitter_id": "8c68d591-477d-4cb1-aa00-80114f64dbfb", 
        "data_category": "Sequencing Reads", 
        "file_size": 7038659596, 
        "platform": "Illumina", 
        "created_datetime": "2016-05-30T09:42:04.473001-05:00", 
        "updated_datetime": "2018-11-15T21:30:06.924734-06:00", 
        "md5sum": "d34b7bdcd0a139245a12216382749d18", 
        "file_id": "9d9d13fb-bcfe-42da-b247-8a5eaba6fa4a", 
        "data_type": "Aligned Reads", 
        "state": "released", 
        "experimental_strategy": "RNA-Seq"
      }
    ], 
    "updated_datetime": "2018-09-06T16:31:22.449726-05:00", 
    "workflow_link": "https://github.com/NCI-GDC/htseq-cwl", 
    "submitter_id": "9d09769f-268d-4c6d-80b5-0a0451eb7269_fpkm", 
    "state": "released", 
    "workflow_type": "HTSeq - FPKM", 
    "analysis_id": "e9407cea-61bc-4ab8-963c-46bbfb9c128b", 
    "created_datetime": "2016-05-30T18:26:29.544184-05:00"
  }, 
  "file_size": 496010, 
  "md5sum": "5802f4c43fe110371ae931a5bfb5317b", 
  "file_id": "9a1cea95-67db-40bc-92c0-5c26da89c3b4", 
  "data_type": "Gene Expression Quantification", 
  "state": "released", 
  "experimental_strategy": "RNA-Seq"
},{
  "data_format": "TXT", 
  "access": "open", 
  "associated_entities": [
    {
      "entity_submitter_id": "TCGA-22-0944-01A-01R-0692-07", 
      "entity_type": "aliquot", 
      "case_id": "df7c9193-0bd2-4fd9-8ae1-1f9d341e92c5", 
      "entity_id": "c806fc33-7a1d-44a8-b67b-7f74363c3f01"
    }
  ], 
  "file_name": "6bc9fb91-4915-4afc-b685-80ce6d6d6650.FPKM.txt.gz", 
  "submitter_id": "6bc9fb91-4915-4afc-b685-80ce6d6d6650_fpkm", 
  "annotations": [
    {
      "annotation_id": "c9a16580-c0b6-5d6c-976c-a6d2847f7494", 
      "entity_submitter_id": "TCGA-22-0944-01A-01R", 
      "notes": "Lung Squamous Cell Carcinoma  60-70%", 
      "entity_type": "analyte", 
      "updated_datetime": "2018-08-23T16:28:11.210272-05:00", 
      "submitter_id": "1450", 
      "state": "released", 
      "category": "Item is noncanonical", 
      "classification": "Notification", 
      "entity_id": "bfdf791f-80ce-45bb-8731-377c6da15a7e", 
      "created_datetime": "2011-03-14T00:00:00", 
      "status": "Approved"
    }
  ], 
  "data_category": "Transcriptome Profiling", 
  "analysis": {
    "workflow_version": "v1", 
    "input_files": [
      {
        "data_format": "BAM", 
        "access": "controlled", 
        "file_name": "04a150ed-31ee-4f32-922d-380aec84047f_gdc_realn_rehead.bam", 
        "submitter_id": "04a150ed-31ee-4f32-922d-380aec84047f", 
        "data_category": "Sequencing Reads", 
        "file_size": 9916003499, 
        "platform": "Illumina", 
        "created_datetime": "2016-05-29T02:08:27.922733-05:00", 
        "updated_datetime": "2018-11-15T20:57:47.372612-06:00", 
        "md5sum": "19bf4e7b3a8ef378ed6cd8a3c0787833", 
        "file_id": "51d9a70f-0b11-4c68-93c2-2fe6bee7f2cb", 
        "data_type": "Aligned Reads", 
        "state": "released", 
        "experimental_strategy": "RNA-Seq"
      }
    ], 
    "updated_datetime": "2018-09-06T16:31:22.449726-05:00", 
    "workflow_link": "https://github.com/NCI-GDC/htseq-cwl", 
    "submitter_id": "6bc9fb91-4915-4afc-b685-80ce6d6d6650_fpkm", 
    "state": "released", 
    "workflow_type": "HTSeq - FPKM", 
    "analysis_id": "24e660c9-5b09-4c0a-9101-2acca31124ad", 
    "created_datetime": "2016-05-29T11:10:16.967891-05:00"
  }, 
  "file_size": 527607, 
  "md5sum": "d7d49e09d86763d73cec2645bf294c14", 
  "file_id": "185b51b4-0654-457f-ab20-002c853712d7", 
  "data_type": "Gene Expression Quantification", 
  "state": "released", 
  "experimental_strategy": "RNA-Seq"
},{
  "data_format": "TXT", 
  "access": "open", 
  "associated_entities": [
    {
      "entity_submitter_id": "TCGA-77-8148-01A-11R-2247-07", 
      "entity_type": "aliquot", 
      "case_id": "8b55baf0-2d34-4cae-896d-641b1dd40785", 
      "entity_id": "a825b1eb-e03b-44da-8587-899244ca6c0e"
    }
  ], 
  "file_name": "e3863ab8-9fcd-49f7-aae2-7ac7a8ef0016.FPKM.txt.gz", 
  "submitter_id": "e3863ab8-9fcd-49f7-aae2-7ac7a8ef0016_fpkm", 
  "data_category": "Transcriptome Profiling", 
  "analysis": {
    "workflow_version": "v1", 
    "input_files": [
      {
        "data_format": "BAM", 
        "access": "controlled", 
        "file_name": "25c4e4dc-424d-427f-b9a6-ff73011ce540_gdc_realn_rehead.bam", 
        "submitter_id": "25c4e4dc-424d-427f-b9a6-ff73011ce540", 
        "data_category": "Sequencing Reads", 
        "file_size": 5284790157, 
        "platform": "Illumina", 
        "created_datetime": "2016-05-29T00:21:28.154557-05:00", 
        "updated_datetime": "2018-11-15T21:47:23.001784-06:00", 
        "md5sum": "fb081dadac576c16e94dfff35211ab70", 
        "file_id": "cfff4b88-46a2-46cd-a909-09458afac2b5", 
        "data_type": "Aligned Reads", 
        "state": "released", 
        "experimental_strategy": "RNA-Seq"
      }
    ], 
    "updated_datetime": "2018-09-06T16:31:22.449726-05:00", 
    "workflow_link": "https://github.com/NCI-GDC/htseq-cwl", 
    "submitter_id": "e3863ab8-9fcd-49f7-aae2-7ac7a8ef0016_fpkm", 
    "state": "released", 
    "workflow_type": "HTSeq - FPKM", 
    "analysis_id": "29e81c0f-bc13-4f98-9baa-7107f021bdd3", 
    "created_datetime": "2016-05-29T10:49:02.575046-05:00"
  }, 
  "file_size": 527677, 
  "md5sum": "546637a1929a3c8c0fef56118b40259c", 
  "file_id": "79088cd6-5863-43dc-a2a7-7f77f18a9b35", 
  "data_type": "Gene Expression Quantification", 
  "state": "released", 
  "experimental_strategy": "RNA-Seq"
},{
  "data_format": "TXT", 
  "access": "open", 
  "associated_entities": [
    {
      "entity_submitter_id": "TCGA-68-A59J-01A-21R-A26W-07", 
      "entity_type": "aliquot", 
      "case_id": "3374e5d9-b627-4d4c-b66b-422f9564695e", 
      "entity_id": "ba2a4e28-8085-4721-a72c-2f26b49b6776"
    }
  ], 
  "file_name": "92aa8637-25d7-429e-aa0f-46f63bb22800.FPKM.txt.gz", 
  "submitter_id": "92aa8637-25d7-429e-aa0f-46f63bb22800_fpkm", 
  "data_category": "Transcriptome Profiling", 
  "analysis": {
    "workflow_version": "v1", 
    "input_files": [
      {
        "data_format": "BAM", 
        "access": "controlled", 
        "file_name": "38a78428-0846-4fde-96ba-40c548c50669_gdc_realn_rehead.bam", 
        "submitter_id": "38a78428-0846-4fde-96ba-40c548c50669", 
        "data_category": "Sequencing Reads", 
        "file_size": 10223448507, 
        "platform": "Illumina", 
        "created_datetime": "2016-05-27T02:32:46.468155-05:00", 
        "updated_datetime": "2018-11-15T22:04:38.004773-06:00", 
        "md5sum": "ff1f9ca23c8b77c9177b6ea11ed07be7", 
        "file_id": "e5f5aa88-0b0e-4620-8ff4-3316ab3e9cd8", 
        "data_type": "Aligned Reads", 
        "state": "released", 
        "experimental_strategy": "RNA-Seq"
      }
    ], 
    "updated_datetime": "2018-09-06T16:31:22.449726-05:00", 
    "workflow_link": "https://github.com/NCI-GDC/htseq-cwl", 
    "submitter_id": "92aa8637-25d7-429e-aa0f-46f63bb22800_fpkm", 
    "state": "released", 
    "workflow_type": "HTSeq - FPKM", 
    "analysis_id": "eb7f26a9-0e66-426d-9128-4f7d03adf5b4", 
    "created_datetime": "2016-05-29T10:10:20.491346-05:00"
  }, 
  "file_size": 543504, 
  "md5sum": "aad8d1be8c12207d8dfe6585461e5d33", 
  "file_id": "e678a34d-5dd9-4dd2-9e0e-431baaa5f843", 
  "data_type": "Gene Expression Quantification", 
  "state": "released", 
  "experimental_strategy": "RNA-Seq"
},{
  "data_format": "TXT", 
  "access": "open", 
  "associated_entities": [
    {
      "entity_submitter_id": "TCGA-60-2726-01A-01R-0851-07", 
      "entity_type": "aliquot", 
      "case_id": "3d1f4059-2220-45b4-a4d2-b14f76cec96a", 
      "entity_id": "7642842f-8f88-4ac5-a393-ec2d37655033"
    }
  ], 
  "file_name": "99d1feac-dbcb-4f01-8e41-8f6101d06515.FPKM.txt.gz", 
  "submitter_id": "99d1feac-dbcb-4f01-8e41-8f6101d06515_fpkm", 
  "data_category": "Transcriptome Profiling", 
  "analysis": {
    "workflow_version": "v1", 
    "input_files": [
      {
        "data_format": "BAM", 
        "access": "controlled", 
        "file_name": "d3ba21a1-b381-498f-96c0-176f1a2c5ba9_gdc_realn_rehead.bam", 
        "submitter_id": "d3ba21a1-b381-498f-96c0-176f1a2c5ba9", 
        "data_category": "Sequencing Reads", 
        "file_size": 7707357232, 
        "platform": "Illumina", 
        "created_datetime": "2016-05-27T10:08:13.135182-05:00", 
        "updated_datetime": "2018-11-15T19:59:41.719344-06:00", 
        "md5sum": "f60e3a50f1221bf86747d0d447102fda", 
        "file_id": "12545133-aef5-483b-972a-3b60ed3332da", 
        "data_type": "Aligned Reads", 
        "state": "released", 
        "experimental_strategy": "RNA-Seq"
      }
    ], 
    "updated_datetime": "2018-09-06T16:31:22.449726-05:00", 
    "workflow_link": "https://github.com/NCI-GDC/htseq-cwl", 
    "submitter_id": "99d1feac-dbcb-4f01-8e41-8f6101d06515_fpkm", 
    "state": "released", 
    "workflow_type": "HTSeq - FPKM", 
    "analysis_id": "6a8cbea5-b0ed-419e-bb9f-613a0da7eaff", 
    "created_datetime": "2016-05-29T10:16:02.483751-05:00"
  }, 
  "file_size": 541270, 
  "md5sum": "10e332181a8b13e231516933cef3b069", 
  "file_id": "947d45ca-04e0-4f58-b2ec-f4af268bdf29", 
  "data_type": "Gene Expression Quantification", 
  "state": "released", 
  "experimental_strategy": "RNA-Seq"
},{
  "data_format": "TXT", 
  "access": "open", 
  "associated_entities": [
    {
      "entity_submitter_id": "TCGA-NK-A5CX-01A-11R-A26W-07", 
      "entity_type": "aliquot", 
      "case_id": "5b3cb83b-cfde-42dc-a6ec-0127bd0e6685", 
      "entity_id": "18298f92-c0c4-4772-ba76-8674ebeabb4c"
    }
  ], 
  "file_name": "7936117f-4540-4f26-bde6-878d6ea8b837.FPKM.txt.gz", 
  "submitter_id": "7936117f-4540-4f26-bde6-878d6ea8b837_fpkm", 
  "data_category": "Transcriptome Profiling", 
  "analysis": {
    "workflow_version": "v1", 
    "input_files": [
      {
        "data_format": "BAM", 
        "access": "controlled", 
        "file_name": "92b76190-7846-49f7-a2d5-d8dc700243fe_gdc_realn_rehead.bam", 
        "submitter_id": "92b76190-7846-49f7-a2d5-d8dc700243fe", 
        "data_category": "Sequencing Reads", 
        "file_size": 7560799124, 
        "platform": "Illumina", 
        "created_datetime": "2016-05-28T16:24:56.533820-05:00", 
        "updated_datetime": "2018-11-15T20:57:47.372612-06:00", 
        "md5sum": "ab6b2d81063f5a286b6d8a4357120dac", 
        "file_id": "67a18fe3-8aff-4557-a1c0-fc9563b179c7", 
        "data_type": "Aligned Reads", 
        "state": "released", 
        "experimental_strategy": "RNA-Seq"
      }
    ], 
    "updated_datetime": "2018-09-06T16:31:22.449726-05:00", 
    "workflow_link": "https://github.com/NCI-GDC/htseq-cwl", 
    "submitter_id": "7936117f-4540-4f26-bde6-878d6ea8b837_fpkm", 
    "state": "released", 
    "workflow_type": "HTSeq - FPKM", 
    "analysis_id": "b7d781d3-9f87-43a7-8bab-cec7b697288b", 
    "created_datetime": "2016-05-29T10:33:59.318741-05:00"
  }, 
  "file_size": 523005, 
  "md5sum": "b81940353da795e3b6d29377f7834071", 
  "file_id": "b351a1f0-2548-4ff3-bb6d-889325817700", 
  "data_type": "Gene Expression Quantification", 
  "state": "released", 
  "experimental_strategy": "RNA-Seq"
},{
  "data_format": "TXT", 
  "access": "open", 
  "associated_entities": [
    {
      "entity_submitter_id": "TCGA-85-A4PA-01A-11R-A24Z-07", 
      "entity_type": "aliquot", 
      "case_id": "6acdb5e1-4f4d-4512-a41b-ceec94b82744", 
      "entity_id": "fdb289b5-14ba-4291-b997-b3b59f709052"
    }
  ], 
  "file_name": "1435d047-8a6f-4bda-a658-07d6ba071300.FPKM.txt.gz", 
  "submitter_id": "1435d047-8a6f-4bda-a658-07d6ba071300_fpkm", 
  "data_category": "Transcriptome Profiling", 
  "analysis": {
    "workflow_version": "v1", 
    "input_files": [
      {
        "data_format": "BAM", 
        "access": "controlled", 
        "file_name": "01a9d5db-2d98-4a08-aed6-b79e1279ced0_gdc_realn_rehead.bam", 
        "submitter_id": "01a9d5db-2d98-4a08-aed6-b79e1279ced0", 
        "data_category": "Sequencing Reads", 
        "file_size": 7872405077, 
        "platform": "Illumina", 
        "created_datetime": "2016-05-29T12:12:21.185420-05:00", 
        "updated_datetime": "2018-11-15T21:12:37.513272-06:00", 
        "md5sum": "2aa9c9682b7d431ffbfebd297c420b8d", 
        "file_id": "6f2d8ea4-1f44-4e9e-90af-b1de2279f90e", 
        "data_type": "Aligned Reads", 
        "state": "released", 
        "experimental_strategy": "RNA-Seq"
      }
    ], 
    "updated_datetime": "2018-09-06T16:31:22.449726-05:00", 
    "workflow_link": "https://github.com/NCI-GDC/htseq-cwl", 
    "submitter_id": "1435d047-8a6f-4bda-a658-07d6ba071300_fpkm", 
    "state": "released", 
    "workflow_type": "HTSeq - FPKM", 
    "analysis_id": "28aa800f-c06b-405d-8d7d-e6b74e54dad3", 
    "created_datetime": "2016-05-30T18:16:03.013874-05:00"
  }, 
  "file_size": 532743, 
  "md5sum": "3f00a3b870c02b0750d620e3ee16b7a9", 
  "file_id": "26311e43-dfa3-4b45-b337-58cbe08e484f", 
  "data_type": "Gene Expression Quantification", 
  "state": "released", 
  "experimental_strategy": "RNA-Seq"
},{
  "data_format": "TXT", 
  "access": "open", 
  "associated_entities": [
    {
      "entity_submitter_id": "TCGA-43-6773-01A-41R-1949-07", 
      "entity_type": "aliquot", 
      "case_id": "a3583ffc-adb9-40f5-8ec5-8a4f6f432220", 
      "entity_id": "25361c46-91f3-4b7b-80e0-ef8576ce00c1"
    }
  ], 
  "file_name": "382bf075-546c-41bf-930c-4efdf8813958.FPKM.txt.gz", 
  "submitter_id": "382bf075-546c-41bf-930c-4efdf8813958_fpkm", 
  "data_category": "Transcriptome Profiling", 
  "analysis": {
    "workflow_version": "v1", 
    "input_files": [
      {
        "data_format": "BAM", 
        "access": "controlled", 
        "file_name": "438eed4e-31fc-41fb-b085-fc3c3f740308_gdc_realn_rehead.bam", 
        "submitter_id": "438eed4e-31fc-41fb-b085-fc3c3f740308", 
        "data_category": "Sequencing Reads", 
        "file_size": 8906452516, 
        "platform": "Illumina", 
        "created_datetime": "2016-05-30T02:39:04.010110-05:00", 
        "updated_datetime": "2018-11-15T20:57:47.372612-06:00", 
        "md5sum": "fbbb478a7b8e88bc2820cc173f2f75d1", 
        "file_id": "511fe204-7ff0-467b-a0fd-fe617d7c9769", 
        "data_type": "Aligned Reads", 
        "state": "released", 
        "experimental_strategy": "RNA-Seq"
      }
    ], 
    "updated_datetime": "2018-09-06T16:31:22.449726-05:00", 
    "workflow_link": "https://github.com/NCI-GDC/htseq-cwl", 
    "submitter_id": "382bf075-546c-41bf-930c-4efdf8813958_fpkm", 
    "state": "released", 
    "workflow_type": "HTSeq - FPKM", 
    "analysis_id": "f5af2b72-7509-4164-8dc2-09e9ebe4dbdd", 
    "created_datetime": "2016-05-30T18:36:02.008710-05:00"
  }, 
  "file_size": 505241, 
  "md5sum": "89c95250b6f2b25f3fab24b14406cb99", 
  "file_id": "3cfb815d-0a27-46f2-840a-50d4c85c9f47", 
  "data_type": "Gene Expression Quantification", 
  "state": "released", 
  "experimental_strategy": "RNA-Seq"
},{
  "data_format": "TXT", 
  "access": "open", 
  "associated_entities": [
    {
      "entity_submitter_id": "TCGA-94-8490-01A-11R-2326-07", 
      "entity_type": "aliquot", 
      "case_id": "74c4b266-a08d-4882-b96e-28d2a4db0a9b", 
      "entity_id": "e0d001b0-05c9-4c1f-a1c4-fefa8a1e322f"
    }
  ], 
  "file_name": "5f8fb01b-6f79-400b-a3e4-3a775bc64aa5.FPKM.txt.gz", 
  "submitter_id": "5f8fb01b-6f79-400b-a3e4-3a775bc64aa5_fpkm", 
  "data_category": "Transcriptome Profiling", 
  "analysis": {
    "workflow_version": "v1", 
    "input_files": [
      {
        "data_format": "BAM", 
        "access": "controlled", 
        "file_name": "a2f277d2-b7ad-4788-8b14-8e28900beecf_gdc_realn_rehead.bam", 
        "submitter_id": "a2f277d2-b7ad-4788-8b14-8e28900beecf", 
        "data_category": "Sequencing Reads", 
        "file_size": 7406532314, 
        "platform": "Illumina", 
        "created_datetime": "2016-05-29T22:31:58.042567-05:00", 
        "updated_datetime": "2018-11-15T20:08:12.509468-06:00", 
        "md5sum": "5ecacd5d38a1a8be7e7a3e8f19c8587e", 
        "file_id": "15f5ac65-9c88-4c49-9e51-5144cd78a7d8", 
        "data_type": "Aligned Reads", 
        "state": "released", 
        "experimental_strategy": "RNA-Seq"
      }
    ], 
    "updated_datetime": "2018-09-06T16:31:22.449726-05:00", 
    "workflow_link": "https://github.com/NCI-GDC/htseq-cwl", 
    "submitter_id": "5f8fb01b-6f79-400b-a3e4-3a775bc64aa5_fpkm", 
    "state": "released", 
    "workflow_type": "HTSeq - FPKM", 
    "analysis_id": "c9946193-8b73-4597-9132-2c5aaeba8fb3", 
    "created_datetime": "2016-05-30T18:20:56.999606-05:00"
  }, 
  "file_size": 520973, 
  "md5sum": "672127f4379a8578b8bd531e46fb165f", 
  "file_id": "39030236-8ecb-4d78-be3b-5a4f3b69b197", 
  "data_type": "Gene Expression Quantification", 
  "state": "released", 
  "experimental_strategy": "RNA-Seq"
},{
  "data_format": "TXT", 
  "access": "open", 
  "associated_entities": [
    {
      "entity_submitter_id": "TCGA-34-5232-01A-21R-1820-07", 
      "entity_type": "aliquot", 
      "case_id": "d04bf59d-3429-4641-9f9e-81d8cde15295", 
      "entity_id": "f1d662e9-e8dc-47d4-b350-c41798ad4584"
    }
  ], 
  "file_name": "6b14871d-013e-4817-9bca-2fd62a71a0e2.FPKM.txt.gz", 
  "submitter_id": "6b14871d-013e-4817-9bca-2fd62a71a0e2_fpkm", 
  "data_category": "Transcriptome Profiling", 
  "analysis": {
    "workflow_version": "v1", 
    "input_files": [
      {
        "data_format": "BAM", 
        "access": "controlled", 
        "file_name": "d7827fb8-d7e3-4ffd-8660-d935ec167683_gdc_realn_rehead.bam", 
        "submitter_id": "d7827fb8-d7e3-4ffd-8660-d935ec167683", 
        "data_category": "Sequencing Reads", 
        "file_size": 16564322080, 
        "platform": "Illumina", 
        "created_datetime": "2016-05-30T06:48:47.018510-05:00", 
        "updated_datetime": "2018-11-15T20:08:12.509468-06:00", 
        "md5sum": "bf232b840897477ed7dbea376a6c0f2c", 
        "file_id": "18756fd7-13f0-4178-9966-040df8d43c17", 
        "data_type": "Aligned Reads", 
        "state": "released", 
        "experimental_strategy": "RNA-Seq"
      }
    ], 
    "updated_datetime": "2018-09-06T16:31:22.449726-05:00", 
    "workflow_link": "https://github.com/NCI-GDC/htseq-cwl", 
    "submitter_id": "6b14871d-013e-4817-9bca-2fd62a71a0e2_fpkm", 
    "state": "released", 
    "workflow_type": "HTSeq - FPKM", 
    "analysis_id": "8f8b2a74-b873-4d21-9dc3-f8d4fa79e210", 
    "created_datetime": "2016-05-30T18:50:51.480376-05:00"
  }, 
  "file_size": 544349, 
  "md5sum": "40f39bdf3bc7ca43fcfa33c9d33f48f1", 
  "file_id": "64ee3c26-13b6-4f7a-93d1-ba1b5160ba3f", 
  "data_type": "Gene Expression Quantification", 
  "state": "released", 
  "experimental_strategy": "RNA-Seq"
},{
  "data_format": "TXT", 
  "access": "open", 
  "associated_entities": [
    {
      "entity_submitter_id": "TCGA-22-5485-01A-01R-1635-07", 
      "entity_type": "aliquot", 
      "case_id": "305f72a8-069b-410b-bbe4-4ecb761c748d", 
      "entity_id": "0e17aa25-2993-4ea1-bbee-d600d8c0bf89"
    }
  ], 
  "file_name": "6821cf1e-ae8a-472d-8b55-92eca84abab5.FPKM.txt.gz", 
  "submitter_id": "6821cf1e-ae8a-472d-8b55-92eca84abab5_fpkm", 
  "data_category": "Transcriptome Profiling", 
  "analysis": {
    "workflow_version": "v1", 
    "input_files": [
      {
        "data_format": "BAM", 
        "access": "controlled", 
        "file_name": "ae4c219c-a365-4bdf-bbe3-2b4fc9574548_gdc_realn_rehead.bam", 
        "submitter_id": "ae4c219c-a365-4bdf-bbe3-2b4fc9574548", 
        "data_category": "Sequencing Reads", 
        "file_size": 10363573303, 
        "platform": "Illumina", 
        "created_datetime": "2016-05-27T00:16:25.483914-05:00", 
        "updated_datetime": "2018-11-15T19:59:41.719344-06:00", 
        "md5sum": "702a0f5ba626359f3cc05c93054a0526", 
        "file_id": "0a48ce68-26c2-432f-a8ca-e1cc50dfa2bf", 
        "data_type": "Aligned Reads", 
        "state": "released", 
        "experimental_strategy": "RNA-Seq"
      }
    ], 
    "updated_datetime": "2018-09-06T16:31:22.449726-05:00", 
    "workflow_link": "https://github.com/NCI-GDC/htseq-cwl", 
    "submitter_id": "6821cf1e-ae8a-472d-8b55-92eca84abab5_fpkm", 
    "state": "released", 
    "workflow_type": "HTSeq - FPKM", 
    "analysis_id": "1bf610f9-f048-46a7-bd64-38f17b8e4a64", 
    "created_datetime": "2016-05-29T10:08:44.006974-05:00"
  }, 
  "file_size": 522872, 
  "md5sum": "d4e75d52a58d31308a7c0a9083107c63", 
  "file_id": "3a94c2b6-242c-4b9f-b6f3-1c82e6a26de6", 
  "data_type": "Gene Expression Quantification", 
  "state": "released", 
  "experimental_strategy": "RNA-Seq"
},{
  "data_format": "TXT", 
  "access": "open", 
  "associated_entities": [
    {
      "entity_submitter_id": "TCGA-56-8309-11A-01R-2296-07", 
      "entity_type": "aliquot", 
      "case_id": "fa019da0-068c-4d28-a8f6-28b8e79f3a5a", 
      "entity_id": "b87b2d94-2d62-4892-85b4-8ee7a566294c"
    }
  ], 
  "file_name": "7e45a7f3-2613-498c-aa3b-d8cdc5001386.FPKM.txt.gz", 
  "submitter_id": "7e45a7f3-2613-498c-aa3b-d8cdc5001386_fpkm", 
  "data_category": "Transcriptome Profiling", 
  "analysis": {
    "workflow_version": "v1", 
    "input_files": [
      {
        "data_format": "BAM", 
        "access": "controlled", 
        "file_name": "99b903cc-a88c-4563-8aeb-252d68736388_gdc_realn_rehead.bam", 
        "submitter_id": "99b903cc-a88c-4563-8aeb-252d68736388", 
        "data_category": "Sequencing Reads", 
        "file_size": 5798645147, 
        "platform": "Illumina", 
        "created_datetime": "2016-05-30T16:11:05.376163-05:00", 
        "updated_datetime": "2018-11-15T20:46:44.319330-06:00", 
        "md5sum": "5b1f7cd89724f72aef929a10260304cd", 
        "file_id": "3d0ac749-157b-4ff1-b2ea-3a5b12431d20", 
        "data_type": "Aligned Reads", 
        "state": "released", 
        "experimental_strategy": "RNA-Seq"
      }
    ], 
    "updated_datetime": "2018-09-06T16:31:22.449726-05:00", 
    "workflow_link": "https://github.com/NCI-GDC/htseq-cwl", 
    "submitter_id": "7e45a7f3-2613-498c-aa3b-d8cdc5001386_fpkm", 
    "state": "released", 
    "workflow_type": "HTSeq - FPKM", 
    "analysis_id": "241ec870-c865-46c8-a66f-57ccf9fa1ebd", 
    "created_datetime": "2016-05-30T19:05:30.149930-05:00"
  }, 
  "file_size": 520063, 
  "md5sum": "294bb6361643869701fe660bd18a65ad", 
  "file_id": "0c681f1b-1c08-4aa7-a751-b0b222cf725f", 
  "data_type": "Gene Expression Quantification", 
  "state": "released", 
  "experimental_strategy": "RNA-Seq"
},{
  "data_format": "TXT", 
  "access": "open", 
  "associated_entities": [
    {
      "entity_submitter_id": "TCGA-85-8071-01A-11R-2247-07", 
      "entity_type": "aliquot", 
      "case_id": "c652350b-9e6c-421d-8027-8b8819e4ac6c", 
      "entity_id": "a77afb11-3c0e-411b-b34b-84f827478e03"
    }
  ], 
  "file_name": "6a26717f-fa71-469a-a18b-da8dc84e6e0d.FPKM.txt.gz", 
  "submitter_id": "6a26717f-fa71-469a-a18b-da8dc84e6e0d_fpkm", 
  "data_category": "Transcriptome Profiling", 
  "analysis": {
    "workflow_version": "v1", 
    "input_files": [
      {
        "data_format": "BAM", 
        "access": "controlled", 
        "file_name": "6a42c87a-d56b-48ca-b389-9402f555759d_gdc_realn_rehead.bam", 
        "submitter_id": "6a42c87a-d56b-48ca-b389-9402f555759d", 
        "data_category": "Sequencing Reads", 
        "file_size": 4028302130, 
        "platform": "Illumina", 
        "created_datetime": "2016-05-29T20:56:41.964709-05:00", 
        "updated_datetime": "2018-11-15T21:38:44.655215-06:00", 
        "md5sum": "9eee14302e2654cf86d2e60e05751096", 
        "file_id": "b101de65-d454-4017-adcd-094a95fab453", 
        "data_type": "Aligned Reads", 
        "state": "released", 
        "experimental_strategy": "RNA-Seq"
      }
    ], 
    "updated_datetime": "2018-09-06T16:31:22.449726-05:00", 
    "workflow_link": "https://github.com/NCI-GDC/htseq-cwl", 
    "submitter_id": "6a26717f-fa71-469a-a18b-da8dc84e6e0d_fpkm", 
    "state": "released", 
    "workflow_type": "HTSeq - FPKM", 
    "analysis_id": "5ff6a226-5b6a-4b68-8f58-905172941011", 
    "created_datetime": "2016-05-30T18:45:59.105018-05:00"
  }, 
  "file_size": 510641, 
  "md5sum": "8561c7d3992a3e75d0990afc5db13bd1", 
  "file_id": "23d4aec2-22b0-466f-839b-f16ab75318a7", 
  "data_type": "Gene Expression Quantification", 
  "state": "released", 
  "experimental_strategy": "RNA-Seq"
},{
  "data_format": "TXT", 
  "access": "open", 
  "associated_entities": [
    {
      "entity_submitter_id": "TCGA-O2-A52V-01A-31R-A262-07", 
      "entity_type": "aliquot", 
      "case_id": "6a2ce004-8a2d-419f-9738-e352d298a315", 
      "entity_id": "d353af66-1298-4da0-b7fd-08671d5dcda9"
    }
  ], 
  "file_name": "73814f90-c4e3-40dd-b9be-46956becf725.FPKM.txt.gz", 
  "submitter_id": "73814f90-c4e3-40dd-b9be-46956becf725_fpkm", 
  "data_category": "Transcriptome Profiling", 
  "analysis": {
    "workflow_version": "v1", 
    "input_files": [
      {
        "data_format": "BAM", 
        "access": "controlled", 
        "file_name": "73fa499e-6036-49bb-9ae2-a1935a278dbf_gdc_realn_rehead.bam", 
        "submitter_id": "73fa499e-6036-49bb-9ae2-a1935a278dbf", 
        "data_category": "Sequencing Reads", 
        "file_size": 7555304037, 
        "platform": "Illumina", 
        "created_datetime": "2016-05-29T11:33:36.819056-05:00", 
        "updated_datetime": "2018-11-15T20:08:12.509468-06:00", 
        "md5sum": "be85f6cd85a41629db5d5dc4553b1e14", 
        "file_id": "1fdfb70e-ad40-42a6-9954-4d92ec3b0a03", 
        "data_type": "Aligned Reads", 
        "state": "released", 
        "experimental_strategy": "RNA-Seq"
      }
    ], 
    "updated_datetime": "2018-09-06T16:31:22.449726-05:00", 
    "workflow_link": "https://github.com/NCI-GDC/htseq-cwl", 
    "submitter_id": "73814f90-c4e3-40dd-b9be-46956becf725_fpkm", 
    "state": "released", 
    "workflow_type": "HTSeq - FPKM", 
    "analysis_id": "5c55c51c-baae-47c7-aba1-6293e2044eb0", 
    "created_datetime": "2016-05-30T18:15:43.377940-05:00"
  }, 
  "file_size": 534577, 
  "md5sum": "62d150fa77cc2a211bf49ccca5d5b215", 
  "file_id": "194309de-c862-409f-b3da-0a214320116d", 
  "data_type": "Gene Expression Quantification", 
  "state": "released", 
  "experimental_strategy": "RNA-Seq"
},{
  "data_format": "TXT", 
  "access": "open", 
  "associated_entities": [
    {
      "entity_submitter_id": "TCGA-92-7341-01A-31R-2045-07", 
      "entity_type": "aliquot", 
      "case_id": "23421041-fc75-4610-8a59-3246fb6df7e8", 
      "entity_id": "4ff5e2c1-478c-4f0a-bffe-ea62b205da06"
    }
  ], 
  "file_name": "544c50ac-30ea-421a-b30e-6b417c389d0a.FPKM.txt.gz", 
  "submitter_id": "544c50ac-30ea-421a-b30e-6b417c389d0a_fpkm", 
  "data_category": "Transcriptome Profiling", 
  "analysis": {
    "workflow_version": "v1", 
    "input_files": [
      {
        "data_format": "BAM", 
        "access": "controlled", 
        "file_name": "c9de979d-446b-41d8-81e8-7473c8d75d4e_gdc_realn_rehead.bam", 
        "submitter_id": "c9de979d-446b-41d8-81e8-7473c8d75d4e", 
        "data_category": "Sequencing Reads", 
        "file_size": 10894832173, 
        "platform": "Illumina", 
        "created_datetime": "2016-05-26T15:22:06.918805-05:00", 
        "updated_datetime": "2018-11-15T19:59:41.719344-06:00", 
        "md5sum": "89a0c1d8c7d4350940c4fe4a23d2d147", 
        "file_id": "0e4e8831-8bb2-4884-8d14-a44efb76d40e", 
        "data_type": "Aligned Reads", 
        "state": "released", 
        "experimental_strategy": "RNA-Seq"
      }
    ], 
    "updated_datetime": "2018-09-06T16:31:22.449726-05:00", 
    "workflow_link": "https://github.com/NCI-GDC/htseq-cwl", 
    "submitter_id": "544c50ac-30ea-421a-b30e-6b417c389d0a_fpkm", 
    "state": "released", 
    "workflow_type": "HTSeq - FPKM", 
    "analysis_id": "b23cd765-362d-49e7-9a2d-d7bb7bd16a1a", 
    "created_datetime": "2016-05-26T21:22:24.616234-05:00"
  }, 
  "file_size": 531659, 
  "md5sum": "b19a86d2cda181954f13986657d9ea51", 
  "file_id": "884fd188-69dc-490f-9a04-3abfec54ac44", 
  "data_type": "Gene Expression Quantification", 
  "state": "released", 
  "experimental_strategy": "RNA-Seq"
},{
  "data_format": "TXT", 
  "access": "open", 
  "associated_entities": [
    {
      "entity_submitter_id": "TCGA-58-8392-01A-11R-2326-07", 
      "entity_type": "aliquot", 
      "case_id": "45aa07c3-cea4-456e-8000-b4572a2163a8", 
      "entity_id": "4a3692a0-d9de-4cd3-9c4a-bbb087aa67c3"
    }
  ], 
  "file_name": "7b37d73f-952e-4b8a-a5c4-a2664812f5c2.FPKM.txt.gz", 
  "submitter_id": "7b37d73f-952e-4b8a-a5c4-a2664812f5c2_fpkm", 
  "data_category": "Transcriptome Profiling", 
  "analysis": {
    "workflow_version": "v1", 
    "input_files": [
      {
        "data_format": "BAM", 
        "access": "controlled", 
        "file_name": "43c99f18-c0be-45c4-8133-b136eb27b2bb_gdc_realn_rehead.bam", 
        "submitter_id": "43c99f18-c0be-45c4-8133-b136eb27b2bb", 
        "data_category": "Sequencing Reads", 
        "file_size": 7293656446, 
        "platform": "Illumina", 
        "created_datetime": "2016-05-27T17:09:31.183041-05:00", 
        "updated_datetime": "2018-11-15T22:04:38.004773-06:00", 
        "md5sum": "230bb2152d8644f8da7f98cdfadc5c5e", 
        "file_id": "e6196b7a-ad8a-4a9a-82e1-3b08fa2d6c19", 
        "data_type": "Aligned Reads", 
        "state": "released", 
        "experimental_strategy": "RNA-Seq"
      }
    ], 
    "updated_datetime": "2018-09-06T16:31:22.449726-05:00", 
    "workflow_link": "https://github.com/NCI-GDC/htseq-cwl", 
    "submitter_id": "7b37d73f-952e-4b8a-a5c4-a2664812f5c2_fpkm", 
    "state": "released", 
    "workflow_type": "HTSeq - FPKM", 
    "analysis_id": "4a56315a-8c9d-4294-9f0a-99c1b2801860", 
    "created_datetime": "2016-05-29T10:21:23.718219-05:00"
  }, 
  "file_size": 533151, 
  "md5sum": "68a1eb7af3d9c9c113cf457efd7e86d6", 
  "file_id": "d0b48ac5-40c5-4516-8d63-18a1c6fbf32d", 
  "data_type": "Gene Expression Quantification", 
  "state": "released", 
  "experimental_strategy": "RNA-Seq"
},{
  "data_format": "TXT", 
  "access": "open", 
  "associated_entities": [
    {
      "entity_submitter_id": "TCGA-37-A5EL-01A-11R-A26W-07", 
      "entity_type": "aliquot", 
      "case_id": "aecd6689-f203-4519-afab-3f46ee9d3e2c", 
      "entity_id": "cf34ea0c-75f2-485b-aab0-e06694d69171"
    }
  ], 
  "file_name": "796ffcc3-e30f-423c-bdce-c39668ddcec0.FPKM.txt.gz", 
  "submitter_id": "796ffcc3-e30f-423c-bdce-c39668ddcec0_fpkm", 
  "data_category": "Transcriptome Profiling", 
  "analysis": {
    "workflow_version": "v1", 
    "input_files": [
      {
        "data_format": "BAM", 
        "access": "controlled", 
        "file_name": "b454c4d2-289f-452c-afd6-051c3bee900b_gdc_realn_rehead.bam", 
        "submitter_id": "b454c4d2-289f-452c-afd6-051c3bee900b", 
        "data_category": "Sequencing Reads", 
        "file_size": 9898215234, 
        "platform": "Illumina", 
        "created_datetime": "2016-05-28T18:06:23.395429-05:00", 
        "updated_datetime": "2018-11-15T21:47:23.001784-06:00", 
        "md5sum": "4520c665a4798a07f5b8370d50f2e31e", 
        "file_id": "c775bba3-dc68-404a-a3f5-146ecb2f5a88", 
        "data_type": "Aligned Reads", 
        "state": "released", 
        "experimental_strategy": "RNA-Seq"
      }
    ], 
    "updated_datetime": "2018-09-06T16:31:22.449726-05:00", 
    "workflow_link": "https://github.com/NCI-GDC/htseq-cwl", 
    "submitter_id": "796ffcc3-e30f-423c-bdce-c39668ddcec0_fpkm", 
    "state": "released", 
    "workflow_type": "HTSeq - FPKM", 
    "analysis_id": "02aabff1-c927-4d16-848c-5add49e328ed", 
    "created_datetime": "2016-05-29T10:56:22.243962-05:00"
  }, 
  "file_size": 528616, 
  "md5sum": "3e5121db509b83978d7db2b9aa988a4c", 
  "file_id": "d4aca097-e725-4c1e-b65a-c510db86168d", 
  "data_type": "Gene Expression Quantification", 
  "state": "released", 
  "experimental_strategy": "RNA-Seq"
},{
  "data_format": "TXT", 
  "access": "open", 
  "associated_entities": [
    {
      "entity_submitter_id": "TCGA-66-2755-01A-01R-0851-07", 
      "entity_type": "aliquot", 
      "case_id": "df7cfd84-a36a-44a0-b39f-a9ea1e0fd500", 
      "entity_id": "8c547100-3fac-4519-91e9-7976a49ec9c3"
    }
  ], 
  "file_name": "276b725d-0218-4fdd-896e-c727cc7de8e2.FPKM.txt.gz", 
  "submitter_id": "276b725d-0218-4fdd-896e-c727cc7de8e2_fpkm", 
  "data_category": "Transcriptome Profiling", 
  "analysis": {
    "workflow_version": "v1", 
    "input_files": [
      {
        "data_format": "BAM", 
        "access": "controlled", 
        "file_name": "9a9fe228-4c19-49f9-9973-af8661ae1d14_gdc_realn_rehead.bam", 
        "submitter_id": "9a9fe228-4c19-49f9-9973-af8661ae1d14", 
        "data_category": "Sequencing Reads", 
        "file_size": 9715289561, 
        "platform": "Illumina", 
        "created_datetime": "2016-05-29T02:09:55.204899-05:00", 
        "updated_datetime": "2018-11-15T20:20:28.822215-06:00", 
        "md5sum": "630e4b0c2c52842f70c391be5d49d398", 
        "file_id": "3229ccfa-39b3-49b7-98a0-2d8ba1f07d8e", 
        "data_type": "Aligned Reads", 
        "state": "released", 
        "experimental_strategy": "RNA-Seq"
      }
    ], 
    "updated_datetime": "2018-09-06T16:31:22.449726-05:00", 
    "workflow_link": "https://github.com/NCI-GDC/htseq-cwl", 
    "submitter_id": "276b725d-0218-4fdd-896e-c727cc7de8e2_fpkm", 
    "state": "released", 
    "workflow_type": "HTSeq - FPKM", 
    "analysis_id": "17c7458f-e1bb-499f-ba2d-c1b22dd0541d", 
    "created_datetime": "2016-05-29T11:10:17.790799-05:00"
  }, 
  "file_size": 528151, 
  "md5sum": "18c36526533fba0dd8db93f8b4359113", 
  "file_id": "d466ae27-50dc-4d00-8baa-4c59ba9da422", 
  "data_type": "Gene Expression Quantification", 
  "state": "released", 
  "experimental_strategy": "RNA-Seq"
},{
  "data_format": "TXT", 
  "access": "open", 
  "associated_entities": [
    {
      "entity_submitter_id": "TCGA-18-3416-01A-01R-0980-07", 
      "entity_type": "aliquot", 
      "case_id": "6eb61cab-8e83-4c18-a59a-ae0985ec9d2e", 
      "entity_id": "c5532e8c-8632-4e7a-8143-e062af4b1d60"
    }
  ], 
  "file_name": "8dda6766-08f1-4f38-944f-30da042d3370.FPKM.txt.gz", 
  "submitter_id": "8dda6766-08f1-4f38-944f-30da042d3370_fpkm", 
  "annotations": [
    {
      "entity_submitter_id": "TCGA-18-3416", 
      "notes": "Prior malignancy melanoma of the left chest. Prior malignancy melanoma of the arm.  Unknown treatment history.", 
      "submitter_id": "11713", 
      "classification": "Notification", 
      "entity_id": "6eb61cab-8e83-4c18-a59a-ae0985ec9d2e", 
      "created_datetime": "2012-10-31T00:00:00", 
      "annotation_id": "89dce91c-3189-50de-9770-364e25a94a9b", 
      "entity_type": "case", 
      "updated_datetime": "2018-08-23T16:32:20.747393-05:00", 
      "case_id": "6eb61cab-8e83-4c18-a59a-ae0985ec9d2e", 
      "state": "released", 
      "category": "Prior malignancy", 
      "status": "Approved"
    }
  ], 
  "data_category": "Transcriptome Profiling", 
  "analysis": {
    "workflow_version": "v1", 
    "input_files": [
      {
        "data_format": "BAM", 
        "access": "controlled", 
        "file_name": "d7429069-ce1d-45ff-85bd-b5f30afcc02e_gdc_realn_rehead.bam", 
        "submitter_id": "d7429069-ce1d-45ff-85bd-b5f30afcc02e", 
        "data_category": "Sequencing Reads", 
        "file_size": 6709154996, 
        "platform": "Illumina", 
        "created_datetime": "2016-05-29T15:53:19.587194-05:00", 
        "updated_datetime": "2018-11-15T22:13:19.171383-06:00", 
        "md5sum": "04fa9a4dcb6a488652e3c20e7cadd7bb", 
        "file_id": "fb706f18-9f47-4271-8b3d-66c6b731ec17", 
        "data_type": "Aligned Reads", 
        "state": "released", 
        "experimental_strategy": "RNA-Seq"
      }
    ], 
    "updated_datetime": "2018-09-06T16:31:22.449726-05:00", 
    "workflow_link": "https://github.com/NCI-GDC/htseq-cwl", 
    "submitter_id": "8dda6766-08f1-4f38-944f-30da042d3370_fpkm", 
    "state": "released", 
    "workflow_type": "HTSeq - FPKM", 
    "analysis_id": "f220ac5f-fdea-4e08-ad0e-d5e0e1508f4e", 
    "created_datetime": "2016-05-30T18:17:54.457717-05:00"
  }, 
  "file_size": 533659, 
  "md5sum": "b905e2eec7d2447ae41ae4bb8a719a0f", 
  "file_id": "858680bf-b351-4822-87c9-be216fbbb0e4", 
  "data_type": "Gene Expression Quantification", 
  "state": "released", 
  "experimental_strategy": "RNA-Seq"
},{
  "data_format": "TXT", 
  "access": "open", 
  "associated_entities": [
    {
      "entity_submitter_id": "TCGA-56-7730-11A-01R-2125-07", 
      "entity_type": "aliquot", 
      "case_id": "8bb3ed57-6e48-4c90-bcf2-baf9a843398f", 
      "entity_id": "dc660b3d-255f-4239-8368-b21149caa61c"
    }
  ], 
  "file_name": "fc2fcb44-c5cb-4b1a-822d-552f32866fe3.FPKM.txt.gz", 
  "submitter_id": "fc2fcb44-c5cb-4b1a-822d-552f32866fe3_fpkm", 
  "data_category": "Transcriptome Profiling", 
  "analysis": {
    "workflow_version": "v1", 
    "input_files": [
      {
        "data_format": "BAM", 
        "access": "controlled", 
        "file_name": "8168d289-b1bd-4504-aa26-12edc5166a22_gdc_realn_rehead.bam", 
        "submitter_id": "8168d289-b1bd-4504-aa26-12edc5166a22", 
        "data_category": "Sequencing Reads", 
        "file_size": 7682229462, 
        "platform": "Illumina", 
        "created_datetime": "2016-05-29T00:41:41.942749-05:00", 
        "updated_datetime": "2018-11-15T21:56:00.379896-06:00", 
        "md5sum": "31921dae77bfec544cbdc055b89d90c2", 
        "file_id": "dfc8eb3c-312e-4535-980c-f5fd14c15b57", 
        "data_type": "Aligned Reads", 
        "state": "released", 
        "experimental_strategy": "RNA-Seq"
      }
    ], 
    "updated_datetime": "2018-09-06T16:31:22.449726-05:00", 
    "workflow_link": "https://github.com/NCI-GDC/htseq-cwl", 
    "submitter_id": "fc2fcb44-c5cb-4b1a-822d-552f32866fe3_fpkm", 
    "state": "released", 
    "workflow_type": "HTSeq - FPKM", 
    "analysis_id": "fcd5793f-b580-42f3-8f4a-827673f27c85", 
    "created_datetime": "2016-05-29T10:49:14.806651-05:00"
  }, 
  "file_size": 523517, 
  "md5sum": "4a9a48ce6f125f807fecc2104ef5b8b6", 
  "file_id": "57b39a94-0b28-48a9-a50c-1ec3a598c04b", 
  "data_type": "Gene Expression Quantification", 
  "state": "released", 
  "experimental_strategy": "RNA-Seq"
},{
  "data_format": "TXT", 
  "access": "open", 
  "associated_entities": [
    {
      "entity_submitter_id": "TCGA-56-A5DS-01A-11R-A27Q-07", 
      "entity_type": "aliquot", 
      "case_id": "edbff8e2-6e22-474c-a813-b3b258972a99", 
      "entity_id": "165b20b1-cf41-442d-b08c-03bda738830a"
    }
  ], 
  "file_name": "87968a34-cdba-4335-92d9-0f5b34ed27c9.FPKM.txt.gz", 
  "submitter_id": "87968a34-cdba-4335-92d9-0f5b34ed27c9_fpkm", 
  "data_category": "Transcriptome Profiling", 
  "analysis": {
    "workflow_version": "v1", 
    "input_files": [
      {
        "data_format": "BAM", 
        "access": "controlled", 
        "file_name": "e911be54-7a25-42f4-a0dc-4ecc6057be4f_gdc_realn_rehead.bam", 
        "submitter_id": "e911be54-7a25-42f4-a0dc-4ecc6057be4f", 
        "data_category": "Sequencing Reads", 
        "file_size": 7477650993, 
        "platform": "Illumina", 
        "created_datetime": "2016-05-29T17:30:45.085520-05:00", 
        "updated_datetime": "2018-11-15T21:12:37.513272-06:00", 
        "md5sum": "319a4d4c24669bb061a10234650da19b", 
        "file_id": "6ecd0763-39bd-42c6-8245-d86e0a81d8ce", 
        "data_type": "Aligned Reads", 
        "state": "released", 
        "experimental_strategy": "RNA-Seq"
      }
    ], 
    "updated_datetime": "2018-09-06T16:31:22.449726-05:00", 
    "workflow_link": "https://github.com/NCI-GDC/htseq-cwl", 
    "submitter_id": "87968a34-cdba-4335-92d9-0f5b34ed27c9_fpkm", 
    "state": "released", 
    "workflow_type": "HTSeq - FPKM", 
    "analysis_id": "06908b14-7846-4a52-afe4-0b9a74b7dfa8", 
    "created_datetime": "2016-05-30T18:58:00.992688-05:00"
  }, 
  "file_size": 536189, 
  "md5sum": "585e5eea04ab606a18576c3d67c907cb", 
  "file_id": "988c48b7-ed2c-491d-a5bc-b51ad97bebcb", 
  "data_type": "Gene Expression Quantification", 
  "state": "released", 
  "experimental_strategy": "RNA-Seq"
},{
  "data_format": "TXT", 
  "access": "open", 
  "associated_entities": [
    {
      "entity_submitter_id": "TCGA-56-7582-11A-01R-2045-07", 
      "entity_type": "aliquot", 
      "case_id": "b5e2cbda-bbfa-4ef8-a9c4-cb978bef9b23", 
      "entity_id": "670b4f33-2935-45c1-99b1-57660da763bb"
    }
  ], 
  "file_name": "42646557-ce36-4faf-9340-ceb3fc0e969a.FPKM.txt.gz", 
  "submitter_id": "42646557-ce36-4faf-9340-ceb3fc0e969a_fpkm", 
  "data_category": "Transcriptome Profiling", 
  "analysis": {
    "workflow_version": "v1", 
    "input_files": [
      {
        "data_format": "BAM", 
        "access": "controlled", 
        "file_name": "8ef3c107-48d0-4203-820f-5b70394fe261_gdc_realn_rehead.bam", 
        "submitter_id": "8ef3c107-48d0-4203-820f-5b70394fe261", 
        "data_category": "Sequencing Reads", 
        "file_size": 9159876940, 
        "platform": "Illumina", 
        "created_datetime": "2016-05-29T02:11:49.002312-05:00", 
        "updated_datetime": "2018-11-15T21:56:00.379896-06:00", 
        "md5sum": "1d0084b72caa1493a228134f3c904985", 
        "file_id": "ddeeaa88-e030-4d0b-9a46-531323461bb9", 
        "data_type": "Aligned Reads", 
        "state": "released", 
        "experimental_strategy": "RNA-Seq"
      }
    ], 
    "updated_datetime": "2018-09-06T16:31:22.449726-05:00", 
    "workflow_link": "https://github.com/NCI-GDC/htseq-cwl", 
    "submitter_id": "42646557-ce36-4faf-9340-ceb3fc0e969a_fpkm", 
    "state": "released", 
    "workflow_type": "HTSeq - FPKM", 
    "analysis_id": "19a15c58-51ad-46ab-967f-57e40a689be1", 
    "created_datetime": "2016-05-29T11:00:02.289419-05:00"
  }, 
  "file_size": 543865, 
  "md5sum": "2f3d84c5a632f26d2b028f5509f05b81", 
  "file_id": "c5e4799b-e36d-4b66-9174-cf0d9fd96c01", 
  "data_type": "Gene Expression Quantification", 
  "state": "released", 
  "experimental_strategy": "RNA-Seq"
},{
  "data_format": "TXT", 
  "access": "open", 
  "associated_entities": [
    {
      "entity_submitter_id": "TCGA-63-A5MW-01A-11R-A26W-07", 
      "entity_type": "aliquot", 
      "case_id": "34ac236d-942b-4b82-885f-26f174dbc29e", 
      "entity_id": "4daf4ef1-7b4e-4580-ba4c-1f8e81d8b250"
    }
  ], 
  "file_name": "d92bad56-8e40-42b5-92a9-287491795920.FPKM.txt.gz", 
  "submitter_id": "d92bad56-8e40-42b5-92a9-287491795920_fpkm", 
  "data_category": "Transcriptome Profiling", 
  "analysis": {
    "workflow_version": "v1", 
    "input_files": [
      {
        "data_format": "BAM", 
        "access": "controlled", 
        "file_name": "43120539-cfbc-42ae-830f-ec31846e6867_gdc_realn_rehead.bam", 
        "submitter_id": "43120539-cfbc-42ae-830f-ec31846e6867", 
        "data_category": "Sequencing Reads", 
        "file_size": 9484797863, 
        "platform": "Illumina", 
        "created_datetime": "2016-05-27T03:33:21.293500-05:00", 
        "updated_datetime": "2018-11-15T21:30:06.924734-06:00", 
        "md5sum": "e1acae4297b33b3f62197d08cbd8685f", 
        "file_id": "a3d08ec2-22d1-4714-b0b6-2499ca488762", 
        "data_type": "Aligned Reads", 
        "state": "released", 
        "experimental_strategy": "RNA-Seq"
      }
    ], 
    "updated_datetime": "2018-09-06T16:31:22.449726-05:00", 
    "workflow_link": "https://github.com/NCI-GDC/htseq-cwl", 
    "submitter_id": "d92bad56-8e40-42b5-92a9-287491795920_fpkm", 
    "state": "released", 
    "workflow_type": "HTSeq - FPKM", 
    "analysis_id": "ccdbbd8a-c80b-430c-96dd-4687bb05291a", 
    "created_datetime": "2016-05-29T10:11:09.708121-05:00"
  }, 
  "file_size": 552454, 
  "md5sum": "b5ec5d445505644230cce60eeb51e377", 
  "file_id": "1b119ce9-e81f-4363-be43-8167f0c2b0d2", 
  "data_type": "Gene Expression Quantification", 
  "state": "released", 
  "experimental_strategy": "RNA-Seq"
},{
  "data_format": "TXT", 
  "access": "open", 
  "associated_entities": [
    {
      "entity_submitter_id": "TCGA-34-2608-01A-02R-0851-07", 
      "entity_type": "aliquot", 
      "case_id": "44c56277-37e5-47a9-b476-d8475ef477ca", 
      "entity_id": "ea2e88e9-53f1-4fcd-b7b8-924ec8ed0aaa"
    }
  ], 
  "file_name": "0063c2da-4f47-4974-afea-03b4cdb21e33.FPKM.txt.gz", 
  "submitter_id": "0063c2da-4f47-4974-afea-03b4cdb21e33_fpkm", 
  "data_category": "Transcriptome Profiling", 
  "analysis": {
    "workflow_version": "v1", 
    "input_files": [
      {
        "data_format": "BAM", 
        "access": "controlled", 
        "file_name": "1d62f45d-8b34-4bd2-8df5-67f3099282dd_gdc_realn_rehead.bam", 
        "submitter_id": "1d62f45d-8b34-4bd2-8df5-67f3099282dd", 
        "data_category": "Sequencing Reads", 
        "file_size": 10314460637, 
        "platform": "Illumina", 
        "created_datetime": "2016-05-27T16:26:40.864250-05:00", 
        "updated_datetime": "2018-11-15T22:04:38.004773-06:00", 
        "md5sum": "d44a9738699a8234e6cf9965a05d4348", 
        "file_id": "ed10ea17-81b0-48e1-b38a-8c16043f0bd7", 
        "data_type": "Aligned Reads", 
        "state": "released", 
        "experimental_strategy": "RNA-Seq"
      }
    ], 
    "updated_datetime": "2018-09-06T16:31:22.449726-05:00", 
    "workflow_link": "https://github.com/NCI-GDC/htseq-cwl", 
    "submitter_id": "0063c2da-4f47-4974-afea-03b4cdb21e33_fpkm", 
    "state": "released", 
    "workflow_type": "HTSeq - FPKM", 
    "analysis_id": "b0c73d67-3889-43c0-a618-d50648d70cba", 
    "created_datetime": "2016-05-29T10:20:51.234228-05:00"
  }, 
  "file_size": 528349, 
  "md5sum": "3c61aef2c76897c67e13994f18e4a662", 
  "file_id": "3060f293-b15d-47d4-a5ea-217a7befdbb3", 
  "data_type": "Gene Expression Quantification", 
  "state": "released", 
  "experimental_strategy": "RNA-Seq"
},{
  "data_format": "TXT", 
  "access": "open", 
  "associated_entities": [
    {
      "entity_submitter_id": "TCGA-58-A46L-01A-11R-A24H-07", 
      "entity_type": "aliquot", 
      "case_id": "1ba4e70c-692c-487a-abc5-36e5f0a03286", 
      "entity_id": "9aa74fcf-9845-4708-a09b-a17aa4b9e94a"
    }
  ], 
  "file_name": "02ba8296-3982-4e29-8823-403ab580dee8.FPKM.txt.gz", 
  "submitter_id": "02ba8296-3982-4e29-8823-403ab580dee8_fpkm", 
  "data_category": "Transcriptome Profiling", 
  "analysis": {
    "workflow_version": "v1", 
    "input_files": [
      {
        "data_format": "BAM", 
        "access": "controlled", 
        "file_name": "d57b7753-da91-41cf-8f14-c0ca0e189474_gdc_realn_rehead.bam", 
        "submitter_id": "d57b7753-da91-41cf-8f14-c0ca0e189474", 
        "data_category": "Sequencing Reads", 
        "file_size": 14300032458, 
        "platform": "Illumina", 
        "created_datetime": "2016-05-26T10:34:48.639372-05:00", 
        "updated_datetime": "2018-11-15T20:46:44.319330-06:00", 
        "md5sum": "51d40a4f9281b8cc77cf5d7a80301d88", 
        "file_id": "4c384e3b-a2d5-4da9-96c2-642baea322e7", 
        "data_type": "Aligned Reads", 
        "state": "released", 
        "experimental_strategy": "RNA-Seq"
      }
    ], 
    "updated_datetime": "2018-09-06T16:31:22.449726-05:00", 
    "workflow_link": "https://github.com/NCI-GDC/htseq-cwl", 
    "submitter_id": "02ba8296-3982-4e29-8823-403ab580dee8_fpkm", 
    "state": "released", 
    "workflow_type": "HTSeq - FPKM", 
    "analysis_id": "658f1871-5d78-4397-8a78-85f5fb3022f3", 
    "created_datetime": "2016-05-26T21:18:40.991327-05:00"
  }, 
  "file_size": 573539, 
  "md5sum": "b045d3f29acc6ef3e16d71f1d7076b1e", 
  "file_id": "59ab68cb-5682-4cdc-8e14-502671d02636", 
  "data_type": "Gene Expression Quantification", 
  "state": "released", 
  "experimental_strategy": "RNA-Seq"
},{
  "data_format": "TXT", 
  "access": "open", 
  "associated_entities": [
    {
      "entity_submitter_id": "TCGA-39-5040-01A-21R-2125-07", 
      "entity_type": "aliquot", 
      "case_id": "eca4bfa2-5ba5-4708-959a-d901c1b61edd", 
      "entity_id": "48b4302e-03cd-4f73-ab52-fb8dc22a10d4"
    }
  ], 
  "file_name": "4cab9f74-8294-4b98-b6b3-3594dcd83623.FPKM.txt.gz", 
  "submitter_id": "4cab9f74-8294-4b98-b6b3-3594dcd83623_fpkm", 
  "data_category": "Transcriptome Profiling", 
  "analysis": {
    "workflow_version": "v1", 
    "input_files": [
      {
        "data_format": "BAM", 
        "access": "controlled", 
        "file_name": "6970467e-2c75-4157-a065-4cda50fd0051_gdc_realn_rehead.bam", 
        "submitter_id": "6970467e-2c75-4157-a065-4cda50fd0051", 
        "data_category": "Sequencing Reads", 
        "file_size": 11750187127, 
        "platform": "Illumina", 
        "created_datetime": "2016-05-29T16:33:54.884856-05:00", 
        "updated_datetime": "2018-11-15T21:56:00.379896-06:00", 
        "md5sum": "41f827ac0f45d03857fdc8d960d83638", 
        "file_id": "d8a06aad-0658-4ecc-abcc-c5c598a3757e", 
        "data_type": "Aligned Reads", 
        "state": "released", 
        "experimental_strategy": "RNA-Seq"
      }
    ], 
    "updated_datetime": "2018-09-06T16:31:22.449726-05:00", 
    "workflow_link": "https://github.com/NCI-GDC/htseq-cwl", 
    "submitter_id": "4cab9f74-8294-4b98-b6b3-3594dcd83623_fpkm", 
    "state": "released", 
    "workflow_type": "HTSeq - FPKM", 
    "analysis_id": "c7811bb3-f9f1-421e-8e4b-52881904b63a", 
    "created_datetime": "2016-05-30T18:57:33.506776-05:00"
  }, 
  "file_size": 535647, 
  "md5sum": "2a3851107efb869743f23d2d664e406a", 
  "file_id": "142bf27f-0ac8-48d3-a49d-a9ee1098bd70", 
  "data_type": "Gene Expression Quantification", 
  "state": "released", 
  "experimental_strategy": "RNA-Seq"
},{
  "data_format": "TXT", 
  "access": "open", 
  "associated_entities": [
    {
      "entity_submitter_id": "TCGA-J1-A4AH-01A-31R-A24H-07", 
      "entity_type": "aliquot", 
      "case_id": "99daa971-31d0-4c37-9c12-b0dc42ddd19b", 
      "entity_id": "657d4e74-c441-4ae1-8342-f789103bd461"
    }
  ], 
  "file_name": "c17b3f1c-06e7-4c0b-b4c6-3585caa69999.FPKM.txt.gz", 
  "submitter_id": "c17b3f1c-06e7-4c0b-b4c6-3585caa69999_fpkm", 
  "annotations": [
    {
      "entity_submitter_id": "TCGA-J1-A4AH", 
      "notes": "Patient was diagnosed with a thymoma at same time as this lung mallignancy.", 
      "submitter_id": "16483", 
      "classification": "Notification", 
      "entity_id": "99daa971-31d0-4c37-9c12-b0dc42ddd19b", 
      "created_datetime": "2013-07-16T00:00:00", 
      "annotation_id": "92a4d84a-7457-501c-b95b-2fa0a04e6297", 
      "entity_type": "case", 
      "updated_datetime": "2018-08-23T16:32:20.747393-05:00", 
      "case_id": "99daa971-31d0-4c37-9c12-b0dc42ddd19b", 
      "state": "released", 
      "category": "Synchronous malignancy", 
      "status": "Approved"
    }
  ], 
  "data_category": "Transcriptome Profiling", 
  "analysis": {
    "workflow_version": "v1", 
    "input_files": [
      {
        "data_format": "BAM", 
        "access": "controlled", 
        "file_name": "1eb1e3d0-0aad-44a1-b267-196d25fbc75e_gdc_realn_rehead.bam", 
        "submitter_id": "1eb1e3d0-0aad-44a1-b267-196d25fbc75e", 
        "data_category": "Sequencing Reads", 
        "file_size": 4763152970, 
        "platform": "Illumina", 
        "created_datetime": "2016-05-29T15:52:17.328352-05:00", 
        "updated_datetime": "2018-11-15T22:04:38.004773-06:00", 
        "md5sum": "5fa821f7ad6ef660ef4b8e6c49c48496", 
        "file_id": "e8c8e0d5-3b7a-4936-a06d-78fa1c9ebaf9", 
        "data_type": "Aligned Reads", 
        "state": "released", 
        "experimental_strategy": "RNA-Seq"
      }
    ], 
    "updated_datetime": "2018-09-06T16:31:22.449726-05:00", 
    "workflow_link": "https://github.com/NCI-GDC/htseq-cwl", 
    "submitter_id": "c17b3f1c-06e7-4c0b-b4c6-3585caa69999_fpkm", 
    "state": "released", 
    "workflow_type": "HTSeq - FPKM", 
    "analysis_id": "c58d6d4a-9494-4377-bf4e-5e9042d00e02", 
    "created_datetime": "2016-05-30T18:31:13.253437-05:00"
  }, 
  "file_size": 519022, 
  "md5sum": "3f37591dde5b3c0c3e64a7a46563289c", 
  "file_id": "dc4cadc4-d8d0-4d74-b238-766d35414fae", 
  "data_type": "Gene Expression Quantification", 
  "state": "released", 
  "experimental_strategy": "RNA-Seq"
},{
  "data_format": "TXT", 
  "access": "open", 
  "associated_entities": [
    {
      "entity_submitter_id": "TCGA-60-2698-01A-01R-0851-07", 
      "entity_type": "aliquot", 
      "case_id": "fd9ee494-65fe-4de4-adff-7952a059b17f", 
      "entity_id": "cf406671-32e5-46c6-8e55-ac696c5d9bc9"
    }
  ], 
  "file_name": "0633549b-8522-4be3-85b2-055201621efa.FPKM.txt.gz", 
  "submitter_id": "0633549b-8522-4be3-85b2-055201621efa_fpkm", 
  "annotations": [
    {
      "entity_submitter_id": "TCGA-60-2698", 
      "notes": "[intgen.org]: Subject has Hx of prior malignancy", 
      "submitter_id": "741", 
      "classification": "Notification", 
      "entity_id": "fd9ee494-65fe-4de4-adff-7952a059b17f", 
      "created_datetime": "2010-10-11T00:00:00", 
      "annotation_id": "41dcddf7-14fd-5a61-b454-f4b616db539e", 
      "entity_type": "case", 
      "updated_datetime": "2018-08-23T16:32:20.747393-05:00", 
      "case_id": "fd9ee494-65fe-4de4-adff-7952a059b17f", 
      "state": "released", 
      "category": "Prior malignancy", 
      "status": "Approved"
    }
  ], 
  "data_category": "Transcriptome Profiling", 
  "analysis": {
    "workflow_version": "v1", 
    "input_files": [
      {
        "data_format": "BAM", 
        "access": "controlled", 
        "file_name": "f0a4f11a-218c-4fbb-b4d4-04a1f91548a3_gdc_realn_rehead.bam", 
        "submitter_id": "f0a4f11a-218c-4fbb-b4d4-04a1f91548a3", 
        "data_category": "Sequencing Reads", 
        "file_size": 7344860662, 
        "platform": "Illumina", 
        "created_datetime": "2016-05-30T19:29:03.454165-05:00", 
        "updated_datetime": "2018-11-15T22:04:38.004773-06:00", 
        "md5sum": "16888d904549b409216a2089605af834", 
        "file_id": "ec390580-681d-4b98-9fd4-b1f31b468f14", 
        "data_type": "Aligned Reads", 
        "state": "released", 
        "experimental_strategy": "RNA-Seq"
      }
    ], 
    "updated_datetime": "2018-09-06T16:31:22.449726-05:00", 
    "workflow_link": "https://github.com/NCI-GDC/htseq-cwl", 
    "submitter_id": "0633549b-8522-4be3-85b2-055201621efa_fpkm", 
    "state": "released", 
    "workflow_type": "HTSeq - FPKM", 
    "analysis_id": "dc544505-b722-4f5c-89f0-2cff7e7f8e1a", 
    "created_datetime": "2016-05-30T21:09:04.618213-05:00"
  }, 
  "file_size": 533341, 
  "md5sum": "2063a0b839f57dbcb9146bce84001e40", 
  "file_id": "644d3513-a301-466e-8af6-b64b15e72665", 
  "data_type": "Gene Expression Quantification", 
  "state": "released", 
  "experimental_strategy": "RNA-Seq"
},{
  "data_format": "TXT", 
  "access": "open", 
  "associated_entities": [
    {
      "entity_submitter_id": "TCGA-22-4593-01A-21R-1820-07", 
      "entity_type": "aliquot", 
      "case_id": "8fbe1f9e-f2a6-4550-aabf-b06607b821f0", 
      "entity_id": "88d40fcc-c30a-437f-b514-ef0a60f8836e"
    }
  ], 
  "file_name": "254b71a7-176c-4258-8fa9-2985223138ff.FPKM.txt.gz", 
  "submitter_id": "254b71a7-176c-4258-8fa9-2985223138ff_fpkm", 
  "data_category": "Transcriptome Profiling", 
  "analysis": {
    "workflow_version": "v1", 
    "input_files": [
      {
        "data_format": "BAM", 
        "access": "controlled", 
        "file_name": "d0b751cc-46a3-444a-96c4-eb667b0828d1_gdc_realn_rehead.bam", 
        "submitter_id": "d0b751cc-46a3-444a-96c4-eb667b0828d1", 
        "data_category": "Sequencing Reads", 
        "file_size": 15030642846, 
        "platform": "Illumina", 
        "created_datetime": "2016-05-29T04:59:25.224923-05:00", 
        "updated_datetime": "2018-11-15T22:04:38.004773-06:00", 
        "md5sum": "60aab88ff6b55e2a122a1002b384a8af", 
        "file_id": "f5001746-350b-42f2-b509-228c07e682d7", 
        "data_type": "Aligned Reads", 
        "state": "released", 
        "experimental_strategy": "RNA-Seq"
      }
    ], 
    "updated_datetime": "2018-09-06T16:31:22.449726-05:00", 
    "workflow_link": "https://github.com/NCI-GDC/htseq-cwl", 
    "submitter_id": "254b71a7-176c-4258-8fa9-2985223138ff_fpkm", 
    "state": "released", 
    "workflow_type": "HTSeq - FPKM", 
    "analysis_id": "e151c90e-15f1-4ebe-8cac-94719a437e25", 
    "created_datetime": "2016-05-29T10:51:29.490423-05:00"
  }, 
  "file_size": 548318, 
  "md5sum": "319fbddc5f333dbf20de7682fa69a579", 
  "file_id": "6950df78-be96-4aa2-ad62-95a38b481ea9", 
  "data_type": "Gene Expression Quantification", 
  "state": "released", 
  "experimental_strategy": "RNA-Seq"
},{
  "data_format": "TXT", 
  "access": "open", 
  "associated_entities": [
    {
      "entity_submitter_id": "TCGA-77-7463-01A-11R-2045-07", 
      "entity_type": "aliquot", 
      "case_id": "2f4c473d-7a1a-4004-936c-8d4a7a24e212", 
      "entity_id": "02f3b4c9-5c69-4bec-8897-15f5b9a948b4"
    }
  ], 
  "file_name": "cde68293-df99-4411-a897-f1b284fc5f8a.FPKM.txt.gz", 
  "submitter_id": "cde68293-df99-4411-a897-f1b284fc5f8a_fpkm", 
  "data_category": "Transcriptome Profiling", 
  "analysis": {
    "workflow_version": "v1", 
    "input_files": [
      {
        "data_format": "BAM", 
        "access": "controlled", 
        "file_name": "09bb143b-07c1-4690-99db-abf597d75366_gdc_realn_rehead.bam", 
        "submitter_id": "09bb143b-07c1-4690-99db-abf597d75366", 
        "data_category": "Sequencing Reads", 
        "file_size": 8289792316, 
        "platform": "Illumina", 
        "created_datetime": "2016-05-26T23:24:17.681572-05:00", 
        "updated_datetime": "2018-11-15T21:38:44.655215-06:00", 
        "md5sum": "8a4027ba2bf8853c8c7768176d3b32ab", 
        "file_id": "b0ec29ac-ab53-4e5a-ae93-dd9ba28cbc4d", 
        "data_type": "Aligned Reads", 
        "state": "released", 
        "experimental_strategy": "RNA-Seq"
      }
    ], 
    "updated_datetime": "2018-09-06T16:31:22.449726-05:00", 
    "workflow_link": "https://github.com/NCI-GDC/htseq-cwl", 
    "submitter_id": "cde68293-df99-4411-a897-f1b284fc5f8a_fpkm", 
    "state": "released", 
    "workflow_type": "HTSeq - FPKM", 
    "analysis_id": "a9dfc4cf-56d2-4da0-bfcc-1b26aa269219", 
    "created_datetime": "2016-05-29T10:08:08.241185-05:00"
  }, 
  "file_size": 515388, 
  "md5sum": "e5f4c79ab42926033e3a1eaac55e0d8c", 
  "file_id": "f66788fa-58c5-461e-aad7-2fb4023f6660", 
  "data_type": "Gene Expression Quantification", 
  "state": "released", 
  "experimental_strategy": "RNA-Seq"
},{
  "data_format": "TXT", 
  "access": "open", 
  "associated_entities": [
    {
      "entity_submitter_id": "TCGA-66-2766-01A-01R-0851-07", 
      "entity_type": "aliquot", 
      "case_id": "b913d254-8307-4b8a-8313-d978e32bb38f", 
      "entity_id": "9a76d668-932a-47cd-a8c0-5840641e1aea"
    }
  ], 
  "file_name": "e78e2bc9-95d1-4ee7-a42f-c548715ca6f7.FPKM.txt.gz", 
  "submitter_id": "e78e2bc9-95d1-4ee7-a42f-c548715ca6f7_fpkm", 
  "data_category": "Transcriptome Profiling", 
  "analysis": {
    "workflow_version": "v1", 
    "input_files": [
      {
        "data_format": "BAM", 
        "access": "controlled", 
        "file_name": "84038c23-4492-4325-9f83-abaa46dae24b_gdc_realn_rehead.bam", 
        "submitter_id": "84038c23-4492-4325-9f83-abaa46dae24b", 
        "data_category": "Sequencing Reads", 
        "file_size": 8896720812, 
        "platform": "Illumina", 
        "created_datetime": "2016-05-29T05:39:48.327277-05:00", 
        "updated_datetime": "2018-11-15T20:08:12.509468-06:00", 
        "md5sum": "a006fc3ef9877a22eba73eaaf8ca3e67", 
        "file_id": "214e3c66-ea6f-441b-aecd-db46dd6dfde4", 
        "data_type": "Aligned Reads", 
        "state": "released", 
        "experimental_strategy": "RNA-Seq"
      }
    ], 
    "updated_datetime": "2018-09-06T16:31:22.449726-05:00", 
    "workflow_link": "https://github.com/NCI-GDC/htseq-cwl", 
    "submitter_id": "e78e2bc9-95d1-4ee7-a42f-c548715ca6f7_fpkm", 
    "state": "released", 
    "workflow_type": "HTSeq - FPKM", 
    "analysis_id": "368fa143-c10f-42a0-af37-9935aad30bc3", 
    "created_datetime": "2016-05-29T11:01:58.328231-05:00"
  }, 
  "file_size": 517195, 
  "md5sum": "d42a1c7865da775b3933d5ae22a68b41", 
  "file_id": "e7876b48-7908-4c92-923a-bee5844d98c8", 
  "data_type": "Gene Expression Quantification", 
  "state": "released", 
  "experimental_strategy": "RNA-Seq"
},{
  "data_format": "TXT", 
  "access": "open", 
  "associated_entities": [
    {
      "entity_submitter_id": "TCGA-85-6175-01A-11R-1820-07", 
      "entity_type": "aliquot", 
      "case_id": "2e007464-f3f4-4eb2-bab8-91b8272c96d1", 
      "entity_id": "f5e09ce5-d3df-4c22-8607-63535c2d4611"
    }
  ], 
  "file_name": "03d6e124-5927-4573-a041-a1d8e109fa1c.FPKM.txt.gz", 
  "submitter_id": "03d6e124-5927-4573-a041-a1d8e109fa1c_fpkm", 
  "data_category": "Transcriptome Profiling", 
  "analysis": {
    "workflow_version": "v1", 
    "input_files": [
      {
        "data_format": "BAM", 
        "access": "controlled", 
        "file_name": "eed3813d-a668-49ec-8954-4550fb450d47_gdc_realn_rehead.bam", 
        "submitter_id": "eed3813d-a668-49ec-8954-4550fb450d47", 
        "data_category": "Sequencing Reads", 
        "file_size": 14477082552, 
        "platform": "Illumina", 
        "created_datetime": "2016-05-26T22:33:25.577119-05:00", 
        "updated_datetime": "2018-11-15T22:04:38.004773-06:00", 
        "md5sum": "ce7be953eed46333eb1cc989e4e4161c", 
        "file_id": "eeea8a1f-1967-4a88-8f3e-f746070d62b8", 
        "data_type": "Aligned Reads", 
        "state": "released", 
        "experimental_strategy": "RNA-Seq"
      }
    ], 
    "updated_datetime": "2018-09-06T16:31:22.449726-05:00", 
    "workflow_link": "https://github.com/NCI-GDC/htseq-cwl", 
    "submitter_id": "03d6e124-5927-4573-a041-a1d8e109fa1c_fpkm", 
    "state": "released", 
    "workflow_type": "HTSeq - FPKM", 
    "analysis_id": "a3e8e197-7476-4513-add5-690364f67c5b", 
    "created_datetime": "2016-05-29T10:07:28.180238-05:00"
  }, 
  "file_size": 535232, 
  "md5sum": "f74104ca435febc55bbaebccc56ac62a", 
  "file_id": "3adfbff4-00fd-47f1-83d3-d33c253bfebb", 
  "data_type": "Gene Expression Quantification", 
  "state": "released", 
  "experimental_strategy": "RNA-Seq"
},{
  "data_format": "TXT", 
  "access": "open", 
  "associated_entities": [
    {
      "entity_submitter_id": "TCGA-52-7622-01A-11R-2125-07", 
      "entity_type": "aliquot", 
      "case_id": "3a756d00-b24a-4646-ae1a-587bd141fc05", 
      "entity_id": "dcfd52b5-c7d6-44e3-8137-405cf0fff780"
    }
  ], 
  "file_name": "7d079b75-6da9-4e35-b0b0-7dbc68fbf0d0.FPKM.txt.gz", 
  "submitter_id": "7d079b75-6da9-4e35-b0b0-7dbc68fbf0d0_fpkm", 
  "data_category": "Transcriptome Profiling", 
  "analysis": {
    "workflow_version": "v1", 
    "input_files": [
      {
        "data_format": "BAM", 
        "access": "controlled", 
        "file_name": "33e82f84-943b-47e8-bd4c-2b1fbeffb89b_gdc_realn_rehead.bam", 
        "submitter_id": "33e82f84-943b-47e8-bd4c-2b1fbeffb89b", 
        "data_category": "Sequencing Reads", 
        "file_size": 10556876026, 
        "platform": "Illumina", 
        "created_datetime": "2016-05-27T07:31:41.437601-05:00", 
        "updated_datetime": "2018-11-15T19:59:41.719344-06:00", 
        "md5sum": "66000e5dbea69cd30fff97b0144c6657", 
        "file_id": "0df5f4cb-3d26-43f1-b8f4-c84bfa7ce779", 
        "data_type": "Aligned Reads", 
        "state": "released", 
        "experimental_strategy": "RNA-Seq"
      }
    ], 
    "updated_datetime": "2018-09-06T16:31:22.449726-05:00", 
    "workflow_link": "https://github.com/NCI-GDC/htseq-cwl", 
    "submitter_id": "7d079b75-6da9-4e35-b0b0-7dbc68fbf0d0_fpkm", 
    "state": "released", 
    "workflow_type": "HTSeq - FPKM", 
    "analysis_id": "1f4c5879-d566-4845-bf3a-4f974d4d517e", 
    "created_datetime": "2016-05-29T10:14:19.531988-05:00"
  }, 
  "file_size": 543298, 
  "md5sum": "90b26976b7c9880fd7611d56ff1b1295", 
  "file_id": "ffd2821a-f7d2-4ca6-8584-2d20a85c92d3", 
  "data_type": "Gene Expression Quantification", 
  "state": "released", 
  "experimental_strategy": "RNA-Seq"
},{
  "data_format": "TXT", 
  "access": "open", 
  "associated_entities": [
    {
      "entity_submitter_id": "TCGA-NC-A5HJ-01A-11R-A26W-07", 
      "entity_type": "aliquot", 
      "case_id": "00fd9306-4a68-49ab-a768-e5fed126a765", 
      "entity_id": "a6029e8e-f375-4843-989c-745b2bc64f94"
    }
  ], 
  "file_name": "c06d90b7-0db6-4e63-8d0e-3379e897d90f.FPKM.txt.gz", 
  "submitter_id": "c06d90b7-0db6-4e63-8d0e-3379e897d90f_fpkm", 
  "data_category": "Transcriptome Profiling", 
  "analysis": {
    "workflow_version": "v1", 
    "input_files": [
      {
        "data_format": "BAM", 
        "access": "controlled", 
        "file_name": "f9a02073-383f-4845-a7f2-9c297bfa4d30_gdc_realn_rehead.bam", 
        "submitter_id": "f9a02073-383f-4845-a7f2-9c297bfa4d30", 
        "data_category": "Sequencing Reads", 
        "file_size": 6786305311, 
        "platform": "Illumina", 
        "created_datetime": "2016-05-25T18:35:55.726536-05:00", 
        "updated_datetime": "2018-11-15T19:59:41.719344-06:00", 
        "md5sum": "12d7721c7b505e50df4630dfa31b6f9f", 
        "file_id": "107d35cb-1ce3-4cae-ba94-faeb91db83fb", 
        "data_type": "Aligned Reads", 
        "state": "released", 
        "experimental_strategy": "RNA-Seq"
      }
    ], 
    "updated_datetime": "2018-09-06T16:31:22.449726-05:00", 
    "workflow_link": "https://github.com/NCI-GDC/htseq-cwl", 
    "submitter_id": "c06d90b7-0db6-4e63-8d0e-3379e897d90f_fpkm", 
    "state": "released", 
    "workflow_type": "HTSeq - FPKM", 
    "analysis_id": "e3f647eb-45b0-4f46-a2df-c6070e69bfd1", 
    "created_datetime": "2016-05-26T21:05:18.220766-05:00"
  }, 
  "file_size": 534815, 
  "md5sum": "5f4fb841834a8991f354892509d9abf1", 
  "file_id": "7783e608-5038-4abc-9285-9e6c58ca7ac1", 
  "data_type": "Gene Expression Quantification", 
  "state": "released", 
  "experimental_strategy": "RNA-Seq"
},{
  "data_format": "TXT", 
  "access": "open", 
  "associated_entities": [
    {
      "entity_submitter_id": "TCGA-21-1071-01A-01R-0692-07", 
      "entity_type": "aliquot", 
      "case_id": "d87e30a3-1b5a-41cf-bafe-27914a01c8d9", 
      "entity_id": "6b56c843-4716-4118-8312-c86c3218d02a"
    }
  ], 
  "file_name": "fa3d075d-a2fd-4842-a724-fdce90fd8eb7.FPKM.txt.gz", 
  "submitter_id": "fa3d075d-a2fd-4842-a724-fdce90fd8eb7_fpkm", 
  "data_category": "Transcriptome Profiling", 
  "analysis": {
    "workflow_version": "v1", 
    "input_files": [
      {
        "data_format": "BAM", 
        "access": "controlled", 
        "file_name": "c0c68450-51b8-4d30-9f98-ac7dcc5f4910_gdc_realn_rehead.bam", 
        "submitter_id": "c0c68450-51b8-4d30-9f98-ac7dcc5f4910", 
        "data_category": "Sequencing Reads", 
        "file_size": 7097763027, 
        "platform": "Illumina", 
        "created_datetime": "2016-05-28T16:49:44.856427-05:00", 
        "updated_datetime": "2018-11-15T22:04:38.004773-06:00", 
        "md5sum": "d99ba09f4bf76b03ac016e2f8c54b33a", 
        "file_id": "f9680941-085b-4034-bbdb-d54ca0457cf9", 
        "data_type": "Aligned Reads", 
        "state": "released", 
        "experimental_strategy": "RNA-Seq"
      }
    ], 
    "updated_datetime": "2018-09-06T16:31:22.449726-05:00", 
    "workflow_link": "https://github.com/NCI-GDC/htseq-cwl", 
    "submitter_id": "fa3d075d-a2fd-4842-a724-fdce90fd8eb7_fpkm", 
    "state": "released", 
    "workflow_type": "HTSeq - FPKM", 
    "analysis_id": "8e3a613a-fe28-4b9a-9eca-28c677c555b8", 
    "created_datetime": "2016-05-29T11:05:45.274745-05:00"
  }, 
  "file_size": 528355, 
  "md5sum": "e03e7fed657b7baae7fd54960d9ea7af", 
  "file_id": "4fa12a4a-9762-4a3d-88bb-aaa5a458918f", 
  "data_type": "Gene Expression Quantification", 
  "state": "released", 
  "experimental_strategy": "RNA-Seq"
},{
  "data_format": "TXT", 
  "access": "open", 
  "associated_entities": [
    {
      "entity_submitter_id": "TCGA-56-8309-01A-11R-2296-07", 
      "entity_type": "aliquot", 
      "case_id": "fa019da0-068c-4d28-a8f6-28b8e79f3a5a", 
      "entity_id": "cee82dd8-a3d1-448c-814d-b9481a30fb38"
    }
  ], 
  "file_name": "73848cca-19bf-4de1-90ea-1725f617c550.FPKM.txt.gz", 
  "submitter_id": "73848cca-19bf-4de1-90ea-1725f617c550_fpkm", 
  "data_category": "Transcriptome Profiling", 
  "analysis": {
    "workflow_version": "v1", 
    "input_files": [
      {
        "data_format": "BAM", 
        "access": "controlled", 
        "file_name": "d5040785-41e6-4964-b9ef-d0edd1b001fd_gdc_realn_rehead.bam", 
        "submitter_id": "d5040785-41e6-4964-b9ef-d0edd1b001fd", 
        "data_category": "Sequencing Reads", 
        "file_size": 9481133572, 
        "platform": "Illumina", 
        "created_datetime": "2016-05-30T16:09:46.353796-05:00", 
        "updated_datetime": "2018-11-15T21:56:00.379896-06:00", 
        "md5sum": "575d9e2d826b3dce1b2a575f1d07c091", 
        "file_id": "e20bf59c-256c-4222-9040-386bc0e57a51", 
        "data_type": "Aligned Reads", 
        "state": "released", 
        "experimental_strategy": "RNA-Seq"
      }
    ], 
    "updated_datetime": "2018-09-06T16:31:22.449726-05:00", 
    "workflow_link": "https://github.com/NCI-GDC/htseq-cwl", 
    "submitter_id": "73848cca-19bf-4de1-90ea-1725f617c550_fpkm", 
    "state": "released", 
    "workflow_type": "HTSeq - FPKM", 
    "analysis_id": "144837c8-80ae-4d11-b60a-4a1a78e4183f", 
    "created_datetime": "2016-05-30T19:05:30.808471-05:00"
  }, 
  "file_size": 533044, 
  "md5sum": "f1c856a35cf66e42ae9426dd164166e9", 
  "file_id": "6bf5b079-6d78-4ef5-b225-3f5493a751f4", 
  "data_type": "Gene Expression Quantification", 
  "state": "released", 
  "experimental_strategy": "RNA-Seq"
},{
  "data_format": "TXT", 
  "access": "open", 
  "associated_entities": [
    {
      "entity_submitter_id": "TCGA-NC-A5HN-01A-11R-A26W-07", 
      "entity_type": "aliquot", 
      "case_id": "e2e9a34a-8838-4e08-bb80-83f357704328", 
      "entity_id": "564636b5-e3fb-46ce-91db-f64b9a5612a9"
    }
  ], 
  "file_name": "94640722-17c7-4c29-92c0-51458b977324.FPKM.txt.gz", 
  "submitter_id": "94640722-17c7-4c29-92c0-51458b977324_fpkm", 
  "data_category": "Transcriptome Profiling", 
  "analysis": {
    "workflow_version": "v1", 
    "input_files": [
      {
        "data_format": "BAM", 
        "access": "controlled", 
        "file_name": "dc46ecfc-fd29-4fd7-80af-a1eb28f8f8b2_gdc_realn_rehead.bam", 
        "submitter_id": "dc46ecfc-fd29-4fd7-80af-a1eb28f8f8b2", 
        "data_category": "Sequencing Reads", 
        "file_size": 9056860497, 
        "platform": "Illumina", 
        "created_datetime": "2016-05-29T05:48:12.602955-05:00", 
        "updated_datetime": "2018-11-15T21:56:00.379896-06:00", 
        "md5sum": "43b9e43dec2f228640dac6ba6b43a674", 
        "file_id": "d6be7a82-76b7-489f-b431-8bf692be0415", 
        "data_type": "Aligned Reads", 
        "state": "released", 
        "experimental_strategy": "RNA-Seq"
      }
    ], 
    "updated_datetime": "2018-09-06T16:31:22.449726-05:00", 
    "workflow_link": "https://github.com/NCI-GDC/htseq-cwl", 
    "submitter_id": "94640722-17c7-4c29-92c0-51458b977324_fpkm", 
    "state": "released", 
    "workflow_type": "HTSeq - FPKM", 
    "analysis_id": "b9371b0b-55cc-4813-965e-d9ac79e268d0", 
    "created_datetime": "2016-05-29T11:12:26.830232-05:00"
  }, 
  "file_size": 521334, 
  "md5sum": "acc66155dc29bc8432009cfa7ca265b2", 
  "file_id": "1e9eec46-cbe1-4d28-ae45-717e34f4cbf4", 
  "data_type": "Gene Expression Quantification", 
  "state": "released", 
  "experimental_strategy": "RNA-Seq"
},{
  "data_format": "TXT", 
  "access": "open", 
  "associated_entities": [
    {
      "entity_submitter_id": "TCGA-33-4547-01A-01R-1201-07", 
      "entity_type": "aliquot", 
      "case_id": "44b1d457-3a50-404e-b54c-ca619262bc2f", 
      "entity_id": "f31fd0a1-b600-42bc-a6fa-689c05a581ce"
    }
  ], 
  "file_name": "3743ccc7-6c5f-459c-bd5d-e3c03d19e538.FPKM.txt.gz", 
  "submitter_id": "3743ccc7-6c5f-459c-bd5d-e3c03d19e538_fpkm", 
  "data_category": "Transcriptome Profiling", 
  "analysis": {
    "workflow_version": "v1", 
    "input_files": [
      {
        "data_format": "BAM", 
        "access": "controlled", 
        "file_name": "4c1c6c5d-6f55-408b-bb55-6bdfd8138873_gdc_realn_rehead.bam", 
        "submitter_id": "4c1c6c5d-6f55-408b-bb55-6bdfd8138873", 
        "data_category": "Sequencing Reads", 
        "file_size": 8579603086, 
        "platform": "Illumina", 
        "created_datetime": "2016-05-27T16:22:04.989623-05:00", 
        "updated_datetime": "2018-11-15T21:21:29.863147-06:00", 
        "md5sum": "cca9cb9f3a9eefd2b8cc5a1e3940f08a", 
        "file_id": "8b525cb8-15c0-4404-847e-7dcfcd9e1cb3", 
        "data_type": "Aligned Reads", 
        "state": "released", 
        "experimental_strategy": "RNA-Seq"
      }
    ], 
    "updated_datetime": "2018-09-06T16:31:22.449726-05:00", 
    "workflow_link": "https://github.com/NCI-GDC/htseq-cwl", 
    "submitter_id": "3743ccc7-6c5f-459c-bd5d-e3c03d19e538_fpkm", 
    "state": "released", 
    "workflow_type": "HTSeq - FPKM", 
    "analysis_id": "4e1df68e-e455-4e29-a619-a73e7d3850d8", 
    "created_datetime": "2016-05-29T10:20:47.245439-05:00"
  }, 
  "file_size": 532595, 
  "md5sum": "397042de407f4eb287543d72b2d4fe43", 
  "file_id": "40dba3be-773a-4b8b-922b-71e223108278", 
  "data_type": "Gene Expression Quantification", 
  "state": "released", 
  "experimental_strategy": "RNA-Seq"
},{
  "data_format": "TXT", 
  "access": "open", 
  "associated_entities": [
    {
      "entity_submitter_id": "TCGA-77-8009-01A-11R-2187-07", 
      "entity_type": "aliquot", 
      "case_id": "9ea119ff-e5d9-49ec-b0a2-b21173c48044", 
      "entity_id": "0b9a03ce-d4c1-4192-a18c-de96c8b21bb2"
    }
  ], 
  "file_name": "3b60d859-e094-457a-85d0-e99ed38d7edb.FPKM.txt.gz", 
  "submitter_id": "3b60d859-e094-457a-85d0-e99ed38d7edb_fpkm", 
  "data_category": "Transcriptome Profiling", 
  "analysis": {
    "workflow_version": "v1", 
    "input_files": [
      {
        "data_format": "BAM", 
        "access": "controlled", 
        "file_name": "d56f6b51-c920-4572-8c91-c1093820716e_gdc_realn_rehead.bam", 
        "submitter_id": "d56f6b51-c920-4572-8c91-c1093820716e", 
        "data_category": "Sequencing Reads", 
        "file_size": 10434901205, 
        "platform": "Illumina", 
        "created_datetime": "2016-05-29T21:24:06.847385-05:00", 
        "updated_datetime": "2018-11-15T21:38:44.655215-06:00", 
        "md5sum": "577544d9ac7018dd47eb86a2329521cc", 
        "file_id": "b7d4a518-559f-4685-890c-aec86deb2c48", 
        "data_type": "Aligned Reads", 
        "state": "released", 
        "experimental_strategy": "RNA-Seq"
      }
    ], 
    "updated_datetime": "2018-09-06T16:31:22.449726-05:00", 
    "workflow_link": "https://github.com/NCI-GDC/htseq-cwl", 
    "submitter_id": "3b60d859-e094-457a-85d0-e99ed38d7edb_fpkm", 
    "state": "released", 
    "workflow_type": "HTSeq - FPKM", 
    "analysis_id": "32f62059-f4b0-413d-b820-070099a17410", 
    "created_datetime": "2016-05-30T18:33:30.686947-05:00"
  }, 
  "file_size": 527463, 
  "md5sum": "ed5da77788d55465dd06ad30c756fae2", 
  "file_id": "d54bd3b4-1e83-4869-8b9c-76f367696f21", 
  "data_type": "Gene Expression Quantification", 
  "state": "released", 
  "experimental_strategy": "RNA-Seq"
},{
  "data_format": "TXT", 
  "access": "open", 
  "associated_entities": [
    {
      "entity_submitter_id": "TCGA-34-8454-11A-01R-2326-07", 
      "entity_type": "aliquot", 
      "case_id": "059212b3-9e71-4d00-863f-3639c4e30ed1", 
      "entity_id": "b193b90e-f4e8-4a3d-bfd5-2a805fb33735"
    }
  ], 
  "file_name": "fa77c95f-1ec9-439f-81bd-7ec7a62ecbe0.FPKM.txt.gz", 
  "submitter_id": "fa77c95f-1ec9-439f-81bd-7ec7a62ecbe0_fpkm", 
  "data_category": "Transcriptome Profiling", 
  "analysis": {
    "workflow_version": "v1", 
    "input_files": [
      {
        "data_format": "BAM", 
        "access": "controlled", 
        "file_name": "42ada204-c264-408d-a6f3-9ed3c8257a1f_gdc_realn_rehead.bam", 
        "submitter_id": "42ada204-c264-408d-a6f3-9ed3c8257a1f", 
        "data_category": "Sequencing Reads", 
        "file_size": 7346997178, 
        "platform": "Illumina", 
        "created_datetime": "2016-05-25T20:55:15.046195-05:00", 
        "updated_datetime": "2018-11-15T20:20:28.822215-06:00", 
        "md5sum": "22cb18ffda775e00156f02b8312397b7", 
        "file_id": "2d84bd76-03f1-4e5a-a5bc-e84eb7c30489", 
        "data_type": "Aligned Reads", 
        "state": "released", 
        "experimental_strategy": "RNA-Seq"
      }
    ], 
    "updated_datetime": "2018-09-06T16:31:22.449726-05:00", 
    "workflow_link": "https://github.com/NCI-GDC/htseq-cwl", 
    "submitter_id": "fa77c95f-1ec9-439f-81bd-7ec7a62ecbe0_fpkm", 
    "state": "released", 
    "workflow_type": "HTSeq - FPKM", 
    "analysis_id": "eee1dfe8-57dc-4095-a4e9-10afde26401e", 
    "created_datetime": "2016-05-26T21:07:43.460658-05:00"
  }, 
  "file_size": 517020, 
  "md5sum": "27871df12b55b9026fd8c3ee75a9f936", 
  "file_id": "c055a6aa-f0f9-4e6e-8733-ecdd0c533a4e", 
  "data_type": "Gene Expression Quantification", 
  "state": "released", 
  "experimental_strategy": "RNA-Seq"
},{
  "data_format": "TXT", 
  "access": "open", 
  "associated_entities": [
    {
      "entity_submitter_id": "TCGA-63-A5MU-01A-11R-A26W-07", 
      "entity_type": "aliquot", 
      "case_id": "7625a27d-a012-4f4d-b637-5f85d7cdae8c", 
      "entity_id": "fe0ee6d5-c68d-40ab-8892-678df4554aa6"
    }
  ], 
  "file_name": "6a4a1e31-bdb9-465b-9e42-4ec02e9b152e.FPKM.txt.gz", 
  "submitter_id": "6a4a1e31-bdb9-465b-9e42-4ec02e9b152e_fpkm", 
  "data_category": "Transcriptome Profiling", 
  "analysis": {
    "workflow_version": "v1", 
    "input_files": [
      {
        "data_format": "BAM", 
        "access": "controlled", 
        "file_name": "68a0387b-7cc3-4382-a2cf-ce4b8687b010_gdc_realn_rehead.bam", 
        "submitter_id": "68a0387b-7cc3-4382-a2cf-ce4b8687b010", 
        "data_category": "Sequencing Reads", 
        "file_size": 7064964173, 
        "platform": "Illumina", 
        "created_datetime": "2016-05-30T00:12:41.711120-05:00", 
        "updated_datetime": "2018-11-15T19:59:41.719344-06:00", 
        "md5sum": "f34326783adc756392c3e3406a73a2a6", 
        "file_id": "0cc8232f-28da-4af0-9a94-d9ac619be4bf", 
        "data_type": "Aligned Reads", 
        "state": "released", 
        "experimental_strategy": "RNA-Seq"
      }
    ], 
    "updated_datetime": "2018-09-06T16:31:22.449726-05:00", 
    "workflow_link": "https://github.com/NCI-GDC/htseq-cwl", 
    "submitter_id": "6a4a1e31-bdb9-465b-9e42-4ec02e9b152e_fpkm", 
    "state": "released", 
    "workflow_type": "HTSeq - FPKM", 
    "analysis_id": "16b94a64-4e70-4aaf-bd06-6298fb2e6098", 
    "created_datetime": "2016-05-30T18:21:51.912671-05:00"
  }, 
  "file_size": 519344, 
  "md5sum": "f60a3a57f381e7b6f2069201d1a2b76f", 
  "file_id": "d2d8aef5-93bb-44ee-a97e-939a0b33dd59", 
  "data_type": "Gene Expression Quantification", 
  "state": "released", 
  "experimental_strategy": "RNA-Seq"
},{
  "data_format": "TXT", 
  "access": "open", 
  "associated_entities": [
    {
      "entity_submitter_id": "TCGA-85-8287-01A-11R-2296-07", 
      "entity_type": "aliquot", 
      "case_id": "484c6114-ea0b-4c00-9f50-74fd413bd6dc", 
      "entity_id": "f69543ea-f20b-4182-91c4-f5bad36be325"
    }
  ], 
  "file_name": "cc83dc77-7231-494b-9d96-881dd60107d8.FPKM.txt.gz", 
  "submitter_id": "cc83dc77-7231-494b-9d96-881dd60107d8_fpkm", 
  "data_category": "Transcriptome Profiling", 
  "analysis": {
    "workflow_version": "v1", 
    "input_files": [
      {
        "data_format": "BAM", 
        "access": "controlled", 
        "file_name": "65628a55-feeb-4057-a4d0-fbcf615efc4a_gdc_realn_rehead.bam", 
        "submitter_id": "65628a55-feeb-4057-a4d0-fbcf615efc4a", 
        "data_category": "Sequencing Reads", 
        "file_size": 9241853944, 
        "platform": "Illumina", 
        "created_datetime": "2016-05-27T19:47:04.619811-05:00", 
        "updated_datetime": "2018-11-15T21:38:44.655215-06:00", 
        "md5sum": "543f2e2151caa8a0a4e8ee967cd3ac41", 
        "file_id": "b88b9d31-f361-4c60-83c4-cb77bfc67dcc", 
        "data_type": "Aligned Reads", 
        "state": "released", 
        "experimental_strategy": "RNA-Seq"
      }
    ], 
    "updated_datetime": "2018-09-06T16:31:22.449726-05:00", 
    "workflow_link": "https://github.com/NCI-GDC/htseq-cwl", 
    "submitter_id": "cc83dc77-7231-494b-9d96-881dd60107d8_fpkm", 
    "state": "released", 
    "workflow_type": "HTSeq - FPKM", 
    "analysis_id": "ab08543f-fb9c-498c-a5ec-4f486823d110", 
    "created_datetime": "2016-05-29T10:23:02.856700-05:00"
  }, 
  "file_size": 526705, 
  "md5sum": "0154b697dac1e72aa8b01c8b23be2515", 
  "file_id": "0fc32ebd-3330-452d-aca8-ff808382aef8", 
  "data_type": "Gene Expression Quantification", 
  "state": "released", 
  "experimental_strategy": "RNA-Seq"
},{
  "data_format": "TXT", 
  "access": "open", 
  "associated_entities": [
    {
      "entity_submitter_id": "TCGA-NK-A7XE-01A-12R-A405-07", 
      "entity_type": "aliquot", 
      "case_id": "0366c911-3267-41a0-af4b-5e74577ae16a", 
      "entity_id": "55d4ea6c-f934-495e-9c48-e867bd7983d3"
    }
  ], 
  "file_name": "d2346627-1023-4395-bf92-d2a4f3a5d964.FPKM.txt.gz", 
  "submitter_id": "d2346627-1023-4395-bf92-d2a4f3a5d964_fpkm", 
  "data_category": "Transcriptome Profiling", 
  "analysis": {
    "workflow_version": "v1", 
    "input_files": [
      {
        "data_format": "BAM", 
        "access": "controlled", 
        "file_name": "8ca2bd4c-69f1-4538-aa97-e4eddd0ec6c7_gdc_realn_rehead.bam", 
        "submitter_id": "8ca2bd4c-69f1-4538-aa97-e4eddd0ec6c7", 
        "data_category": "Sequencing Reads", 
        "file_size": 5466902199, 
        "platform": "Illumina", 
        "created_datetime": "2016-05-25T18:38:54.428012-05:00", 
        "updated_datetime": "2018-11-15T20:57:47.372612-06:00", 
        "md5sum": "d588b558a3bc874ab3c4f9f6ed7954a5", 
        "file_id": "6b96f8cd-caad-4a5d-86e4-ebb865648558", 
        "data_type": "Aligned Reads", 
        "state": "released", 
        "experimental_strategy": "RNA-Seq"
      }
    ], 
    "updated_datetime": "2018-09-06T16:31:22.449726-05:00", 
    "workflow_link": "https://github.com/NCI-GDC/htseq-cwl", 
    "submitter_id": "d2346627-1023-4395-bf92-d2a4f3a5d964_fpkm", 
    "state": "released", 
    "workflow_type": "HTSeq - FPKM", 
    "analysis_id": "7e4b28f7-4806-4f2b-ab0e-1331befcb4c1", 
    "created_datetime": "2016-05-26T21:06:40.083746-05:00"
  }, 
  "file_size": 504209, 
  "md5sum": "904a5276789ba8bb575ae8480f091a6f", 
  "file_id": "c7e655b8-6075-4fa9-9abd-fbacafbb15ad", 
  "data_type": "Gene Expression Quantification", 
  "state": "released", 
  "experimental_strategy": "RNA-Seq"
},{
  "data_format": "TXT", 
  "access": "open", 
  "associated_entities": [
    {
      "entity_submitter_id": "TCGA-66-2787-01A-01R-0980-07", 
      "entity_type": "aliquot", 
      "case_id": "e1a2cccc-f0ce-4d23-bd58-e098009ebdac", 
      "entity_id": "a7e57e13-7e54-4839-9b94-0c7d3dda0489"
    }
  ], 
  "file_name": "514bf089-668d-46fe-934d-8538e0d88366.FPKM.txt.gz", 
  "submitter_id": "514bf089-668d-46fe-934d-8538e0d88366_fpkm", 
  "data_category": "Transcriptome Profiling", 
  "analysis": {
    "workflow_version": "v1", 
    "input_files": [
      {
        "data_format": "BAM", 
        "access": "controlled", 
        "file_name": "99e078b4-39c4-422a-9b37-fbf87e50eec5_gdc_realn_rehead.bam", 
        "submitter_id": "99e078b4-39c4-422a-9b37-fbf87e50eec5", 
        "data_category": "Sequencing Reads", 
        "file_size": 8100745214, 
        "platform": "Illumina", 
        "created_datetime": "2016-05-29T04:54:55.562486-05:00", 
        "updated_datetime": "2018-11-15T20:20:28.822215-06:00", 
        "md5sum": "72f70e284f576905e51f3c76e9bbf798", 
        "file_id": "364ef8b7-4641-42dd-95f5-af74f983b02a", 
        "data_type": "Aligned Reads", 
        "state": "released", 
        "experimental_strategy": "RNA-Seq"
      }
    ], 
    "updated_datetime": "2018-09-06T16:31:22.449726-05:00", 
    "workflow_link": "https://github.com/NCI-GDC/htseq-cwl", 
    "submitter_id": "514bf089-668d-46fe-934d-8538e0d88366_fpkm", 
    "state": "released", 
    "workflow_type": "HTSeq - FPKM", 
    "analysis_id": "34fbb972-6949-434b-aed9-ca67917c1842", 
    "created_datetime": "2016-05-29T11:11:52.947972-05:00"
  }, 
  "file_size": 526974, 
  "md5sum": "53ac03f3cb9ccc01d1b0d9c7798c71c4", 
  "file_id": "54dd6fe2-0edc-465a-92b8-d03edd219b42", 
  "data_type": "Gene Expression Quantification", 
  "state": "released", 
  "experimental_strategy": "RNA-Seq"
},{
  "data_format": "TXT", 
  "access": "open", 
  "associated_entities": [
    {
      "entity_submitter_id": "TCGA-60-2712-01A-01R-0851-07", 
      "entity_type": "aliquot", 
      "case_id": "f355cd59-eaa9-46c7-ab07-b90a7afc875c", 
      "entity_id": "02311dd2-115e-452f-a5de-b3230a51d7f2"
    }
  ], 
  "file_name": "8478e2c8-4c90-4e3c-97bc-d201991ad4a6.FPKM.txt.gz", 
  "submitter_id": "8478e2c8-4c90-4e3c-97bc-d201991ad4a6_fpkm", 
  "annotations": [
    {
      "entity_submitter_id": "TCGA-60-2712", 
      "notes": "This subject was duplicated by TCGA-O2-A5IC; TCGA-O2-A5IC was redacted and this one retained", 
      "submitter_id": "17250", 
      "classification": "Observation", 
      "entity_id": "f355cd59-eaa9-46c7-ab07-b90a7afc875c", 
      "created_datetime": "2013-09-05T00:00:00", 
      "annotation_id": "db4acac7-abc7-5a9b-87c8-5134f318147a", 
      "entity_type": "case", 
      "updated_datetime": "2018-08-23T16:32:20.747393-05:00", 
      "case_id": "f355cd59-eaa9-46c7-ab07-b90a7afc875c", 
      "state": "released", 
      "category": "General", 
      "status": "Approved"
    }, 
    {
      "entity_submitter_id": "TCGA-60-2712", 
      "notes": "Prior malignancy  L breast cancer treated w/ locoregional radiation (TCGA tumor is in L upper lobe of lung)", 
      "submitter_id": "11958", 
      "classification": "Notification", 
      "entity_id": "f355cd59-eaa9-46c7-ab07-b90a7afc875c", 
      "created_datetime": "2012-11-10T00:00:00", 
      "annotation_id": "6ef5c71f-ea3c-55dc-8550-37d1b67606d7", 
      "entity_type": "case", 
      "updated_datetime": "2018-08-23T16:32:20.747393-05:00", 
      "case_id": "f355cd59-eaa9-46c7-ab07-b90a7afc875c", 
      "state": "released", 
      "category": "History of unacceptable prior treatment related to a prior/other malignancy", 
      "status": "Approved"
    }, 
    {
      "entity_submitter_id": "TCGA-60-2712", 
      "notes": "[intgen.org]: Subject has Hx of prior malignancy", 
      "submitter_id": "743", 
      "classification": "Notification", 
      "entity_id": "f355cd59-eaa9-46c7-ab07-b90a7afc875c", 
      "created_datetime": "2010-10-11T00:00:00", 
      "annotation_id": "1240dcbc-c58b-56c5-83a1-2bb1bc9e4b37", 
      "entity_type": "case", 
      "updated_datetime": "2018-08-23T16:28:11.210272-05:00", 
      "case_id": "f355cd59-eaa9-46c7-ab07-b90a7afc875c", 
      "state": "released", 
      "category": "Prior malignancy", 
      "status": "Approved"
    }
  ], 
  "data_category": "Transcriptome Profiling", 
  "analysis": {
    "workflow_version": "v1", 
    "input_files": [
      {
        "data_format": "BAM", 
        "access": "controlled", 
        "file_name": "524a7b0f-10a2-46a3-83d2-85c796883710_gdc_realn_rehead.bam", 
        "submitter_id": "524a7b0f-10a2-46a3-83d2-85c796883710", 
        "data_category": "Sequencing Reads", 
        "file_size": 11345731799, 
        "platform": "Illumina", 
        "created_datetime": "2016-05-29T23:34:46.838402-05:00", 
        "updated_datetime": "2018-11-15T21:30:06.924734-06:00", 
        "md5sum": "8d322fa434d23d6055bed534170364ad", 
        "file_id": "a634027a-7303-4db9-a101-c59f2c46f625", 
        "data_type": "Aligned Reads", 
        "state": "released", 
        "experimental_strategy": "RNA-Seq"
      }
    ], 
    "updated_datetime": "2018-09-06T16:31:22.449726-05:00", 
    "workflow_link": "https://github.com/NCI-GDC/htseq-cwl", 
    "submitter_id": "8478e2c8-4c90-4e3c-97bc-d201991ad4a6_fpkm", 
    "state": "released", 
    "workflow_type": "HTSeq - FPKM", 
    "analysis_id": "02c98bec-d361-4182-83b6-af99af1f302d", 
    "created_datetime": "2016-05-30T19:01:22.866800-05:00"
  }, 
  "file_size": 532305, 
  "md5sum": "4d0f7e33d9af0123d86396e5a4388c3d", 
  "file_id": "64160d6e-e0cc-4fa4-afa9-3e465f2dd69d", 
  "data_type": "Gene Expression Quantification", 
  "state": "released", 
  "experimental_strategy": "RNA-Seq"
},{
  "data_format": "TXT", 
  "access": "open", 
  "associated_entities": [
    {
      "entity_submitter_id": "TCGA-22-5480-01A-01R-1635-07", 
      "entity_type": "aliquot", 
      "case_id": "396932ab-c4b3-4526-9201-9222f5f062a5", 
      "entity_id": "2d8e77a9-f69e-4c27-acaa-1ae73dbc5997"
    }
  ], 
  "file_name": "5b917d60-5201-4def-839a-a92f15d9068d.FPKM.txt.gz", 
  "submitter_id": "5b917d60-5201-4def-839a-a92f15d9068d_fpkm", 
  "data_category": "Transcriptome Profiling", 
  "analysis": {
    "workflow_version": "v1", 
    "input_files": [
      {
        "data_format": "BAM", 
        "access": "controlled", 
        "file_name": "4d9592fc-302b-46c6-a29d-f40b8a45c204_gdc_realn_rehead.bam", 
        "submitter_id": "4d9592fc-302b-46c6-a29d-f40b8a45c204", 
        "data_category": "Sequencing Reads", 
        "file_size": 11969491379, 
        "platform": "Illumina", 
        "created_datetime": "2016-05-27T06:22:21.510588-05:00", 
        "updated_datetime": "2018-11-15T21:56:00.379896-06:00", 
        "md5sum": "51dde246f8f20cb1e55389374cd3c13e", 
        "file_id": "dd4ae46e-e925-485f-b51c-806bbd266b1a", 
        "data_type": "Aligned Reads", 
        "state": "released", 
        "experimental_strategy": "RNA-Seq"
      }
    ], 
    "updated_datetime": "2018-09-06T16:31:22.449726-05:00", 
    "workflow_link": "https://github.com/NCI-GDC/htseq-cwl", 
    "submitter_id": "5b917d60-5201-4def-839a-a92f15d9068d_fpkm", 
    "state": "released", 
    "workflow_type": "HTSeq - FPKM", 
    "analysis_id": "c5c33a08-d118-4c5a-90ad-64a96623fd53", 
    "created_datetime": "2016-05-29T10:13:29.764547-05:00"
  }, 
  "file_size": 533688, 
  "md5sum": "6bba343b52eaeff3e75faa03948f25c1", 
  "file_id": "4fc2849d-8306-4ee4-b07e-8b89b9d5f47d", 
  "data_type": "Gene Expression Quantification", 
  "state": "released", 
  "experimental_strategy": "RNA-Seq"
},{
  "data_format": "TXT", 
  "access": "open", 
  "associated_entities": [
    {
      "entity_submitter_id": "TCGA-77-7337-01A-21R-2045-07", 
      "entity_type": "aliquot", 
      "case_id": "cdab8ae1-d0e5-4a85-901e-2b05c63fa2b9", 
      "entity_id": "86c13d00-9cb9-4cad-bf90-beb4115b69f5"
    }
  ], 
  "file_name": "a092dfa4-5455-4c0d-9eb5-f3363fd680e8.FPKM.txt.gz", 
  "submitter_id": "a092dfa4-5455-4c0d-9eb5-f3363fd680e8_fpkm", 
  "data_category": "Transcriptome Profiling", 
  "analysis": {
    "workflow_version": "v1", 
    "input_files": [
      {
        "data_format": "BAM", 
        "access": "controlled", 
        "file_name": "8d759b41-efb9-4b2d-bdfa-70a3fe2705c1_gdc_realn_rehead.bam", 
        "submitter_id": "8d759b41-efb9-4b2d-bdfa-70a3fe2705c1", 
        "data_category": "Sequencing Reads", 
        "file_size": 11258312233, 
        "platform": "Illumina", 
        "created_datetime": "2016-05-30T04:32:45.170586-05:00", 
        "updated_datetime": "2018-11-15T19:59:41.719344-06:00", 
        "md5sum": "2bfcfe3612645350021e42a82acd1432", 
        "file_id": "0909d187-58ac-47fe-b8e4-9cf101dcd832", 
        "data_type": "Aligned Reads", 
        "state": "released", 
        "experimental_strategy": "RNA-Seq"
      }
    ], 
    "updated_datetime": "2018-09-06T16:31:22.449726-05:00", 
    "workflow_link": "https://github.com/NCI-GDC/htseq-cwl", 
    "submitter_id": "a092dfa4-5455-4c0d-9eb5-f3363fd680e8_fpkm", 
    "state": "released", 
    "workflow_type": "HTSeq - FPKM", 
    "analysis_id": "62bcc8e2-cefe-4c3b-b4fc-1c83b4b83d1f", 
    "created_datetime": "2016-05-30T18:49:50.088507-05:00"
  }, 
  "file_size": 513279, 
  "md5sum": "4273dc3db2afe8968026712273e05e38", 
  "file_id": "a5bda1c2-eb6e-4aa6-8235-e5afd7365fd2", 
  "data_type": "Gene Expression Quantification", 
  "state": "released", 
  "experimental_strategy": "RNA-Seq"
},{
  "data_format": "TXT", 
  "access": "open", 
  "associated_entities": [
    {
      "entity_submitter_id": "TCGA-63-7022-01A-11R-1949-07", 
      "entity_type": "aliquot", 
      "case_id": "a296ca7c-eb11-4d8a-92a0-d549b5c0951a", 
      "entity_id": "df4110b6-3360-4c78-bb4f-89ae7cffba0c"
    }
  ], 
  "file_name": "8a674d9b-24e9-4923-8adb-faa0e1f6fe4a.FPKM.txt.gz", 
  "submitter_id": "8a674d9b-24e9-4923-8adb-faa0e1f6fe4a_fpkm", 
  "data_category": "Transcriptome Profiling", 
  "analysis": {
    "workflow_version": "v1", 
    "input_files": [
      {
        "data_format": "BAM", 
        "access": "controlled", 
        "file_name": "214b9029-c5a2-4a42-b9b5-adcb600ba928_gdc_realn_rehead.bam", 
        "submitter_id": "214b9029-c5a2-4a42-b9b5-adcb600ba928", 
        "data_category": "Sequencing Reads", 
        "file_size": 7755134815, 
        "platform": "Illumina", 
        "created_datetime": "2016-05-30T02:03:08.227987-05:00", 
        "updated_datetime": "2018-11-15T20:20:28.822215-06:00", 
        "md5sum": "db6a6914ac1b00922460de4e0b58f7a7", 
        "file_id": "2b167670-ef1d-4943-85a4-fd4977e15f1e", 
        "data_type": "Aligned Reads", 
        "state": "released", 
        "experimental_strategy": "RNA-Seq"
      }
    ], 
    "updated_datetime": "2018-09-06T16:31:22.449726-05:00", 
    "workflow_link": "https://github.com/NCI-GDC/htseq-cwl", 
    "submitter_id": "8a674d9b-24e9-4923-8adb-faa0e1f6fe4a_fpkm", 
    "state": "released", 
    "workflow_type": "HTSeq - FPKM", 
    "analysis_id": "5d4ff664-e097-4e55-9995-8f17dfc76079", 
    "created_datetime": "2016-05-30T18:35:44.544903-05:00"
  }, 
  "file_size": 522632, 
  "md5sum": "e614d5b407fee918e6d6381c3003022d", 
  "file_id": "5c4370ec-45a3-433e-958a-6cbc066b1e3d", 
  "data_type": "Gene Expression Quantification", 
  "state": "released", 
  "experimental_strategy": "RNA-Seq"
},{
  "data_format": "TXT", 
  "access": "open", 
  "associated_entities": [
    {
      "entity_submitter_id": "TCGA-85-A4CN-01A-11R-A24H-07", 
      "entity_type": "aliquot", 
      "case_id": "67e92755-396e-4d9a-b737-979eadc743f9", 
      "entity_id": "d2853a6d-4853-42cc-9f5e-9cf057095dcf"
    }
  ], 
  "file_name": "57511eed-4acc-4a58-8640-664e5710d003.FPKM.txt.gz", 
  "submitter_id": "57511eed-4acc-4a58-8640-664e5710d003_fpkm", 
  "data_category": "Transcriptome Profiling", 
  "analysis": {
    "workflow_version": "v1", 
    "input_files": [
      {
        "data_format": "BAM", 
        "access": "controlled", 
        "file_name": "f061d8de-f5ad-4703-ade9-451ba80335f6_gdc_realn_rehead.bam", 
        "submitter_id": "f061d8de-f5ad-4703-ade9-451ba80335f6", 
        "data_category": "Sequencing Reads", 
        "file_size": 6163043322, 
        "platform": "Illumina", 
        "created_datetime": "2016-05-29T08:12:40.265701-05:00", 
        "updated_datetime": "2018-11-15T21:21:29.863147-06:00", 
        "md5sum": "1aa9f8fdb785be14b1e137a28d47d0f0", 
        "file_id": "9536b083-3202-4bbd-9a11-933dc46ff7c8", 
        "data_type": "Aligned Reads", 
        "state": "released", 
        "experimental_strategy": "RNA-Seq"
      }
    ], 
    "updated_datetime": "2018-09-06T16:31:22.449726-05:00", 
    "workflow_link": "https://github.com/NCI-GDC/htseq-cwl", 
    "submitter_id": "57511eed-4acc-4a58-8640-664e5710d003_fpkm", 
    "state": "released", 
    "workflow_type": "HTSeq - FPKM", 
    "analysis_id": "63af25f2-78a5-4576-a698-814abf9e186a", 
    "created_datetime": "2016-05-29T10:41:13.253722-05:00"
  }, 
  "file_size": 514398, 
  "md5sum": "23d14488f40300ff94aa150f757be803", 
  "file_id": "e48e3fa2-609a-40c3-bb0c-c7bf45086053", 
  "data_type": "Gene Expression Quantification", 
  "state": "released", 
  "experimental_strategy": "RNA-Seq"
},{
  "data_format": "TXT", 
  "access": "open", 
  "associated_entities": [
    {
      "entity_submitter_id": "TCGA-60-2723-01A-01R-0851-07", 
      "entity_type": "aliquot", 
      "case_id": "0d6a7cdf-daf5-4181-864f-430952e6fdb3", 
      "entity_id": "1eb4fd74-0fa3-4ec9-8fc4-aa5d26a5f690"
    }
  ], 
  "file_name": "b2192c25-6689-497e-ae44-49fc4fc80e97.FPKM.txt.gz", 
  "submitter_id": "b2192c25-6689-497e-ae44-49fc4fc80e97_fpkm", 
  "data_category": "Transcriptome Profiling", 
  "analysis": {
    "workflow_version": "v1", 
    "input_files": [
      {
        "data_format": "BAM", 
        "access": "controlled", 
        "file_name": "04c157d7-d994-4414-b482-f132a3fb1ddb_gdc_realn_rehead.bam", 
        "submitter_id": "04c157d7-d994-4414-b482-f132a3fb1ddb", 
        "data_category": "Sequencing Reads", 
        "file_size": 8745138977, 
        "platform": "Illumina", 
        "created_datetime": "2016-05-26T01:38:41.558057-05:00", 
        "updated_datetime": "2018-11-15T20:08:12.509468-06:00", 
        "md5sum": "3a18913c8bb7e1c750f0718f73af615c", 
        "file_id": "1d32d4fb-6d78-487f-a2e3-fbf7cb4d339a", 
        "data_type": "Aligned Reads", 
        "state": "released", 
        "experimental_strategy": "RNA-Seq"
      }
    ], 
    "updated_datetime": "2018-09-06T16:31:22.449726-05:00", 
    "workflow_link": "https://github.com/NCI-GDC/htseq-cwl", 
    "submitter_id": "b2192c25-6689-497e-ae44-49fc4fc80e97_fpkm", 
    "state": "released", 
    "workflow_type": "HTSeq - FPKM", 
    "analysis_id": "372e854c-d37c-4cd5-9075-0f93adfdcd6b", 
    "created_datetime": "2016-05-26T21:11:45.857794-05:00"
  }, 
  "file_size": 513277, 
  "md5sum": "e598250abef4264b609761541e26f5e2", 
  "file_id": "5057356c-dcd8-4fcd-9c86-01abd78be5cc", 
  "data_type": "Gene Expression Quantification", 
  "state": "released", 
  "experimental_strategy": "RNA-Seq"
},{
  "data_format": "TXT", 
  "access": "open", 
  "associated_entities": [
    {
      "entity_submitter_id": "TCGA-85-A513-01A-12R-A26W-07", 
      "entity_type": "aliquot", 
      "case_id": "7f8130d2-f169-451b-a263-547adc2fcb2c", 
      "entity_id": "19df9b10-033c-4890-bf52-ad8dd72bdb0c"
    }
  ], 
  "file_name": "8dd3161b-a1d9-453c-afb8-293b20330f3d.FPKM.txt.gz", 
  "submitter_id": "8dd3161b-a1d9-453c-afb8-293b20330f3d_fpkm", 
  "data_category": "Transcriptome Profiling", 
  "analysis": {
    "workflow_version": "v1", 
    "input_files": [
      {
        "data_format": "BAM", 
        "access": "controlled", 
        "file_name": "b2534678-c974-46a4-af05-4496d9b0c0ff_gdc_realn_rehead.bam", 
        "submitter_id": "b2534678-c974-46a4-af05-4496d9b0c0ff", 
        "data_category": "Sequencing Reads", 
        "file_size": 7586178089, 
        "platform": "Illumina", 
        "created_datetime": "2016-05-30T09:15:34.198278-05:00", 
        "updated_datetime": "2018-11-15T19:59:41.719344-06:00", 
        "md5sum": "8b2e62d444e92f54f4e4831ede0385ef", 
        "file_id": "10e93312-8b99-459e-abaf-8fc351da8135", 
        "data_type": "Aligned Reads", 
        "state": "released", 
        "experimental_strategy": "RNA-Seq"
      }
    ], 
    "updated_datetime": "2018-09-06T16:31:22.449726-05:00", 
    "workflow_link": "https://github.com/NCI-GDC/htseq-cwl", 
    "submitter_id": "8dd3161b-a1d9-453c-afb8-293b20330f3d_fpkm", 
    "state": "released", 
    "workflow_type": "HTSeq - FPKM", 
    "analysis_id": "ab7e65fa-fabb-46f9-a7d4-13f159fbce05", 
    "created_datetime": "2016-05-30T18:26:18.646790-05:00"
  }, 
  "file_size": 515258, 
  "md5sum": "a4b451888b361891703d7ba945e57a16", 
  "file_id": "00ba49d6-fdc9-44c1-be48-74b9dde71c5c", 
  "data_type": "Gene Expression Quantification", 
  "state": "released", 
  "experimental_strategy": "RNA-Seq"
},{
  "data_format": "TXT", 
  "access": "open", 
  "associated_entities": [
    {
      "entity_submitter_id": "TCGA-66-2778-01A-02R-0851-07", 
      "entity_type": "aliquot", 
      "case_id": "aabc43bb-485a-49bc-b48a-d4e4ecd46d33", 
      "entity_id": "30fd754a-0625-4435-877d-7dfaee227f8b"
    }
  ], 
  "file_name": "d23a059b-5f83-4044-9694-94e641d763ed.FPKM.txt.gz", 
  "submitter_id": "d23a059b-5f83-4044-9694-94e641d763ed_fpkm", 
  "data_category": "Transcriptome Profiling", 
  "analysis": {
    "workflow_version": "v1", 
    "input_files": [
      {
        "data_format": "BAM", 
        "access": "controlled", 
        "file_name": "b4014593-51b1-4e46-98cf-3087c2c91f46_gdc_realn_rehead.bam", 
        "submitter_id": "b4014593-51b1-4e46-98cf-3087c2c91f46", 
        "data_category": "Sequencing Reads", 
        "file_size": 8746457479, 
        "platform": "Illumina", 
        "created_datetime": "2016-05-30T10:47:13.239984-05:00", 
        "updated_datetime": "2018-11-15T21:56:00.379896-06:00", 
        "md5sum": "aa32bb160a4a937deb36ec906138d50a", 
        "file_id": "de40c327-f2a7-4810-a02e-dfe47a3b74ff", 
        "data_type": "Aligned Reads", 
        "state": "released", 
        "experimental_strategy": "RNA-Seq"
      }
    ], 
    "updated_datetime": "2018-09-06T16:31:22.449726-05:00", 
    "workflow_link": "https://github.com/NCI-GDC/htseq-cwl", 
    "submitter_id": "d23a059b-5f83-4044-9694-94e641d763ed_fpkm", 
    "state": "released", 
    "workflow_type": "HTSeq - FPKM", 
    "analysis_id": "bedc81ac-780b-4dc0-9a38-2364d7247faa", 
    "created_datetime": "2016-05-30T18:39:57.621756-05:00"
  }, 
  "file_size": 502894, 
  "md5sum": "4c277e19fd215f08af24584367eea7bf", 
  "file_id": "bd1b8fd0-aa8a-41dc-93ec-c65055ec5055", 
  "data_type": "Gene Expression Quantification", 
  "state": "released", 
  "experimental_strategy": "RNA-Seq"
},{
  "data_format": "TXT", 
  "access": "open", 
  "associated_entities": [
    {
      "entity_submitter_id": "TCGA-77-7142-01A-11R-2045-07", 
      "entity_type": "aliquot", 
      "case_id": "37a0ab12-44af-4815-b7cc-961d44851470", 
      "entity_id": "b7d58bd2-216f-4fdf-b97e-56d9cfb69e3b"
    }
  ], 
  "file_name": "b2a41a93-9530-49b8-964d-d58df94fef9f.FPKM.txt.gz", 
  "submitter_id": "b2a41a93-9530-49b8-964d-d58df94fef9f_fpkm", 
  "data_category": "Transcriptome Profiling", 
  "analysis": {
    "workflow_version": "v1", 
    "input_files": [
      {
        "data_format": "BAM", 
        "access": "controlled", 
        "file_name": "fc58ea8f-b7d9-475f-930a-54152e164934_gdc_realn_rehead.bam", 
        "submitter_id": "fc58ea8f-b7d9-475f-930a-54152e164934", 
        "data_category": "Sequencing Reads", 
        "file_size": 10603375948, 
        "platform": "Illumina", 
        "created_datetime": "2016-05-27T05:21:19.533933-05:00", 
        "updated_datetime": "2018-11-15T21:21:29.863147-06:00", 
        "md5sum": "ba7f3338349ed2e884d4e5081a5b7546", 
        "file_id": "8c431fd3-9a26-4bae-b5cc-0a5a31674dfe", 
        "data_type": "Aligned Reads", 
        "state": "released", 
        "experimental_strategy": "RNA-Seq"
      }
    ], 
    "updated_datetime": "2018-09-06T16:31:22.449726-05:00", 
    "workflow_link": "https://github.com/NCI-GDC/htseq-cwl", 
    "submitter_id": "b2a41a93-9530-49b8-964d-d58df94fef9f_fpkm", 
    "state": "released", 
    "workflow_type": "HTSeq - FPKM", 
    "analysis_id": "935c82da-e4ee-4b9a-bd04-2b9a3b18d7c4", 
    "created_datetime": "2016-05-29T10:12:30.925592-05:00"
  }, 
  "file_size": 536859, 
  "md5sum": "2ed28035171be84b43a609839977eed0", 
  "file_id": "31354e62-cfd2-4119-9626-8385a727c542", 
  "data_type": "Gene Expression Quantification", 
  "state": "released", 
  "experimental_strategy": "RNA-Seq"
},{
  "data_format": "TXT", 
  "access": "open", 
  "associated_entities": [
    {
      "entity_submitter_id": "TCGA-43-2578-01A-01R-0851-07", 
      "entity_type": "aliquot", 
      "case_id": "37f5457e-21d9-4b79-95d5-ded6f2e43087", 
      "entity_id": "c7b94923-c28a-449e-962c-40d56a1b2e61"
    }
  ], 
  "file_name": "170b32d9-17b0-4bbe-85d8-89b5fc8b5bb1.FPKM.txt.gz", 
  "submitter_id": "170b32d9-17b0-4bbe-85d8-89b5fc8b5bb1_fpkm", 
  "annotations": [
    {
      "entity_submitter_id": "TCGA-43-2578", 
      "notes": "Prior malignancy R LUAD. No systemic chemotherapy or radiaiton.", 
      "submitter_id": "11727", 
      "classification": "Notification", 
      "entity_id": "37f5457e-21d9-4b79-95d5-ded6f2e43087", 
      "created_datetime": "2012-10-31T00:00:00", 
      "annotation_id": "a172b257-ccbb-55a0-a16f-48115cd57753", 
      "entity_type": "case", 
      "updated_datetime": "2018-08-23T16:28:11.210272-05:00", 
      "case_id": "37f5457e-21d9-4b79-95d5-ded6f2e43087", 
      "state": "released", 
      "category": "Prior malignancy", 
      "status": "Approved"
    }
  ], 
  "data_category": "Transcriptome Profiling", 
  "analysis": {
    "workflow_version": "v1", 
    "input_files": [
      {
        "data_format": "BAM", 
        "access": "controlled", 
        "file_name": "9aaecc75-33ae-42e7-8cc9-806afd9f067a_gdc_realn_rehead.bam", 
        "submitter_id": "9aaecc75-33ae-42e7-8cc9-806afd9f067a", 
        "data_category": "Sequencing Reads", 
        "file_size": 8270541092, 
        "platform": "Illumina", 
        "created_datetime": "2016-05-27T05:30:36.848219-05:00", 
        "updated_datetime": "2018-11-15T21:30:06.924734-06:00", 
        "md5sum": "692b424ce453f408af34caeeb4d07134", 
        "file_id": "a4581f16-a669-4753-a5b5-feeb87430504", 
        "data_type": "Aligned Reads", 
        "state": "released", 
        "experimental_strategy": "RNA-Seq"
      }
    ], 
    "updated_datetime": "2018-09-06T16:31:22.449726-05:00", 
    "workflow_link": "https://github.com/NCI-GDC/htseq-cwl", 
    "submitter_id": "170b32d9-17b0-4bbe-85d8-89b5fc8b5bb1_fpkm", 
    "state": "released", 
    "workflow_type": "HTSeq - FPKM", 
    "analysis_id": "131cfb29-dbeb-469d-9675-9df50942d949", 
    "created_datetime": "2016-05-29T10:12:38.742113-05:00"
  }, 
  "file_size": 535577, 
  "md5sum": "8461e5417b0a936494c0e3e28ad48a14", 
  "file_id": "27557368-1284-46e2-afd4-1171df4e0c11", 
  "data_type": "Gene Expression Quantification", 
  "state": "released", 
  "experimental_strategy": "RNA-Seq"
},{
  "data_format": "TXT", 
  "access": "open", 
  "associated_entities": [
    {
      "entity_submitter_id": "TCGA-98-8022-01A-11R-2247-07", 
      "entity_type": "aliquot", 
      "case_id": "adc853b1-b8bf-488c-a1e2-e95603459b55", 
      "entity_id": "c66143ca-3cbb-4432-8013-cce080001918"
    }
  ], 
  "file_name": "c7225107-cc58-4431-8c1c-d0116d19f7f4.FPKM.txt.gz", 
  "submitter_id": "c7225107-cc58-4431-8c1c-d0116d19f7f4_fpkm", 
  "data_category": "Transcriptome Profiling", 
  "analysis": {
    "workflow_version": "v1", 
    "input_files": [
      {
        "data_format": "BAM", 
        "access": "controlled", 
        "file_name": "3f9360be-22d3-420b-9511-14ceb76f7426_gdc_realn_rehead.bam", 
        "submitter_id": "3f9360be-22d3-420b-9511-14ceb76f7426", 
        "data_category": "Sequencing Reads", 
        "file_size": 4941695331, 
        "platform": "Illumina", 
        "created_datetime": "2016-05-28T17:13:53.145416-05:00", 
        "updated_datetime": "2018-11-15T21:12:37.513272-06:00", 
        "md5sum": "c550878a110a557b8cb3fef5e6e0acfb", 
        "file_id": "770d3f70-0ebc-491a-b5ce-8b2cdba0a9d1", 
        "data_type": "Aligned Reads", 
        "state": "released", 
        "experimental_strategy": "RNA-Seq"
      }
    ], 
    "updated_datetime": "2018-09-06T16:31:22.449726-05:00", 
    "workflow_link": "https://github.com/NCI-GDC/htseq-cwl", 
    "submitter_id": "c7225107-cc58-4431-8c1c-d0116d19f7f4_fpkm", 
    "state": "released", 
    "workflow_type": "HTSeq - FPKM", 
    "analysis_id": "621eb3ee-0e13-4710-bc49-6c6500f2266b", 
    "created_datetime": "2016-05-29T10:55:47.793467-05:00"
  }, 
  "file_size": 530301, 
  "md5sum": "2f286e7d5a369b4a9fe455c6bbddfa56", 
  "file_id": "5918fa1f-fdef-4703-8efd-15ec63f9f77b", 
  "data_type": "Gene Expression Quantification", 
  "state": "released", 
  "experimental_strategy": "RNA-Seq"
},{
  "data_format": "TXT", 
  "access": "open", 
  "associated_entities": [
    {
      "entity_submitter_id": "TCGA-56-8622-01A-11R-2403-07", 
      "entity_type": "aliquot", 
      "case_id": "e731fed6-be23-4b19-8550-6e500613c468", 
      "entity_id": "f48f08fe-9fa5-4eea-85b1-6fa691515349"
    }
  ], 
  "file_name": "46a06fb9-72a7-4c7e-bdf5-559de8e58ed0.FPKM.txt.gz", 
  "submitter_id": "46a06fb9-72a7-4c7e-bdf5-559de8e58ed0_fpkm", 
  "data_category": "Transcriptome Profiling", 
  "analysis": {
    "workflow_version": "v1", 
    "input_files": [
      {
        "data_format": "BAM", 
        "access": "controlled", 
        "file_name": "05b38db6-7a33-44a7-ae89-d87ff779ffec_gdc_realn_rehead.bam", 
        "submitter_id": "05b38db6-7a33-44a7-ae89-d87ff779ffec", 
        "data_category": "Sequencing Reads", 
        "file_size": 8983630659, 
        "platform": "Illumina", 
        "created_datetime": "2016-05-29T09:58:43.416190-05:00", 
        "updated_datetime": "2018-11-15T21:21:29.863147-06:00", 
        "md5sum": "a6e6b045b9923c6bccb758dd5b687652", 
        "file_id": "8d8f098b-9136-44de-9b9c-02326d901943", 
        "data_type": "Aligned Reads", 
        "state": "released", 
        "experimental_strategy": "RNA-Seq"
      }
    ], 
    "updated_datetime": "2018-09-06T16:31:22.449726-05:00", 
    "workflow_link": "https://github.com/NCI-GDC/htseq-cwl", 
    "submitter_id": "46a06fb9-72a7-4c7e-bdf5-559de8e58ed0_fpkm", 
    "state": "released", 
    "workflow_type": "HTSeq - FPKM", 
    "analysis_id": "69751dc2-9abe-4061-aa41-ddcc88aa3031", 
    "created_datetime": "2016-05-29T11:14:57.425710-05:00"
  }, 
  "file_size": 524476, 
  "md5sum": "70ef49a8daa8e3b4fb8b3cfd8fd08080", 
  "file_id": "8e27a9f9-435f-40ba-ba6c-0ae9088cabdc", 
  "data_type": "Gene Expression Quantification", 
  "state": "released", 
  "experimental_strategy": "RNA-Seq"
},{
  "data_format": "TXT", 
  "access": "open", 
  "associated_entities": [
    {
      "entity_submitter_id": "TCGA-66-2767-01A-01R-0851-07", 
      "entity_type": "aliquot", 
      "case_id": "174cdc32-e94a-4829-b6b7-df560de55be2", 
      "entity_id": "f54e8f7c-75c2-4566-8696-06e5ac1b8a0d"
    }
  ], 
  "file_name": "2b72861d-7b1b-4b7b-8b9d-1e2fb596bfc7.FPKM.txt.gz", 
  "submitter_id": "2b72861d-7b1b-4b7b-8b9d-1e2fb596bfc7_fpkm", 
  "data_category": "Transcriptome Profiling", 
  "analysis": {
    "workflow_version": "v1", 
    "input_files": [
      {
        "data_format": "BAM", 
        "access": "controlled", 
        "file_name": "4349837b-b254-4fe9-b5e4-c5eb32f9581e_gdc_realn_rehead.bam", 
        "submitter_id": "4349837b-b254-4fe9-b5e4-c5eb32f9581e", 
        "data_category": "Sequencing Reads", 
        "file_size": 9703886806, 
        "platform": "Illumina", 
        "created_datetime": "2016-05-26T07:52:03.446769-05:00", 
        "updated_datetime": "2018-11-15T21:38:44.655215-06:00", 
        "md5sum": "d6ed1c0929045bb7dbca38e06a0617f7", 
        "file_id": "b8584821-a138-41d4-9479-2ed60b50f30b", 
        "data_type": "Aligned Reads", 
        "state": "released", 
        "experimental_strategy": "RNA-Seq"
      }
    ], 
    "updated_datetime": "2018-09-06T16:31:22.449726-05:00", 
    "workflow_link": "https://github.com/NCI-GDC/htseq-cwl", 
    "submitter_id": "2b72861d-7b1b-4b7b-8b9d-1e2fb596bfc7_fpkm", 
    "state": "released", 
    "workflow_type": "HTSeq - FPKM", 
    "analysis_id": "9e10e3a2-4bde-4491-8521-11ab493d2c55", 
    "created_datetime": "2016-05-26T21:16:31.111802-05:00"
  }, 
  "file_size": 542201, 
  "md5sum": "755296e37719b2062bbc72f827b8f4d9", 
  "file_id": "6f819e3f-982f-48d1-90b0-901fa0804334", 
  "data_type": "Gene Expression Quantification", 
  "state": "released", 
  "experimental_strategy": "RNA-Seq"
},{
  "data_format": "TXT", 
  "access": "open", 
  "associated_entities": [
    {
      "entity_submitter_id": "TCGA-18-5592-01A-01R-1635-07", 
      "entity_type": "aliquot", 
      "case_id": "2c89b366-c394-4067-bbb0-f24f5920ecaa", 
      "entity_id": "b1300b0f-5051-4e52-b1ff-5291f6653f0b"
    }
  ], 
  "file_name": "962e3a62-1076-47d2-9b42-d95503e967be.FPKM.txt.gz", 
  "submitter_id": "962e3a62-1076-47d2-9b42-d95503e967be_fpkm", 
  "data_category": "Transcriptome Profiling", 
  "analysis": {
    "workflow_version": "v1", 
    "input_files": [
      {
        "data_format": "BAM", 
        "access": "controlled", 
        "file_name": "0a3dc62c-7545-48fb-9a0f-2ce0658f6cda_gdc_realn_rehead.bam", 
        "submitter_id": "0a3dc62c-7545-48fb-9a0f-2ce0658f6cda", 
        "data_category": "Sequencing Reads", 
        "file_size": 11618532895, 
        "platform": "Illumina", 
        "created_datetime": "2016-05-26T21:26:30.300510-05:00", 
        "updated_datetime": "2018-11-15T21:21:29.863147-06:00", 
        "md5sum": "5ec000fa3cc43d9f5a9088e50d6f193e", 
        "file_id": "94c263a4-7691-41d2-98b9-0167ad0fe5f2", 
        "data_type": "Aligned Reads", 
        "state": "released", 
        "experimental_strategy": "RNA-Seq"
      }
    ], 
    "updated_datetime": "2018-09-06T16:31:22.449726-05:00", 
    "workflow_link": "https://github.com/NCI-GDC/htseq-cwl", 
    "submitter_id": "962e3a62-1076-47d2-9b42-d95503e967be_fpkm", 
    "state": "released", 
    "workflow_type": "HTSeq - FPKM", 
    "analysis_id": "56c74970-a728-4d74-92de-80b0046ad2ea", 
    "created_datetime": "2016-05-29T10:06:38.585911-05:00"
  }, 
  "file_size": 522131, 
  "md5sum": "7eb0e0ddb79e933cead62b6d0010d46e", 
  "file_id": "a56ec80a-c172-42b6-8bef-1565af4d0d86", 
  "data_type": "Gene Expression Quantification", 
  "state": "released", 
  "experimental_strategy": "RNA-Seq"
},{
  "data_format": "TXT", 
  "access": "open", 
  "associated_entities": [
    {
      "entity_submitter_id": "TCGA-22-4594-01A-01R-1201-07", 
      "entity_type": "aliquot", 
      "case_id": "986ced10-52b9-43b4-84ad-96013a657f1b", 
      "entity_id": "1cdc026e-58bc-424d-9cf4-6c6701e081ad"
    }
  ], 
  "file_name": "14a7070c-a557-4091-a6d7-f5900636aa57.FPKM.txt.gz", 
  "submitter_id": "14a7070c-a557-4091-a6d7-f5900636aa57_fpkm", 
  "data_category": "Transcriptome Profiling", 
  "analysis": {
    "workflow_version": "v1", 
    "input_files": [
      {
        "data_format": "BAM", 
        "access": "controlled", 
        "file_name": "31de75f4-8e59-49b6-a027-442a47f8ceb0_gdc_realn_rehead.bam", 
        "submitter_id": "31de75f4-8e59-49b6-a027-442a47f8ceb0", 
        "data_category": "Sequencing Reads", 
        "file_size": 10049111336, 
        "platform": "Illumina", 
        "created_datetime": "2016-05-29T14:07:04.851224-05:00", 
        "updated_datetime": "2018-11-15T21:38:44.655215-06:00", 
        "md5sum": "a92dcebf73c77e81bf8bd6907b37c8ca", 
        "file_id": "b3eff6a4-db26-415a-89ed-00b0b6de2fea", 
        "data_type": "Aligned Reads", 
        "state": "released", 
        "experimental_strategy": "RNA-Seq"
      }
    ], 
    "updated_datetime": "2018-09-06T16:31:22.449726-05:00", 
    "workflow_link": "https://github.com/NCI-GDC/htseq-cwl", 
    "submitter_id": "14a7070c-a557-4091-a6d7-f5900636aa57_fpkm", 
    "state": "released", 
    "workflow_type": "HTSeq - FPKM", 
    "analysis_id": "0fbb6ba7-d0bc-42f7-aaf4-e1039427c2b3", 
    "created_datetime": "2016-05-30T18:30:29.186687-05:00"
  }, 
  "file_size": 517802, 
  "md5sum": "f4efd8fa2bd7063ab58f3ef8ae12c20a", 
  "file_id": "ce7c9b84-5174-4128-966a-769154316c1c", 
  "data_type": "Gene Expression Quantification", 
  "state": "released", 
  "experimental_strategy": "RNA-Seq"
},{
  "data_format": "TXT", 
  "access": "open", 
  "associated_entities": [
    {
      "entity_submitter_id": "TCGA-34-5929-01A-11R-1820-07", 
      "entity_type": "aliquot", 
      "case_id": "ea34663c-f40e-4a3e-9ac0-65d5e9eef12b", 
      "entity_id": "4686dc73-c481-4e93-977c-980887726234"
    }
  ], 
  "file_name": "86640b11-93b3-4f4e-89a7-1a1fdc9a414b.FPKM.txt.gz", 
  "submitter_id": "86640b11-93b3-4f4e-89a7-1a1fdc9a414b_fpkm", 
  "data_category": "Transcriptome Profiling", 
  "analysis": {
    "workflow_version": "v1", 
    "input_files": [
      {
        "data_format": "BAM", 
        "access": "controlled", 
        "file_name": "c727b1d1-ba95-47cd-9082-4d4e5c3e66b0_gdc_realn_rehead.bam", 
        "submitter_id": "c727b1d1-ba95-47cd-9082-4d4e5c3e66b0", 
        "data_category": "Sequencing Reads", 
        "file_size": 16260574161, 
        "platform": "Illumina", 
        "created_datetime": "2016-05-29T13:35:14.297309-05:00", 
        "updated_datetime": "2018-11-15T20:20:28.822215-06:00", 
        "md5sum": "138946161ce58626335cfb643c342041", 
        "file_id": "3bb7e296-f7f2-4c78-b09c-d435ebd52e7c", 
        "data_type": "Aligned Reads", 
        "state": "released", 
        "experimental_strategy": "RNA-Seq"
      }
    ], 
    "updated_datetime": "2018-09-06T16:31:22.449726-05:00", 
    "workflow_link": "https://github.com/NCI-GDC/htseq-cwl", 
    "submitter_id": "86640b11-93b3-4f4e-89a7-1a1fdc9a414b_fpkm", 
    "state": "released", 
    "workflow_type": "HTSeq - FPKM", 
    "analysis_id": "6b430dc4-cd97-4695-8181-bc74e629ffe0", 
    "created_datetime": "2016-05-30T18:56:02.061778-05:00"
  }, 
  "file_size": 544021, 
  "md5sum": "6098c2cfd7c10029222299ad2d7dea4c", 
  "file_id": "4ba782cc-e4c5-45fe-b361-1c6eb3841c6b", 
  "data_type": "Gene Expression Quantification", 
  "state": "released", 
  "experimental_strategy": "RNA-Seq"
},{
  "data_format": "TXT", 
  "access": "open", 
  "associated_entities": [
    {
      "entity_submitter_id": "TCGA-66-2777-01A-01R-1201-07", 
      "entity_type": "aliquot", 
      "case_id": "23e65963-d9f3-4cec-953c-4dd06f7d8668", 
      "entity_id": "030f341f-bf04-4bc1-9572-721160a2ec28"
    }
  ], 
  "file_name": "be244b42-fd11-4788-9a3e-60be97747994.FPKM.txt.gz", 
  "submitter_id": "be244b42-fd11-4788-9a3e-60be97747994_fpkm", 
  "data_category": "Transcriptome Profiling", 
  "analysis": {
    "workflow_version": "v1", 
    "input_files": [
      {
        "data_format": "BAM", 
        "access": "controlled", 
        "file_name": "e8d6f505-d1d8-451b-a4cc-43ed62eb7c15_gdc_realn_rehead.bam", 
        "submitter_id": "e8d6f505-d1d8-451b-a4cc-43ed62eb7c15", 
        "data_category": "Sequencing Reads", 
        "file_size": 7488930923, 
        "platform": "Illumina", 
        "created_datetime": "2016-05-26T15:54:24.995957-05:00", 
        "updated_datetime": "2018-11-15T20:20:28.822215-06:00", 
        "md5sum": "eef2e49f004bca65a00d0eb368f60ef3", 
        "file_id": "32323935-dc6c-4ab1-bedd-3e02284eb1e6", 
        "data_type": "Aligned Reads", 
        "state": "released", 
        "experimental_strategy": "RNA-Seq"
      }
    ], 
    "updated_datetime": "2018-09-06T16:31:22.449726-05:00", 
    "workflow_link": "https://github.com/NCI-GDC/htseq-cwl", 
    "submitter_id": "be244b42-fd11-4788-9a3e-60be97747994_fpkm", 
    "state": "released", 
    "workflow_type": "HTSeq - FPKM", 
    "analysis_id": "4552b232-46bb-454b-9917-10ecd60a79c6", 
    "created_datetime": "2016-05-26T21:22:46.465082-05:00"
  }, 
  "file_size": 520731, 
  "md5sum": "9ddc6c16adcf2665a73557f29d066b52", 
  "file_id": "08a60097-d2e4-4a7b-ab78-8d25db3f8cd5", 
  "data_type": "Gene Expression Quantification", 
  "state": "released", 
  "experimental_strategy": "RNA-Seq"
},{
  "data_format": "TXT", 
  "access": "open", 
  "associated_entities": [
    {
      "entity_submitter_id": "TCGA-37-4135-01A-01R-1100-07", 
      "entity_type": "aliquot", 
      "case_id": "1f6b2aca-7357-40d1-ba7a-99227d9900a2", 
      "entity_id": "2adbe625-d7cc-45a9-b00b-e5e439e52deb"
    }
  ], 
  "file_name": "6ad85b23-1f2d-411e-b65e-fefa28732508.FPKM.txt.gz", 
  "submitter_id": "6ad85b23-1f2d-411e-b65e-fefa28732508_fpkm", 
  "data_category": "Transcriptome Profiling", 
  "analysis": {
    "workflow_version": "v1", 
    "input_files": [
      {
        "data_format": "BAM", 
        "access": "controlled", 
        "file_name": "7898e54d-0c7e-48e6-bea8-8778f42ab57c_gdc_realn_rehead.bam", 
        "submitter_id": "7898e54d-0c7e-48e6-bea8-8778f42ab57c", 
        "data_category": "Sequencing Reads", 
        "file_size": 8738628305, 
        "platform": "Illumina", 
        "created_datetime": "2016-05-26T12:56:20.934119-05:00", 
        "updated_datetime": "2018-11-15T21:30:06.924734-06:00", 
        "md5sum": "6d498631e16fa94d430cb8da2b3bf1df", 
        "file_id": "95f4cc0c-7135-46a8-a9fb-0281bc548637", 
        "data_type": "Aligned Reads", 
        "state": "released", 
        "experimental_strategy": "RNA-Seq"
      }
    ], 
    "updated_datetime": "2018-09-06T16:31:22.449726-05:00", 
    "workflow_link": "https://github.com/NCI-GDC/htseq-cwl", 
    "submitter_id": "6ad85b23-1f2d-411e-b65e-fefa28732508_fpkm", 
    "state": "released", 
    "workflow_type": "HTSeq - FPKM", 
    "analysis_id": "fb3da6be-2924-49c5-9e4d-29e6be3ff023", 
    "created_datetime": "2016-05-26T21:20:32.900504-05:00"
  }, 
  "file_size": 520471, 
  "md5sum": "8e5d954c03f6fed8eaae664dcf0976b4", 
  "file_id": "5cc494b1-85fa-4415-943c-1cf31a27242a", 
  "data_type": "Gene Expression Quantification", 
  "state": "released", 
  "experimental_strategy": "RNA-Seq"
},{
  "data_format": "TXT", 
  "access": "open", 
  "associated_entities": [
    {
      "entity_submitter_id": "TCGA-56-A62T-01A-11R-A405-07", 
      "entity_type": "aliquot", 
      "case_id": "76618cf5-f6e0-46ef-a1c0-acc0ad9fdccb", 
      "entity_id": "78bff220-61fb-4bcf-9520-6c8f287cdf0e"
    }
  ], 
  "file_name": "641aef1d-9cc4-4c76-aaf1-08da75d1e003.FPKM.txt.gz", 
  "submitter_id": "641aef1d-9cc4-4c76-aaf1-08da75d1e003_fpkm", 
  "data_category": "Transcriptome Profiling", 
  "analysis": {
    "workflow_version": "v1", 
    "input_files": [
      {
        "data_format": "BAM", 
        "access": "controlled", 
        "file_name": "97f58cce-9488-4e1b-9bd3-5de9dcd58773_gdc_realn_rehead.bam", 
        "submitter_id": "97f58cce-9488-4e1b-9bd3-5de9dcd58773", 
        "data_category": "Sequencing Reads", 
        "file_size": 8694626360, 
        "platform": "Illumina", 
        "created_datetime": "2016-05-30T00:28:22.406921-05:00", 
        "updated_datetime": "2018-11-15T20:57:47.372612-06:00", 
        "md5sum": "c0dec048d949884bc1ac3202129ab9ff", 
        "file_id": "54bc100f-8fc8-4158-9a3c-f1dbc7e6c2cd", 
        "data_type": "Aligned Reads", 
        "state": "released", 
        "experimental_strategy": "RNA-Seq"
      }
    ], 
    "updated_datetime": "2018-09-06T16:31:22.449726-05:00", 
    "workflow_link": "https://github.com/NCI-GDC/htseq-cwl", 
    "submitter_id": "641aef1d-9cc4-4c76-aaf1-08da75d1e003_fpkm", 
    "state": "released", 
    "workflow_type": "HTSeq - FPKM", 
    "analysis_id": "a002c3a3-b51c-421e-b6d1-54842105187a", 
    "created_datetime": "2016-05-30T18:22:00.292160-05:00"
  }, 
  "file_size": 538112, 
  "md5sum": "e81f68e27940bb6335dd622ae3d85116", 
  "file_id": "4f74342b-add4-4e5b-b075-2cbb1d5b301d", 
  "data_type": "Gene Expression Quantification", 
  "state": "released", 
  "experimental_strategy": "RNA-Seq"
},{
  "data_format": "TXT", 
  "access": "open", 
  "associated_entities": [
    {
      "entity_submitter_id": "TCGA-66-2758-01A-02R-0851-07", 
      "entity_type": "aliquot", 
      "case_id": "dca4c540-897f-435b-9ee2-8f5b2e8734c6", 
      "entity_id": "a26c6cd1-144d-433a-b499-848ae93374c1"
    }
  ], 
  "file_name": "513de6b7-faa2-4611-9f68-1334204ef397.FPKM.txt.gz", 
  "submitter_id": "513de6b7-faa2-4611-9f68-1334204ef397_fpkm", 
  "data_category": "Transcriptome Profiling", 
  "analysis": {
    "workflow_version": "v1", 
    "input_files": [
      {
        "data_format": "BAM", 
        "access": "controlled", 
        "file_name": "f653885b-52e8-48a9-8ed2-856b2bed9aa9_gdc_realn_rehead.bam", 
        "submitter_id": "f653885b-52e8-48a9-8ed2-856b2bed9aa9", 
        "data_category": "Sequencing Reads", 
        "file_size": 10080962963, 
        "platform": "Illumina", 
        "created_datetime": "2016-05-28T22:15:35.852737-05:00", 
        "updated_datetime": "2018-11-15T21:38:44.655215-06:00", 
        "md5sum": "7a4a068019375aec659ce511827eb0d4", 
        "file_id": "b1117140-b255-494a-adc8-287ef34eef4b", 
        "data_type": "Aligned Reads", 
        "state": "released", 
        "experimental_strategy": "RNA-Seq"
      }
    ], 
    "updated_datetime": "2018-09-06T16:31:22.449726-05:00", 
    "workflow_link": "https://github.com/NCI-GDC/htseq-cwl", 
    "submitter_id": "513de6b7-faa2-4611-9f68-1334204ef397_fpkm", 
    "state": "released", 
    "workflow_type": "HTSeq - FPKM", 
    "analysis_id": "63b1aaae-c13b-4e76-bab4-76b258c40493", 
    "created_datetime": "2016-05-29T11:08:13.564588-05:00"
  }, 
  "file_size": 528848, 
  "md5sum": "7d87902ba94a13799f708296584f6eee", 
  "file_id": "b14ba6be-58e6-4e1d-bd1c-f1916e346491", 
  "data_type": "Gene Expression Quantification", 
  "state": "released", 
  "experimental_strategy": "RNA-Seq"
},{
  "data_format": "TXT", 
  "access": "open", 
  "associated_entities": [
    {
      "entity_submitter_id": "TCGA-43-6143-11A-01R-1820-07", 
      "entity_type": "aliquot", 
      "case_id": "a8764401-d2a5-45dd-941d-2ffb2e7a4664", 
      "entity_id": "80fbe4ac-7a80-4b89-8fce-3caddfafee64"
    }
  ], 
  "file_name": "153cb1b1-774c-4e65-b209-6a462b68cfc5.FPKM.txt.gz", 
  "submitter_id": "153cb1b1-774c-4e65-b209-6a462b68cfc5_fpkm", 
  "data_category": "Transcriptome Profiling", 
  "analysis": {
    "workflow_version": "v1", 
    "input_files": [
      {
        "data_format": "BAM", 
        "access": "controlled", 
        "file_name": "91ddad95-dfbb-47f8-bdc6-1016e12893e0_gdc_realn_rehead.bam", 
        "submitter_id": "91ddad95-dfbb-47f8-bdc6-1016e12893e0", 
        "data_category": "Sequencing Reads", 
        "file_size": 10628844565, 
        "platform": "Illumina", 
        "created_datetime": "2016-05-30T08:04:37.610093-05:00", 
        "updated_datetime": "2018-11-15T20:46:44.319330-06:00", 
        "md5sum": "6de5be0929212fa1bb96d407d94e857f", 
        "file_id": "47a76c3b-2407-4f81-b429-1845da69a3bd", 
        "data_type": "Aligned Reads", 
        "state": "released", 
        "experimental_strategy": "RNA-Seq"
      }
    ], 
    "updated_datetime": "2018-09-06T16:31:22.449726-05:00", 
    "workflow_link": "https://github.com/NCI-GDC/htseq-cwl", 
    "submitter_id": "153cb1b1-774c-4e65-b209-6a462b68cfc5_fpkm", 
    "state": "released", 
    "workflow_type": "HTSeq - FPKM", 
    "analysis_id": "4582a1e2-79e4-4200-93c6-60e63bd186d1", 
    "created_datetime": "2016-05-30T18:38:37.962435-05:00"
  }, 
  "file_size": 527050, 
  "md5sum": "d9d0988abe817dbc4d7d449a76fb68fa", 
  "file_id": "99b575f0-1bb4-4d3f-b57a-35c3dc9327d9", 
  "data_type": "Gene Expression Quantification", 
  "state": "released", 
  "experimental_strategy": "RNA-Seq"
},{
  "data_format": "TXT", 
  "access": "open", 
  "associated_entities": [
    {
      "entity_submitter_id": "TCGA-85-8664-01A-11R-2403-07", 
      "entity_type": "aliquot", 
      "case_id": "f30d81c6-d8d3-4547-b056-3942e390b936", 
      "entity_id": "2a39b6f1-c19d-4177-b825-bf14bf73f737"
    }
  ], 
  "file_name": "1ca28f55-cd20-463f-b419-dba7924e195a.FPKM.txt.gz", 
  "submitter_id": "1ca28f55-cd20-463f-b419-dba7924e195a_fpkm", 
  "data_category": "Transcriptome Profiling", 
  "analysis": {
    "workflow_version": "v1", 
    "input_files": [
      {
        "data_format": "BAM", 
        "access": "controlled", 
        "file_name": "27f5b50b-0b8c-4eba-984a-4acba959775d_gdc_realn_rehead.bam", 
        "submitter_id": "27f5b50b-0b8c-4eba-984a-4acba959775d", 
        "data_category": "Sequencing Reads", 
        "file_size": 7342974584, 
        "platform": "Illumina", 
        "created_datetime": "2016-05-29T23:21:30.135208-05:00", 
        "updated_datetime": "2018-11-15T20:08:12.509468-06:00", 
        "md5sum": "38960aa2cc9a52fc2e933f71e9eeb4b5", 
        "file_id": "21b110a3-9b90-415c-a86c-e2152905de2d", 
        "data_type": "Aligned Reads", 
        "state": "released", 
        "experimental_strategy": "RNA-Seq"
      }
    ], 
    "updated_datetime": "2018-09-06T16:31:22.449726-05:00", 
    "workflow_link": "https://github.com/NCI-GDC/htseq-cwl", 
    "submitter_id": "1ca28f55-cd20-463f-b419-dba7924e195a_fpkm", 
    "state": "released", 
    "workflow_type": "HTSeq - FPKM", 
    "analysis_id": "d88e099e-7c22-4b6c-a325-1c7dee060cb7", 
    "created_datetime": "2016-05-30T19:01:14.872745-05:00"
  }, 
  "file_size": 515960, 
  "md5sum": "ae985ad8715a9eba34404167c5ad020b", 
  "file_id": "382cbf8f-9811-49f4-acc1-a7b79d302be3", 
  "data_type": "Gene Expression Quantification", 
  "state": "released", 
  "experimental_strategy": "RNA-Seq"
},{
  "data_format": "TXT", 
  "access": "open", 
  "associated_entities": [
    {
      "entity_submitter_id": "TCGA-85-8277-01A-11R-2296-07", 
      "entity_type": "aliquot", 
      "case_id": "8e6020a1-68df-4d57-ad4e-33acc0861fb3", 
      "entity_id": "e6889ad6-caa9-429f-9123-0ff0c7ae195a"
    }
  ], 
  "file_name": "01cfc059-7cf9-4e62-a4e3-7eebaab6a70d.FPKM.txt.gz", 
  "submitter_id": "01cfc059-7cf9-4e62-a4e3-7eebaab6a70d_fpkm", 
  "data_category": "Transcriptome Profiling", 
  "analysis": {
    "workflow_version": "v1", 
    "input_files": [
      {
        "data_format": "BAM", 
        "access": "controlled", 
        "file_name": "4c538f6d-def8-4289-a1fa-0c0b424419e8_gdc_realn_rehead.bam", 
        "submitter_id": "4c538f6d-def8-4289-a1fa-0c0b424419e8", 
        "data_category": "Sequencing Reads", 
        "file_size": 8270771598, 
        "platform": "Illumina", 
        "created_datetime": "2016-05-29T03:56:24.817197-05:00", 
        "updated_datetime": "2018-11-15T17:21:45.437138-06:00", 
        "md5sum": "d4ce826dbf0d36bd447f6dd3daf79309", 
        "file_id": "03c87ca6-047b-4eec-9303-cb439d2d4031", 
        "data_type": "Aligned Reads", 
        "state": "released", 
        "experimental_strategy": "RNA-Seq"
      }
    ], 
    "updated_datetime": "2018-09-06T16:31:22.449726-05:00", 
    "workflow_link": "https://github.com/NCI-GDC/htseq-cwl", 
    "submitter_id": "01cfc059-7cf9-4e62-a4e3-7eebaab6a70d_fpkm", 
    "state": "released", 
    "workflow_type": "HTSeq - FPKM", 
    "analysis_id": "092dbc14-ff0a-4142-8c93-94ccd540247f", 
    "created_datetime": "2016-05-29T10:50:45.664694-05:00"
  }, 
  "file_size": 517633, 
  "md5sum": "95a6047ffb327f0af330b5008d8e724b", 
  "file_id": "c15a97c4-1d5f-4fd0-8bb3-6afc81222fd1", 
  "data_type": "Gene Expression Quantification", 
  "state": "released", 
  "experimental_strategy": "RNA-Seq"
},{
  "data_format": "TXT", 
  "access": "open", 
  "associated_entities": [
    {
      "entity_submitter_id": "TCGA-33-AASD-01A-11R-A405-07", 
      "entity_type": "aliquot", 
      "case_id": "ef6116ce-ae38-488c-b3cc-0e88ba0f1876", 
      "entity_id": "95e1065f-3bd1-4249-b896-e8835c856582"
    }
  ], 
  "file_name": "b0410bf1-f881-400c-a463-720fe1390cab.FPKM.txt.gz", 
  "submitter_id": "b0410bf1-f881-400c-a463-720fe1390cab_fpkm", 
  "data_category": "Transcriptome Profiling", 
  "analysis": {
    "workflow_version": "v1", 
    "input_files": [
      {
        "data_format": "BAM", 
        "access": "controlled", 
        "file_name": "2c3bf9e6-e6cc-4543-89e1-48eb4d518b28_gdc_realn_rehead.bam", 
        "submitter_id": "2c3bf9e6-e6cc-4543-89e1-48eb4d518b28", 
        "data_category": "Sequencing Reads", 
        "file_size": 8545084522, 
        "platform": "Illumina", 
        "created_datetime": "2016-05-29T19:21:36.798267-05:00", 
        "updated_datetime": "2018-11-15T20:57:47.372612-06:00", 
        "md5sum": "9f57bc54af6e671cf457dbfa2f116498", 
        "file_id": "688f1091-1f7a-40e9-a8bd-7123de06cd79", 
        "data_type": "Aligned Reads", 
        "state": "released", 
        "experimental_strategy": "RNA-Seq"
      }
    ], 
    "updated_datetime": "2018-09-06T16:31:22.449726-05:00", 
    "workflow_link": "https://github.com/NCI-GDC/htseq-cwl", 
    "submitter_id": "b0410bf1-f881-400c-a463-720fe1390cab_fpkm", 
    "state": "released", 
    "workflow_type": "HTSeq - FPKM", 
    "analysis_id": "28343754-f3e9-4430-9e94-69a467dc2075", 
    "created_datetime": "2016-05-30T18:59:08.501578-05:00"
  }, 
  "file_size": 534959, 
  "md5sum": "fb13480b161097c66e132aa98d563dd2", 
  "file_id": "d5fd17a5-0b52-4e4d-97c5-922051992e5c", 
  "data_type": "Gene Expression Quantification", 
  "state": "released", 
  "experimental_strategy": "RNA-Seq"
},{
  "data_format": "TXT", 
  "access": "open", 
  "associated_entities": [
    {
      "entity_submitter_id": "TCGA-90-7769-01A-11R-2125-07", 
      "entity_type": "aliquot", 
      "case_id": "761d1c28-d5f5-497c-b9a0-86263ec62979", 
      "entity_id": "c2624390-7f99-4346-b10d-568de512a8f9"
    }
  ], 
  "file_name": "441be21d-a413-4872-bf8b-16ef9579a9d9.FPKM.txt.gz", 
  "submitter_id": "441be21d-a413-4872-bf8b-16ef9579a9d9_fpkm", 
  "data_category": "Transcriptome Profiling", 
  "analysis": {
    "workflow_version": "v1", 
    "input_files": [
      {
        "data_format": "BAM", 
        "access": "controlled", 
        "file_name": "433db7e6-91ac-428b-a550-9db168ae6e71_gdc_realn_rehead.bam", 
        "submitter_id": "433db7e6-91ac-428b-a550-9db168ae6e71", 
        "data_category": "Sequencing Reads", 
        "file_size": 9483659641, 
        "platform": "Illumina", 
        "created_datetime": "2016-05-30T00:09:31.031966-05:00", 
        "updated_datetime": "2018-11-15T21:12:37.513272-06:00", 
        "md5sum": "2d83ecbef0667b945fbcde5a96f37972", 
        "file_id": "81b0690e-a797-4210-83c9-99ca2a9d20bf", 
        "data_type": "Aligned Reads", 
        "state": "released", 
        "experimental_strategy": "RNA-Seq"
      }
    ], 
    "updated_datetime": "2018-09-06T16:31:22.449726-05:00", 
    "workflow_link": "https://github.com/NCI-GDC/htseq-cwl", 
    "submitter_id": "441be21d-a413-4872-bf8b-16ef9579a9d9_fpkm", 
    "state": "released", 
    "workflow_type": "HTSeq - FPKM", 
    "analysis_id": "5b1a6a27-dc29-430d-8ac0-1c973df7c7df", 
    "created_datetime": "2016-05-30T18:21:50.714025-05:00"
  }, 
  "file_size": 513589, 
  "md5sum": "55415cdf804c1d47437e39af5b2026d7", 
  "file_id": "f88b6003-2955-4d45-9e53-23f768c4f6dd", 
  "data_type": "Gene Expression Quantification", 
  "state": "released", 
  "experimental_strategy": "RNA-Seq"
},{
  "data_format": "TXT", 
  "access": "open", 
  "associated_entities": [
    {
      "entity_submitter_id": "TCGA-34-5239-01A-21R-1820-07", 
      "entity_type": "aliquot", 
      "case_id": "4631400b-1c96-4074-b779-7cbc77a49d99", 
      "entity_id": "ca366b19-d82e-4e65-9fde-f3be38fbe038"
    }
  ], 
  "file_name": "c28c0258-a9e8-45fa-8f53-6dd36e38e854.FPKM.txt.gz", 
  "submitter_id": "c28c0258-a9e8-45fa-8f53-6dd36e38e854_fpkm", 
  "data_category": "Transcriptome Profiling", 
  "analysis": {
    "workflow_version": "v1", 
    "input_files": [
      {
        "data_format": "BAM", 
        "access": "controlled", 
        "file_name": "40ad35a2-beff-4bfa-b810-92a3e494056f_gdc_realn_rehead.bam", 
        "submitter_id": "40ad35a2-beff-4bfa-b810-92a3e494056f", 
        "data_category": "Sequencing Reads", 
        "file_size": 14612469813, 
        "platform": "Illumina", 
        "created_datetime": "2016-05-27T17:30:19.837945-05:00", 
        "updated_datetime": "2018-11-15T22:04:38.004773-06:00", 
        "md5sum": "667d42050c4f8f391fd26f06e1efc700", 
        "file_id": "e9cb8f53-d969-43ee-a949-0b0288daa134", 
        "data_type": "Aligned Reads", 
        "state": "released", 
        "experimental_strategy": "RNA-Seq"
      }
    ], 
    "updated_datetime": "2018-09-06T16:31:22.449726-05:00", 
    "workflow_link": "https://github.com/NCI-GDC/htseq-cwl", 
    "submitter_id": "c28c0258-a9e8-45fa-8f53-6dd36e38e854_fpkm", 
    "state": "released", 
    "workflow_type": "HTSeq - FPKM", 
    "analysis_id": "ff67ec54-895d-41b0-b54d-7ebe6f1b1be2", 
    "created_datetime": "2016-05-29T10:21:42.106231-05:00"
  }, 
  "file_size": 548419, 
  "md5sum": "6b2e112f921d22661dd99339a9201707", 
  "file_id": "bde7562e-44da-4918-bc41-88a0d372d8a0", 
  "data_type": "Gene Expression Quantification", 
  "state": "released", 
  "experimental_strategy": "RNA-Seq"
},{
  "data_format": "TXT", 
  "access": "open", 
  "associated_entities": [
    {
      "entity_submitter_id": "TCGA-85-A4QQ-01A-41R-A262-07", 
      "entity_type": "aliquot", 
      "case_id": "e5987342-bf04-457c-9785-74532ce26834", 
      "entity_id": "fbead603-e53b-4b12-b9a9-d238b00c08e3"
    }
  ], 
  "file_name": "e2954828-68af-490a-ac7d-16140c82a0ea.FPKM.txt.gz", 
  "submitter_id": "e2954828-68af-490a-ac7d-16140c82a0ea_fpkm", 
  "data_category": "Transcriptome Profiling", 
  "analysis": {
    "workflow_version": "v1", 
    "input_files": [
      {
        "data_format": "BAM", 
        "access": "controlled", 
        "file_name": "0569ded2-4681-45b7-b4ee-2ccfb817fa48_gdc_realn_rehead.bam", 
        "submitter_id": "0569ded2-4681-45b7-b4ee-2ccfb817fa48", 
        "data_category": "Sequencing Reads", 
        "file_size": 8445539743, 
        "platform": "Illumina", 
        "created_datetime": "2016-05-29T08:17:15.704863-05:00", 
        "updated_datetime": "2018-11-15T21:56:00.379896-06:00", 
        "md5sum": "286587ea95e7cde8f1ba2c8d367ea3d5", 
        "file_id": "d5672347-9cdf-43ab-95d9-69709d8b5f85", 
        "data_type": "Aligned Reads", 
        "state": "released", 
        "experimental_strategy": "RNA-Seq"
      }
    ], 
    "updated_datetime": "2018-09-06T16:31:22.449726-05:00", 
    "workflow_link": "https://github.com/NCI-GDC/htseq-cwl", 
    "submitter_id": "e2954828-68af-490a-ac7d-16140c82a0ea_fpkm", 
    "state": "released", 
    "workflow_type": "HTSeq - FPKM", 
    "analysis_id": "f22f4725-07e7-4c24-886e-a0f0ea06a8e2", 
    "created_datetime": "2016-05-29T11:13:52.566511-05:00"
  }, 
  "file_size": 520104, 
  "md5sum": "eb340142f7106faf94a0cd4ac47875f0", 
  "file_id": "88a6e5a6-8c47-4450-9bbe-f0e3784dc13a", 
  "data_type": "Gene Expression Quantification", 
  "state": "released", 
  "experimental_strategy": "RNA-Seq"
},{
  "data_format": "TXT", 
  "access": "open", 
  "associated_entities": [
    {
      "entity_submitter_id": "TCGA-56-8624-01A-11R-2403-07", 
      "entity_type": "aliquot", 
      "case_id": "2cc8743a-e759-4250-82be-893376933930", 
      "entity_id": "02da99c7-0a26-4857-9733-42e02c46cbe7"
    }
  ], 
  "file_name": "2ebd1f3f-6148-4f6a-afb9-75cadb3000e8.FPKM.txt.gz", 
  "submitter_id": "2ebd1f3f-6148-4f6a-afb9-75cadb3000e8_fpkm", 
  "data_category": "Transcriptome Profiling", 
  "analysis": {
    "workflow_version": "v1", 
    "input_files": [
      {
        "data_format": "BAM", 
        "access": "controlled", 
        "file_name": "0eb189b3-3ad2-4875-b1ae-df2117455faf_gdc_realn_rehead.bam", 
        "submitter_id": "0eb189b3-3ad2-4875-b1ae-df2117455faf", 
        "data_category": "Sequencing Reads", 
        "file_size": 6890494784, 
        "platform": "Illumina", 
        "created_datetime": "2016-05-26T21:42:17.726505-05:00", 
        "updated_datetime": "2018-11-15T21:30:06.924734-06:00", 
        "md5sum": "b97b752f850441f2671c87527929c8e6", 
        "file_id": "a33a78d3-f1cc-47a9-97b1-31d187c95a87", 
        "data_type": "Aligned Reads", 
        "state": "released", 
        "experimental_strategy": "RNA-Seq"
      }
    ], 
    "updated_datetime": "2018-09-06T16:31:22.449726-05:00", 
    "workflow_link": "https://github.com/NCI-GDC/htseq-cwl", 
    "submitter_id": "2ebd1f3f-6148-4f6a-afb9-75cadb3000e8_fpkm", 
    "state": "released", 
    "workflow_type": "HTSeq - FPKM", 
    "analysis_id": "0a53080f-580f-4561-9ed0-b5196c385218", 
    "created_datetime": "2016-05-29T10:06:49.668422-05:00"
  }, 
  "file_size": 522876, 
  "md5sum": "8700bf9b458cb616d7baecf50da58538", 
  "file_id": "9ef260e4-f0db-423e-a709-7901483bdd02", 
  "data_type": "Gene Expression Quantification", 
  "state": "released", 
  "experimental_strategy": "RNA-Seq"
},{
  "data_format": "TXT", 
  "access": "open", 
  "associated_entities": [
    {
      "entity_submitter_id": "TCGA-56-8305-01A-11R-2296-07", 
      "entity_type": "aliquot", 
      "case_id": "d5e94dcf-994f-48a0-b491-bbbf1c2a6783", 
      "entity_id": "0956217d-5f82-40be-8165-d7bb64135f23"
    }
  ], 
  "file_name": "b094d6f6-2682-4c01-b390-59b2560867ab.FPKM.txt.gz", 
  "submitter_id": "b094d6f6-2682-4c01-b390-59b2560867ab_fpkm", 
  "annotations": [
    {
      "entity_submitter_id": "TCGA-56-8305", 
      "notes": "Prior malignancy B-cell chronic lymphocytic leukemia. No systemic chemotherapy or radiation.", 
      "submitter_id": "11750", 
      "classification": "Notification", 
      "entity_id": "d5e94dcf-994f-48a0-b491-bbbf1c2a6783", 
      "created_datetime": "2012-10-31T00:00:00", 
      "annotation_id": "04503b69-a4ba-5e78-9c88-870f12708975", 
      "entity_type": "case", 
      "updated_datetime": "2018-08-23T16:28:11.210272-05:00", 
      "case_id": "d5e94dcf-994f-48a0-b491-bbbf1c2a6783", 
      "state": "released", 
      "category": "Prior malignancy", 
      "status": "Approved"
    }
  ], 
  "data_category": "Transcriptome Profiling", 
  "analysis": {
    "workflow_version": "v1", 
    "input_files": [
      {
        "data_format": "BAM", 
        "access": "controlled", 
        "file_name": "c0fdac2f-9b52-46b3-a05a-1eeb95a8ca9b_gdc_realn_rehead.bam", 
        "submitter_id": "c0fdac2f-9b52-46b3-a05a-1eeb95a8ca9b", 
        "data_category": "Sequencing Reads", 
        "file_size": 7252618906, 
        "platform": "Illumina", 
        "created_datetime": "2016-05-30T12:44:49.375795-05:00", 
        "updated_datetime": "2018-11-15T20:20:28.822215-06:00", 
        "md5sum": "cb5a2d59b5b20ea85f3f4557116f74b1", 
        "file_id": "39557e4e-38d6-46f5-b411-071698435b89", 
        "data_type": "Aligned Reads", 
        "state": "released", 
        "experimental_strategy": "RNA-Seq"
      }
    ], 
    "updated_datetime": "2018-09-06T16:31:22.449726-05:00", 
    "workflow_link": "https://github.com/NCI-GDC/htseq-cwl", 
    "submitter_id": "b094d6f6-2682-4c01-b390-59b2560867ab_fpkm", 
    "state": "released", 
    "workflow_type": "HTSeq - FPKM", 
    "analysis_id": "cb3bb658-f94d-44d4-826d-95a582006581", 
    "created_datetime": "2016-05-30T18:53:40.855249-05:00"
  }, 
  "file_size": 532856, 
  "md5sum": "b00761a3d0369c8c12ba73f5fb431715", 
  "file_id": "2d788bcf-e466-41ef-a8ea-63c2dda255e7", 
  "data_type": "Gene Expression Quantification", 
  "state": "released", 
  "experimental_strategy": "RNA-Seq"
},{
  "data_format": "TXT", 
  "access": "open", 
  "associated_entities": [
    {
      "entity_submitter_id": "TCGA-O2-A52W-01A-11R-A26W-07", 
      "entity_type": "aliquot", 
      "case_id": "1a49a131-d714-40d7-85b6-c4822c0c6264", 
      "entity_id": "e8c57cc1-0293-433a-8076-13cfa9935ce7"
    }
  ], 
  "file_name": "87faf673-a213-4c3f-a119-da0e57358d1b.FPKM.txt.gz", 
  "submitter_id": "87faf673-a213-4c3f-a119-da0e57358d1b_fpkm", 
  "data_category": "Transcriptome Profiling", 
  "analysis": {
    "workflow_version": "v1", 
    "input_files": [
      {
        "data_format": "BAM", 
        "access": "controlled", 
        "file_name": "31f2ea5e-1b96-45d4-a1e9-836fe6b80847_gdc_realn_rehead.bam", 
        "submitter_id": "31f2ea5e-1b96-45d4-a1e9-836fe6b80847", 
        "data_category": "Sequencing Reads", 
        "file_size": 8302924718, 
        "platform": "Illumina", 
        "created_datetime": "2016-05-26T09:55:37.456717-05:00", 
        "updated_datetime": "2018-11-15T21:21:29.863147-06:00", 
        "md5sum": "e5e4823a5c0e54d58cc9b7dc822d5348", 
        "file_id": "899b1c25-9cb9-4c68-aeef-71cef743a56a", 
        "data_type": "Aligned Reads", 
        "state": "released", 
        "experimental_strategy": "RNA-Seq"
      }
    ], 
    "updated_datetime": "2018-09-06T16:31:22.449726-05:00", 
    "workflow_link": "https://github.com/NCI-GDC/htseq-cwl", 
    "submitter_id": "87faf673-a213-4c3f-a119-da0e57358d1b_fpkm", 
    "state": "released", 
    "workflow_type": "HTSeq - FPKM", 
    "analysis_id": "22b3139c-2d59-47f1-a942-1e142481193d", 
    "created_datetime": "2016-05-26T21:18:09.455759-05:00"
  }, 
  "file_size": 525185, 
  "md5sum": "d10758f3a8839199e6562401cac5d605", 
  "file_id": "c90cfed0-93db-4446-bb60-6898f4e4cc44", 
  "data_type": "Gene Expression Quantification", 
  "state": "released", 
  "experimental_strategy": "RNA-Seq"
},{
  "data_format": "TXT", 
  "access": "open", 
  "associated_entities": [
    {
      "entity_submitter_id": "TCGA-22-4591-01A-01R-1201-07", 
      "entity_type": "aliquot", 
      "case_id": "211bb982-16f4-4f07-b24f-e633703f24c4", 
      "entity_id": "4e2f417c-e1db-4d99-b999-d3aab967c244"
    }
  ], 
  "file_name": "2b33014e-c7ff-41aa-82bf-3121756639ad.FPKM.txt.gz", 
  "submitter_id": "2b33014e-c7ff-41aa-82bf-3121756639ad_fpkm", 
  "data_category": "Transcriptome Profiling", 
  "analysis": {
    "workflow_version": "v1", 
    "input_files": [
      {
        "data_format": "BAM", 
        "access": "controlled", 
        "file_name": "ea47c751-aa9c-4847-9217-d2b659f3de16_gdc_realn_rehead.bam", 
        "submitter_id": "ea47c751-aa9c-4847-9217-d2b659f3de16", 
        "data_category": "Sequencing Reads", 
        "file_size": 11197845292, 
        "platform": "Illumina", 
        "created_datetime": "2016-05-26T13:52:22.812078-05:00", 
        "updated_datetime": "2018-11-15T20:20:28.822215-06:00", 
        "md5sum": "032f95c3462e458f16e7ae23bc51e9a0", 
        "file_id": "2fe0f7f4-f297-4a17-a903-54803ae63fae", 
        "data_type": "Aligned Reads", 
        "state": "released", 
        "experimental_strategy": "RNA-Seq"
      }
    ], 
    "updated_datetime": "2018-09-06T16:31:22.449726-05:00", 
    "workflow_link": "https://github.com/NCI-GDC/htseq-cwl", 
    "submitter_id": "2b33014e-c7ff-41aa-82bf-3121756639ad_fpkm", 
    "state": "released", 
    "workflow_type": "HTSeq - FPKM", 
    "analysis_id": "db832c93-d024-4b70-875f-16716ab65457", 
    "created_datetime": "2016-05-26T21:21:18.771734-05:00"
  }, 
  "file_size": 531488, 
  "md5sum": "45283e99589348a2dd89c74429ff1017", 
  "file_id": "fde5a0b0-8d5d-4468-bf31-89429c9d7837", 
  "data_type": "Gene Expression Quantification", 
  "state": "released", 
  "experimental_strategy": "RNA-Seq"
},{
  "data_format": "TXT", 
  "access": "open", 
  "associated_entities": [
    {
      "entity_submitter_id": "TCGA-60-2696-01A-01R-0851-07", 
      "entity_type": "aliquot", 
      "case_id": "bff77f70-973a-4b49-8fd9-4a767f5df2c0", 
      "entity_id": "ff913d7b-73f5-4987-97f9-294463272f82"
    }
  ], 
  "file_name": "0263a550-8b66-4884-b014-99501112741d.FPKM.txt.gz", 
  "submitter_id": "0263a550-8b66-4884-b014-99501112741d_fpkm", 
  "annotations": [
    {
      "entity_submitter_id": "TCGA-60-2696", 
      "notes": "[intgen.org]: Subject has Hx of prior malignancy", 
      "submitter_id": "740", 
      "classification": "Notification", 
      "entity_id": "bff77f70-973a-4b49-8fd9-4a767f5df2c0", 
      "created_datetime": "2010-10-11T00:00:00", 
      "annotation_id": "140098ef-3eec-59d0-bde7-ce23997b25ff", 
      "entity_type": "case", 
      "updated_datetime": "2018-08-23T16:28:11.210272-05:00", 
      "case_id": "bff77f70-973a-4b49-8fd9-4a767f5df2c0", 
      "state": "released", 
      "category": "Prior malignancy", 
      "status": "Approved"
    }, 
    {
      "entity_submitter_id": "TCGA-60-2696", 
      "notes": "Prior malignancy  breast cancer treated w/ tamoxifen and radiation and tymus cancer treated w/ cancerrboplatin and Paclitaxel", 
      "submitter_id": "11956", 
      "classification": "Notification", 
      "entity_id": "bff77f70-973a-4b49-8fd9-4a767f5df2c0", 
      "created_datetime": "2012-11-10T00:00:00", 
      "annotation_id": "0d145a27-52f2-56a4-ba8f-f1cd3d0a0fb7", 
      "entity_type": "case", 
      "updated_datetime": "2018-08-23T16:28:11.210272-05:00", 
      "case_id": "bff77f70-973a-4b49-8fd9-4a767f5df2c0", 
      "state": "released", 
      "category": "History of unacceptable prior treatment related to a prior/other malignancy", 
      "status": "Approved"
    }
  ], 
  "data_category": "Transcriptome Profiling", 
  "analysis": {
    "workflow_version": "v1", 
    "input_files": [
      {
        "data_format": "BAM", 
        "access": "controlled", 
        "file_name": "f923c93f-4152-4302-9f2d-e845d99f33f1_gdc_realn_rehead.bam", 
        "submitter_id": "f923c93f-4152-4302-9f2d-e845d99f33f1", 
        "data_category": "Sequencing Reads", 
        "file_size": 7393512922, 
        "platform": "Illumina", 
        "created_datetime": "2016-05-29T14:35:57.063819-05:00", 
        "updated_datetime": "2018-11-15T20:57:47.372612-06:00", 
        "md5sum": "651b4a131da56b03efd14f96e5566ec3", 
        "file_id": "635ee6c8-ce8b-4bcb-9774-40032c2a6b41", 
        "data_type": "Aligned Reads", 
        "state": "released", 
        "experimental_strategy": "RNA-Seq"
      }
    ], 
    "updated_datetime": "2018-09-06T16:31:22.449726-05:00", 
    "workflow_link": "https://github.com/NCI-GDC/htseq-cwl", 
    "submitter_id": "0263a550-8b66-4884-b014-99501112741d_fpkm", 
    "state": "released", 
    "workflow_type": "HTSeq - FPKM", 
    "analysis_id": "412587e2-d006-4f6c-8b5f-7ecd860141f7", 
    "created_datetime": "2016-05-30T18:42:53.395188-05:00"
  }, 
  "file_size": 514277, 
  "md5sum": "05372720d97605c9323d234ea3676b99", 
  "file_id": "fcf75573-f0cd-46ac-8dcb-8e88893f3736", 
  "data_type": "Gene Expression Quantification", 
  "state": "released", 
  "experimental_strategy": "RNA-Seq"
},{
  "data_format": "TXT", 
  "access": "open", 
  "associated_entities": [
    {
      "entity_submitter_id": "TCGA-34-2600-01A-01R-0851-07", 
      "entity_type": "aliquot", 
      "case_id": "da61857a-b00e-4a19-ab02-8fbb2ee56bea", 
      "entity_id": "e1d11ec9-09e9-4cbb-b3a6-6724f4379cc7"
    }
  ], 
  "file_name": "d8454c9a-0054-49b0-adfd-7b4ce451ef77.FPKM.txt.gz", 
  "submitter_id": "d8454c9a-0054-49b0-adfd-7b4ce451ef77_fpkm", 
  "data_category": "Transcriptome Profiling", 
  "analysis": {
    "workflow_version": "v1", 
    "input_files": [
      {
        "data_format": "BAM", 
        "access": "controlled", 
        "file_name": "d393cc27-99fc-4b5e-a5dc-306cdc1e0418_gdc_realn_rehead.bam", 
        "submitter_id": "d393cc27-99fc-4b5e-a5dc-306cdc1e0418", 
        "data_category": "Sequencing Reads", 
        "file_size": 8175930501, 
        "platform": "Illumina", 
        "created_datetime": "2016-05-28T18:37:20.720468-05:00", 
        "updated_datetime": "2018-11-15T20:46:44.319330-06:00", 
        "md5sum": "e119c053d8d4908e15844dd841bb75e1", 
        "file_id": "498c2496-653a-479e-a5eb-df8c91f5abde", 
        "data_type": "Aligned Reads", 
        "state": "released", 
        "experimental_strategy": "RNA-Seq"
      }
    ], 
    "updated_datetime": "2018-09-06T16:31:22.449726-05:00", 
    "workflow_link": "https://github.com/NCI-GDC/htseq-cwl", 
    "submitter_id": "d8454c9a-0054-49b0-adfd-7b4ce451ef77_fpkm", 
    "state": "released", 
    "workflow_type": "HTSeq - FPKM", 
    "analysis_id": "0d7e54cb-eec9-4383-9dd9-6c48917b5c7e", 
    "created_datetime": "2016-05-29T11:06:54.790675-05:00"
  }, 
  "file_size": 533015, 
  "md5sum": "05b92e7c801319eda90bd51b48c1227e", 
  "file_id": "9338ebd7-12e9-4d62-b5d6-108f70e402ba", 
  "data_type": "Gene Expression Quantification", 
  "state": "released", 
  "experimental_strategy": "RNA-Seq"
},{
  "data_format": "TXT", 
  "access": "open", 
  "associated_entities": [
    {
      "entity_submitter_id": "TCGA-60-2707-01A-01R-0851-07", 
      "entity_type": "aliquot", 
      "case_id": "4d687740-96ca-4d78-8c78-1a2024ce6b6c", 
      "entity_id": "2c299eb8-f688-487f-b0d8-9b2bd297193b"
    }
  ], 
  "file_name": "b7f4d8a5-5d3b-4995-9ff4-a3298ca82f0e.FPKM.txt.gz", 
  "submitter_id": "b7f4d8a5-5d3b-4995-9ff4-a3298ca82f0e_fpkm", 
  "data_category": "Transcriptome Profiling", 
  "analysis": {
    "workflow_version": "v1", 
    "input_files": [
      {
        "data_format": "BAM", 
        "access": "controlled", 
        "file_name": "d4cd5184-fe5a-4343-992c-e661ebf7561f_gdc_realn_rehead.bam", 
        "submitter_id": "d4cd5184-fe5a-4343-992c-e661ebf7561f", 
        "data_category": "Sequencing Reads", 
        "file_size": 8868481246, 
        "platform": "Illumina", 
        "created_datetime": "2016-05-28T00:20:07.136600-05:00", 
        "updated_datetime": "2018-11-15T22:04:38.004773-06:00", 
        "md5sum": "fe3671d1a22e4220c6d905c85e336b8d", 
        "file_id": "f08a284a-681e-4a7b-bee0-508fbaec55ff", 
        "data_type": "Aligned Reads", 
        "state": "released", 
        "experimental_strategy": "RNA-Seq"
      }
    ], 
    "updated_datetime": "2018-09-06T16:31:22.449726-05:00", 
    "workflow_link": "https://github.com/NCI-GDC/htseq-cwl", 
    "submitter_id": "b7f4d8a5-5d3b-4995-9ff4-a3298ca82f0e_fpkm", 
    "state": "released", 
    "workflow_type": "HTSeq - FPKM", 
    "analysis_id": "71cf77c4-ca59-4a16-a7da-c6b46da4b41c", 
    "created_datetime": "2016-05-29T10:25:52.901840-05:00"
  }, 
  "file_size": 512133, 
  "md5sum": "15ac9e61c284f98e0fb637a7a65b8f69", 
  "file_id": "43ed092c-c187-410f-a404-12bea37963a0", 
  "data_type": "Gene Expression Quantification", 
  "state": "released", 
  "experimental_strategy": "RNA-Seq"
},{
  "data_format": "TXT", 
  "access": "open", 
  "associated_entities": [
    {
      "entity_submitter_id": "TCGA-60-2719-01A-01R-0851-07", 
      "entity_type": "aliquot", 
      "case_id": "585e6487-b0a3-4828-8a06-46bee01dff74", 
      "entity_id": "b5e61a38-2067-473e-8eb3-0d8c259b7e67"
    }
  ], 
  "file_name": "46a20956-b5c5-4bbd-baad-cfcaaad3b3f5.FPKM.txt.gz", 
  "submitter_id": "46a20956-b5c5-4bbd-baad-cfcaaad3b3f5_fpkm", 
  "data_category": "Transcriptome Profiling", 
  "analysis": {
    "workflow_version": "v1", 
    "input_files": [
      {
        "data_format": "BAM", 
        "access": "controlled", 
        "file_name": "56c20fc5-498a-42a8-8411-765d9c580b4c_gdc_realn_rehead.bam", 
        "submitter_id": "56c20fc5-498a-42a8-8411-765d9c580b4c", 
        "data_category": "Sequencing Reads", 
        "file_size": 8697472438, 
        "platform": "Illumina", 
        "created_datetime": "2016-05-28T14:04:46.634545-05:00", 
        "updated_datetime": "2018-11-15T21:38:44.655215-06:00", 
        "md5sum": "73f7d9bf2c9e09f1baca7a00327c0e40", 
        "file_id": "abeb00cd-166f-4f0c-8d88-7a6b2c2e2c9e", 
        "data_type": "Aligned Reads", 
        "state": "released", 
        "experimental_strategy": "RNA-Seq"
      }
    ], 
    "updated_datetime": "2018-09-06T16:31:22.449726-05:00", 
    "workflow_link": "https://github.com/NCI-GDC/htseq-cwl", 
    "submitter_id": "46a20956-b5c5-4bbd-baad-cfcaaad3b3f5_fpkm", 
    "state": "released", 
    "workflow_type": "HTSeq - FPKM", 
    "analysis_id": "7bc79240-89c1-42a6-b152-5e23601ad9ab", 
    "created_datetime": "2016-05-29T10:32:13.508497-05:00"
  }, 
  "file_size": 534342, 
  "md5sum": "d621dc30f380351d10758d57abde04f6", 
  "file_id": "a6250de7-ab33-446f-bc17-6e70c5b8e4b5", 
  "data_type": "Gene Expression Quantification", 
  "state": "released", 
  "experimental_strategy": "RNA-Seq"
},{
  "data_format": "TXT", 
  "access": "open", 
  "associated_entities": [
    {
      "entity_submitter_id": "TCGA-60-2703-01A-11R-2045-07", 
      "entity_type": "aliquot", 
      "case_id": "ca191cb3-1a0b-4192-860f-2fde7f9b2105", 
      "entity_id": "4228ef47-cd33-4bec-aa70-7a0cbe88de80"
    }
  ], 
  "file_name": "a7a24ac0-69a4-49c1-9463-b219a1ac17b8.FPKM.txt.gz", 
  "submitter_id": "a7a24ac0-69a4-49c1-9463-b219a1ac17b8_fpkm", 
  "data_category": "Transcriptome Profiling", 
  "analysis": {
    "workflow_version": "v1", 
    "input_files": [
      {
        "data_format": "BAM", 
        "access": "controlled", 
        "file_name": "65c22dcd-4282-44ea-9380-788c7f082b3f_gdc_realn_rehead.bam", 
        "submitter_id": "65c22dcd-4282-44ea-9380-788c7f082b3f", 
        "data_category": "Sequencing Reads", 
        "file_size": 5358187189, 
        "platform": "Illumina", 
        "created_datetime": "2016-05-30T00:32:31.318043-05:00", 
        "updated_datetime": "2018-11-15T21:47:23.001784-06:00", 
        "md5sum": "2170d67405448ae0c280483d0d6fb58d", 
        "file_id": "ce763296-881a-460a-b2c8-a5793eecea74", 
        "data_type": "Aligned Reads", 
        "state": "released", 
        "experimental_strategy": "RNA-Seq"
      }
    ], 
    "updated_datetime": "2018-09-06T16:31:22.449726-05:00", 
    "workflow_link": "https://github.com/NCI-GDC/htseq-cwl", 
    "submitter_id": "a7a24ac0-69a4-49c1-9463-b219a1ac17b8_fpkm", 
    "state": "released", 
    "workflow_type": "HTSeq - FPKM", 
    "analysis_id": "e192eba2-4bef-4484-af02-c031e21a2b87", 
    "created_datetime": "2016-05-30T18:47:42.892602-05:00"
  }, 
  "file_size": 522742, 
  "md5sum": "b526d03be1150632ba93b2e1138b3db5", 
  "file_id": "2ea13f7c-8b0d-43d5-90d7-211f39911e4d", 
  "data_type": "Gene Expression Quantification", 
  "state": "released", 
  "experimental_strategy": "RNA-Seq"
},{
  "data_format": "TXT", 
  "access": "open", 
  "associated_entities": [
    {
      "entity_submitter_id": "TCGA-22-5491-11A-01R-1858-07", 
      "entity_type": "aliquot", 
      "case_id": "4cdeafe4-a6db-498f-a019-6e3a9dc35b2f", 
      "entity_id": "c06339ee-3381-47f0-bf81-9310acfd78b3"
    }
  ], 
  "file_name": "5774022a-7bf2-4fdd-a4a5-f9aa33c2174d.FPKM.txt.gz", 
  "submitter_id": "5774022a-7bf2-4fdd-a4a5-f9aa33c2174d_fpkm", 
  "data_category": "Transcriptome Profiling", 
  "analysis": {
    "workflow_version": "v1", 
    "input_files": [
      {
        "data_format": "BAM", 
        "access": "controlled", 
        "file_name": "1325668f-69c2-4554-baa4-2a3453f86e88_gdc_realn_rehead.bam", 
        "submitter_id": "1325668f-69c2-4554-baa4-2a3453f86e88", 
        "data_category": "Sequencing Reads", 
        "file_size": 9537246949, 
        "platform": "Illumina", 
        "created_datetime": "2016-05-27T23:29:05.378185-05:00", 
        "updated_datetime": "2018-11-15T21:56:00.379896-06:00", 
        "md5sum": "5215cc5d5f61124fcf1237583668470e", 
        "file_id": "e0b79557-9195-426f-a615-498c28507c81", 
        "data_type": "Aligned Reads", 
        "state": "released", 
        "experimental_strategy": "RNA-Seq"
      }
    ], 
    "updated_datetime": "2018-09-06T16:31:22.449726-05:00", 
    "workflow_link": "https://github.com/NCI-GDC/htseq-cwl", 
    "submitter_id": "5774022a-7bf2-4fdd-a4a5-f9aa33c2174d_fpkm", 
    "state": "released", 
    "workflow_type": "HTSeq - FPKM", 
    "analysis_id": "521e5559-ae69-43d6-844d-aadcb0895cfe", 
    "created_datetime": "2016-05-29T10:25:25.561268-05:00"
  }, 
  "file_size": 520016, 
  "md5sum": "0183f52c7d6ca6411bcf5e90017c8739", 
  "file_id": "eba797ce-3097-4536-b594-1125df44e0ba", 
  "data_type": "Gene Expression Quantification", 
  "state": "released", 
  "experimental_strategy": "RNA-Seq"
},{
  "data_format": "TXT", 
  "access": "open", 
  "associated_entities": [
    {
      "entity_submitter_id": "TCGA-22-4607-01A-01R-1201-07", 
      "entity_type": "aliquot", 
      "case_id": "2e7cd434-0440-47a2-bc59-8805b8324ec4", 
      "entity_id": "4972964a-475f-4611-ab72-22543d9aa6fb"
    }
  ], 
  "file_name": "fab01c26-ff5b-4db5-bb5f-5b17847ca2b5.FPKM.txt.gz", 
  "submitter_id": "fab01c26-ff5b-4db5-bb5f-5b17847ca2b5_fpkm", 
  "data_category": "Transcriptome Profiling", 
  "analysis": {
    "workflow_version": "v1", 
    "input_files": [
      {
        "data_format": "BAM", 
        "access": "controlled", 
        "file_name": "375f0722-0904-443c-badd-d7f5407fde10_gdc_realn_rehead.bam", 
        "submitter_id": "375f0722-0904-443c-badd-d7f5407fde10", 
        "data_category": "Sequencing Reads", 
        "file_size": 10069865621, 
        "platform": "Illumina", 
        "created_datetime": "2016-05-26T22:47:26.500469-05:00", 
        "updated_datetime": "2018-11-15T21:30:06.924734-06:00", 
        "md5sum": "f40822b19dd37af43040d15d5c46f756", 
        "file_id": "9bf983e4-c524-4e30-9ca7-6d3d185bddb4", 
        "data_type": "Aligned Reads", 
        "state": "released", 
        "experimental_strategy": "RNA-Seq"
      }
    ], 
    "updated_datetime": "2018-09-06T16:31:22.449726-05:00", 
    "workflow_link": "https://github.com/NCI-GDC/htseq-cwl", 
    "submitter_id": "fab01c26-ff5b-4db5-bb5f-5b17847ca2b5_fpkm", 
    "state": "released", 
    "workflow_type": "HTSeq - FPKM", 
    "analysis_id": "8e33d284-2c79-4f42-859e-90dc07c95fe8", 
    "created_datetime": "2016-05-29T10:07:43.272742-05:00"
  }, 
  "file_size": 512926, 
  "md5sum": "57df15488c31d12026020cefea540acb", 
  "file_id": "d729cc6b-9c25-4b43-bdce-a9e243c1ce76", 
  "data_type": "Gene Expression Quantification", 
  "state": "released", 
  "experimental_strategy": "RNA-Seq"
},{
  "data_format": "TXT", 
  "access": "open", 
  "associated_entities": [
    {
      "entity_submitter_id": "TCGA-21-5783-01A-41R-2187-07", 
      "entity_type": "aliquot", 
      "case_id": "9b4fa1c2-ac5a-4e23-8d25-28e1446e7d8f", 
      "entity_id": "4220f308-b671-4bf8-bf9c-5884a66e9797"
    }
  ], 
  "file_name": "36ff1a1d-2f84-4a7e-a717-d9106e391f24.FPKM.txt.gz", 
  "submitter_id": "36ff1a1d-2f84-4a7e-a717-d9106e391f24_fpkm", 
  "data_category": "Transcriptome Profiling", 
  "analysis": {
    "workflow_version": "v1", 
    "input_files": [
      {
        "data_format": "BAM", 
        "access": "controlled", 
        "file_name": "495bc346-9007-4bc0-a89d-db5bd1285f9c_gdc_realn_rehead.bam", 
        "submitter_id": "495bc346-9007-4bc0-a89d-db5bd1285f9c", 
        "data_category": "Sequencing Reads", 
        "file_size": 9051677112, 
        "platform": "Illumina", 
        "created_datetime": "2016-05-29T17:22:14.829488-05:00", 
        "updated_datetime": "2018-11-15T21:12:37.513272-06:00", 
        "md5sum": "ccf2212ba0037bb681e3d391c3232012", 
        "file_id": "7cd09d3d-3b50-46b5-bae4-f3c33072b234", 
        "data_type": "Aligned Reads", 
        "state": "released", 
        "experimental_strategy": "RNA-Seq"
      }
    ], 
    "updated_datetime": "2018-09-06T16:31:22.449726-05:00", 
    "workflow_link": "https://github.com/NCI-GDC/htseq-cwl", 
    "submitter_id": "36ff1a1d-2f84-4a7e-a717-d9106e391f24_fpkm", 
    "state": "released", 
    "workflow_type": "HTSeq - FPKM", 
    "analysis_id": "cd4f8a14-5068-4aa9-b45f-41d97b865b71", 
    "created_datetime": "2016-05-30T18:31:50.639674-05:00"
  }, 
  "file_size": 540309, 
  "md5sum": "320081853be211b820d26cbec73569dd", 
  "file_id": "a04296ef-574b-4067-bc4b-fdaf8b4dd57f", 
  "data_type": "Gene Expression Quantification", 
  "state": "released", 
  "experimental_strategy": "RNA-Seq"
},{
  "data_format": "TXT", 
  "access": "open", 
  "associated_entities": [
    {
      "entity_submitter_id": "TCGA-66-2785-01A-01R-0851-07", 
      "entity_type": "aliquot", 
      "case_id": "ce94e544-8887-479f-83cd-27b1c740e4c2", 
      "entity_id": "9083747c-9d2d-431f-ace5-3e55795e18af"
    }
  ], 
  "file_name": "2c1e38c7-ff65-4dee-bcba-0a97dd82a22f.FPKM.txt.gz", 
  "submitter_id": "2c1e38c7-ff65-4dee-bcba-0a97dd82a22f_fpkm", 
  "data_category": "Transcriptome Profiling", 
  "analysis": {
    "workflow_version": "v1", 
    "input_files": [
      {
        "data_format": "BAM", 
        "access": "controlled", 
        "file_name": "4be2dadf-f4b2-4342-a92c-5bc1db254199_gdc_realn_rehead.bam", 
        "submitter_id": "4be2dadf-f4b2-4342-a92c-5bc1db254199", 
        "data_category": "Sequencing Reads", 
        "file_size": 10160303035, 
        "platform": "Illumina", 
        "created_datetime": "2016-05-30T05:11:46.535653-05:00", 
        "updated_datetime": "2018-11-15T20:08:12.509468-06:00", 
        "md5sum": "55ccea15f21a720e5d8d4764fd990f77", 
        "file_id": "18bcfa49-3e77-4a97-b67f-410e1833e8fc", 
        "data_type": "Aligned Reads", 
        "state": "released", 
        "experimental_strategy": "RNA-Seq"
      }
    ], 
    "updated_datetime": "2018-09-06T16:31:22.449726-05:00", 
    "workflow_link": "https://github.com/NCI-GDC/htseq-cwl", 
    "submitter_id": "2c1e38c7-ff65-4dee-bcba-0a97dd82a22f_fpkm", 
    "state": "released", 
    "workflow_type": "HTSeq - FPKM", 
    "analysis_id": "cc9ed3a7-23ba-4c8a-9792-53f4c713e8c0", 
    "created_datetime": "2016-05-30T18:50:08.996326-05:00"
  }, 
  "file_size": 531655, 
  "md5sum": "c8e83e8fc6332b04ce2716a51f11875f", 
  "file_id": "09bf920a-8eb8-431b-9a96-f72ad260f50f", 
  "data_type": "Gene Expression Quantification", 
  "state": "released", 
  "experimental_strategy": "RNA-Seq"
},{
  "data_format": "TXT", 
  "access": "open", 
  "associated_entities": [
    {
      "entity_submitter_id": "TCGA-92-8063-01A-11R-2247-07", 
      "entity_type": "aliquot", 
      "case_id": "418a004e-d5a9-461b-8764-4b581b6b8223", 
      "entity_id": "153f13af-43b9-4362-b18b-039b39611962"
    }
  ], 
  "file_name": "3cc4d1da-d66f-4d92-b51a-b34471219201.FPKM.txt.gz", 
  "submitter_id": "3cc4d1da-d66f-4d92-b51a-b34471219201_fpkm", 
  "data_category": "Transcriptome Profiling", 
  "analysis": {
    "workflow_version": "v1", 
    "input_files": [
      {
        "data_format": "BAM", 
        "access": "controlled", 
        "file_name": "cd2b3230-7d3d-44a0-9475-4e967f1236be_gdc_realn_rehead.bam", 
        "submitter_id": "cd2b3230-7d3d-44a0-9475-4e967f1236be", 
        "data_category": "Sequencing Reads", 
        "file_size": 4443520420, 
        "platform": "Illumina", 
        "created_datetime": "2016-05-27T13:34:06.367966-05:00", 
        "updated_datetime": "2018-11-15T21:12:37.513272-06:00", 
        "md5sum": "270e13d2eefd9f3b807ece0124ef581b", 
        "file_id": "79becab4-a3b2-4035-8dc0-e8326a7b4a39", 
        "data_type": "Aligned Reads", 
        "state": "released", 
        "experimental_strategy": "RNA-Seq"
      }
    ], 
    "updated_datetime": "2018-09-06T16:31:22.449726-05:00", 
    "workflow_link": "https://github.com/NCI-GDC/htseq-cwl", 
    "submitter_id": "3cc4d1da-d66f-4d92-b51a-b34471219201_fpkm", 
    "state": "released", 
    "workflow_type": "HTSeq - FPKM", 
    "analysis_id": "4ce670f5-9181-4b14-89d1-52ffd13aa5b7", 
    "created_datetime": "2016-05-29T10:18:45.267393-05:00"
  }, 
  "file_size": 514120, 
  "md5sum": "a8738bb06d1d2e48916fcdab3a99c1b0", 
  "file_id": "dc7cfc6b-0884-4e9e-912b-a74d86437470", 
  "data_type": "Gene Expression Quantification", 
  "state": "released", 
  "experimental_strategy": "RNA-Seq"
},{
  "data_format": "TXT", 
  "access": "open", 
  "associated_entities": [
    {
      "entity_submitter_id": "TCGA-90-A59Q-01A-11R-A26W-07", 
      "entity_type": "aliquot", 
      "case_id": "80242454-84b3-4fba-a64b-7d1714cdecde", 
      "entity_id": "1a270e7a-4611-41ee-9bfe-c123a45049f5"
    }
  ], 
  "file_name": "e64f1956-9d3a-4d15-a3f7-91ac52399d49.FPKM.txt.gz", 
  "submitter_id": "e64f1956-9d3a-4d15-a3f7-91ac52399d49_fpkm", 
  "data_category": "Transcriptome Profiling", 
  "analysis": {
    "workflow_version": "v1", 
    "input_files": [
      {
        "data_format": "BAM", 
        "access": "controlled", 
        "file_name": "7f37d4d0-be8b-4f0f-a2eb-d7368e279f04_gdc_realn_rehead.bam", 
        "submitter_id": "7f37d4d0-be8b-4f0f-a2eb-d7368e279f04", 
        "data_category": "Sequencing Reads", 
        "file_size": 8423970220, 
        "platform": "Illumina", 
        "created_datetime": "2016-05-30T09:56:54.920809-05:00", 
        "updated_datetime": "2018-11-15T21:38:44.655215-06:00", 
        "md5sum": "6d1c10a4c1c14fce88b1b93180e90fae", 
        "file_id": "abdd99bf-d703-400d-90ed-0f4831d3428e", 
        "data_type": "Aligned Reads", 
        "state": "released", 
        "experimental_strategy": "RNA-Seq"
      }
    ], 
    "updated_datetime": "2018-09-06T16:31:22.449726-05:00", 
    "workflow_link": "https://github.com/NCI-GDC/htseq-cwl", 
    "submitter_id": "e64f1956-9d3a-4d15-a3f7-91ac52399d49_fpkm", 
    "state": "released", 
    "workflow_type": "HTSeq - FPKM", 
    "analysis_id": "7ab55a8d-76be-484d-afcd-3e9f34a0ed34", 
    "created_datetime": "2016-05-30T18:26:42.844468-05:00"
  }, 
  "file_size": 529106, 
  "md5sum": "6b25736fe7cdcd03c66051d943bdbcd2", 
  "file_id": "6f112f77-3ac1-4923-8848-a7f65114ad0b", 
  "data_type": "Gene Expression Quantification", 
  "state": "released", 
  "experimental_strategy": "RNA-Seq"
},{
  "data_format": "TXT", 
  "access": "open", 
  "associated_entities": [
    {
      "entity_submitter_id": "TCGA-39-5027-01A-21R-1820-07", 
      "entity_type": "aliquot", 
      "case_id": "dd7eda40-9aae-46b2-914e-788b76b43087", 
      "entity_id": "94f47d71-e3ad-44ad-8ddd-370db58ff67d"
    }
  ], 
  "file_name": "9375a989-fa46-4658-8e39-d086885d6065.FPKM.txt.gz", 
  "submitter_id": "9375a989-fa46-4658-8e39-d086885d6065_fpkm", 
  "data_category": "Transcriptome Profiling", 
  "analysis": {
    "workflow_version": "v1", 
    "input_files": [
      {
        "data_format": "BAM", 
        "access": "controlled", 
        "file_name": "0670d0be-5125-4ad6-847c-857227e3acba_gdc_realn_rehead.bam", 
        "submitter_id": "0670d0be-5125-4ad6-847c-857227e3acba", 
        "data_category": "Sequencing Reads", 
        "file_size": 13167793009, 
        "platform": "Illumina", 
        "created_datetime": "2016-05-28T23:36:29.075336-05:00", 
        "updated_datetime": "2018-11-15T21:56:00.379896-06:00", 
        "md5sum": "66a76636fc600416536d1c8e852dbdca", 
        "file_id": "e14b96c4-3b30-42fd-836c-460e7dd177b8", 
        "data_type": "Aligned Reads", 
        "state": "released", 
        "experimental_strategy": "RNA-Seq"
      }
    ], 
    "updated_datetime": "2018-09-06T16:31:22.449726-05:00", 
    "workflow_link": "https://github.com/NCI-GDC/htseq-cwl", 
    "submitter_id": "9375a989-fa46-4658-8e39-d086885d6065_fpkm", 
    "state": "released", 
    "workflow_type": "HTSeq - FPKM", 
    "analysis_id": "7c2c413d-a133-4663-b13c-96e43015d978", 
    "created_datetime": "2016-05-29T11:08:51.964987-05:00"
  }, 
  "file_size": 530637, 
  "md5sum": "ffec2b4fcde6c3685797e233766d7d8d", 
  "file_id": "7a77d162-3919-4843-bcc0-5c0331ad3ba0", 
  "data_type": "Gene Expression Quantification", 
  "state": "released", 
  "experimental_strategy": "RNA-Seq"
},{
  "data_format": "TXT", 
  "access": "open", 
  "associated_entities": [
    {
      "entity_submitter_id": "TCGA-66-2792-01A-01R-0980-07", 
      "entity_type": "aliquot", 
      "case_id": "40dc2edc-4bde-441d-8fc5-8ce1bd42f267", 
      "entity_id": "cb96190b-51ec-4380-ab8a-a3b33d3ef4d2"
    }
  ], 
  "file_name": "96978a72-9b98-4238-abab-cbf1c41bf5f8.FPKM.txt.gz", 
  "submitter_id": "96978a72-9b98-4238-abab-cbf1c41bf5f8_fpkm", 
  "data_category": "Transcriptome Profiling", 
  "analysis": {
    "workflow_version": "v1", 
    "input_files": [
      {
        "data_format": "BAM", 
        "access": "controlled", 
        "file_name": "8494802d-bb34-42dd-afbf-6bce18d5ff97_gdc_realn_rehead.bam", 
        "submitter_id": "8494802d-bb34-42dd-afbf-6bce18d5ff97", 
        "data_category": "Sequencing Reads", 
        "file_size": 8115367093, 
        "platform": "Illumina", 
        "created_datetime": "2016-05-27T13:02:02.732655-05:00", 
        "updated_datetime": "2018-11-15T20:08:12.509468-06:00", 
        "md5sum": "14887ddca535d9123cd0d41d34b69640", 
        "file_id": "20d88d6f-cef2-455c-b688-42aada925a5e", 
        "data_type": "Aligned Reads", 
        "state": "released", 
        "experimental_strategy": "RNA-Seq"
      }
    ], 
    "updated_datetime": "2018-09-06T16:31:22.449726-05:00", 
    "workflow_link": "https://github.com/NCI-GDC/htseq-cwl", 
    "submitter_id": "96978a72-9b98-4238-abab-cbf1c41bf5f8_fpkm", 
    "state": "released", 
    "workflow_type": "HTSeq - FPKM", 
    "analysis_id": "ad4bc096-e003-4f9d-b566-4619332f2b7a", 
    "created_datetime": "2016-05-29T10:18:13.605244-05:00"
  }, 
  "file_size": 519273, 
  "md5sum": "1dc8b0d54daaa553654334fdc14dd93d", 
  "file_id": "cc790d6c-b82c-4fd9-b9e0-9e7b2ebc9099", 
  "data_type": "Gene Expression Quantification", 
  "state": "released", 
  "experimental_strategy": "RNA-Seq"
},{
  "data_format": "TXT", 
  "access": "open", 
  "associated_entities": [
    {
      "entity_submitter_id": "TCGA-37-4132-01A-01R-1100-07", 
      "entity_type": "aliquot", 
      "case_id": "09d08a43-4dcb-46d6-b2bd-f6245a6fff21", 
      "entity_id": "967fb40b-bea9-40fd-bab1-7c524e12ac0d"
    }
  ], 
  "file_name": "2e4a3649-b6d9-4fa8-b4ff-3961cad22593.FPKM.txt.gz", 
  "submitter_id": "2e4a3649-b6d9-4fa8-b4ff-3961cad22593_fpkm", 
  "data_category": "Transcriptome Profiling", 
  "analysis": {
    "workflow_version": "v1", 
    "input_files": [
      {
        "data_format": "BAM", 
        "access": "controlled", 
        "file_name": "f7e760b7-9e86-4d22-b257-c0d4d6f0e439_gdc_realn_rehead.bam", 
        "submitter_id": "f7e760b7-9e86-4d22-b257-c0d4d6f0e439", 
        "data_category": "Sequencing Reads", 
        "file_size": 8176140225, 
        "platform": "Illumina", 
        "created_datetime": "2016-05-25T23:36:18.576236-05:00", 
        "updated_datetime": "2018-11-15T21:21:29.863147-06:00", 
        "md5sum": "781b020bc1e05330c8c9e2eba2ca693f", 
        "file_id": "904c2d40-3b11-4eb1-a2f7-029863cef7ad", 
        "data_type": "Aligned Reads", 
        "state": "released", 
        "experimental_strategy": "RNA-Seq"
      }
    ], 
    "updated_datetime": "2018-09-06T16:31:22.449726-05:00", 
    "workflow_link": "https://github.com/NCI-GDC/htseq-cwl", 
    "submitter_id": "2e4a3649-b6d9-4fa8-b4ff-3961cad22593_fpkm", 
    "state": "released", 
    "workflow_type": "HTSeq - FPKM", 
    "analysis_id": "872d87f7-17db-44cf-8c1e-7d88815367ed", 
    "created_datetime": "2016-05-26T21:09:55.937415-05:00"
  }, 
  "file_size": 532640, 
  "md5sum": "61ce3bd57358d897d71f3b82765ffe2f", 
  "file_id": "f51dba5b-7fb2-493a-a7ee-ae4f2944ebf0", 
  "data_type": "Gene Expression Quantification", 
  "state": "released", 
  "experimental_strategy": "RNA-Seq"
},{
  "data_format": "TXT", 
  "access": "open", 
  "associated_entities": [
    {
      "entity_submitter_id": "TCGA-85-8276-01A-11R-2296-07", 
      "entity_type": "aliquot", 
      "case_id": "aef2cf2f-2067-4d77-9bbe-0f6801826c31", 
      "entity_id": "5cdb7ad7-0660-4e93-928c-655f0f9465e4"
    }
  ], 
  "file_name": "836818ee-32d4-4dad-961a-f38fafb20cc3.FPKM.txt.gz", 
  "submitter_id": "836818ee-32d4-4dad-961a-f38fafb20cc3_fpkm", 
  "data_category": "Transcriptome Profiling", 
  "analysis": {
    "workflow_version": "v1", 
    "input_files": [
      {
        "data_format": "BAM", 
        "access": "controlled", 
        "file_name": "ae61472e-92e9-4aed-acb1-f09177b1bd07_gdc_realn_rehead.bam", 
        "submitter_id": "ae61472e-92e9-4aed-acb1-f09177b1bd07", 
        "data_category": "Sequencing Reads", 
        "file_size": 8485021109, 
        "platform": "Illumina", 
        "created_datetime": "2016-05-28T18:17:59.492989-05:00", 
        "updated_datetime": "2018-11-15T20:57:47.372612-06:00", 
        "md5sum": "a746a9d21413b2ac80652a95424bc541", 
        "file_id": "5a25db28-684c-4944-96e9-042cbadbb838", 
        "data_type": "Aligned Reads", 
        "state": "released", 
        "experimental_strategy": "RNA-Seq"
      }
    ], 
    "updated_datetime": "2018-09-06T16:31:22.449726-05:00", 
    "workflow_link": "https://github.com/NCI-GDC/htseq-cwl", 
    "submitter_id": "836818ee-32d4-4dad-961a-f38fafb20cc3_fpkm", 
    "state": "released", 
    "workflow_type": "HTSeq - FPKM", 
    "analysis_id": "db5f0f6e-f7e2-479f-ba6d-211644d71793", 
    "created_datetime": "2016-05-29T10:56:28.795451-05:00"
  }, 
  "file_size": 519784, 
  "md5sum": "a107fe560b64adffcbe369964aa2c2d9", 
  "file_id": "3b39efbf-a0b9-4437-a721-6d780dddcbe5", 
  "data_type": "Gene Expression Quantification", 
  "state": "released", 
  "experimental_strategy": "RNA-Seq"
},{
  "data_format": "TXT", 
  "access": "open", 
  "associated_entities": [
    {
      "entity_submitter_id": "TCGA-94-A5I4-01A-11R-A26W-07", 
      "entity_type": "aliquot", 
      "case_id": "442c412d-6cc5-4ffd-810c-c94c8e643bd6", 
      "entity_id": "ee589fc8-daf6-4da9-9708-f18a86b96b22"
    }
  ], 
  "file_name": "c9bc2fb9-e93f-4b5d-8217-450c84f99d1d.FPKM.txt.gz", 
  "submitter_id": "c9bc2fb9-e93f-4b5d-8217-450c84f99d1d_fpkm", 
  "data_category": "Transcriptome Profiling", 
  "analysis": {
    "workflow_version": "v1", 
    "input_files": [
      {
        "data_format": "BAM", 
        "access": "controlled", 
        "file_name": "0c059a77-be0a-4668-adbf-c393e620081f_gdc_realn_rehead.bam", 
        "submitter_id": "0c059a77-be0a-4668-adbf-c393e620081f", 
        "data_category": "Sequencing Reads", 
        "file_size": 6933791375, 
        "platform": "Illumina", 
        "created_datetime": "2016-05-27T15:55:09.390877-05:00", 
        "updated_datetime": "2018-11-15T20:08:12.509468-06:00", 
        "md5sum": "67cf7863dbea83bde8c9679f09a0bbfe", 
        "file_id": "21b4dfe4-a310-469a-9d36-20f73f7051b9", 
        "data_type": "Aligned Reads", 
        "state": "released", 
        "experimental_strategy": "RNA-Seq"
      }
    ], 
    "updated_datetime": "2018-09-06T16:31:22.449726-05:00", 
    "workflow_link": "https://github.com/NCI-GDC/htseq-cwl", 
    "submitter_id": "c9bc2fb9-e93f-4b5d-8217-450c84f99d1d_fpkm", 
    "state": "released", 
    "workflow_type": "HTSeq - FPKM", 
    "analysis_id": "346e5124-c838-4bb0-a842-c4d4ccef9b6f", 
    "created_datetime": "2016-05-29T10:20:26.155328-05:00"
  }, 
  "file_size": 526747, 
  "md5sum": "53a6182fd9b173723679fb846ef12033", 
  "file_id": "c42b0c61-fce0-474c-b00b-19f2e6d54da8", 
  "data_type": "Gene Expression Quantification", 
  "state": "released", 
  "experimental_strategy": "RNA-Seq"
},{
  "data_format": "TXT", 
  "access": "open", 
  "associated_entities": [
    {
      "entity_submitter_id": "TCGA-21-1081-01A-01R-0692-07", 
      "entity_type": "aliquot", 
      "case_id": "2afa2fd8-e4d9-4e7b-b387-7e2451764d5d", 
      "entity_id": "89aaa481-724a-44d3-a4f2-d1a058563b03"
    }
  ], 
  "file_name": "175f6491-e372-44ee-9108-3228812e2f1c.FPKM.txt.gz", 
  "submitter_id": "175f6491-e372-44ee-9108-3228812e2f1c_fpkm", 
  "annotations": [
    {
      "entity_submitter_id": "TCGA-21-1081", 
      "notes": "[intgen.org]: Molecular Results off Spec", 
      "submitter_id": "622", 
      "classification": "Notification", 
      "entity_id": "2afa2fd8-e4d9-4e7b-b387-7e2451764d5d", 
      "created_datetime": "2010-09-02T00:00:00", 
      "annotation_id": "eb38d658-dfb0-5e24-856e-423d1d1e4419", 
      "entity_type": "case", 
      "updated_datetime": "2018-08-23T16:32:20.747393-05:00", 
      "case_id": "2afa2fd8-e4d9-4e7b-b387-7e2451764d5d", 
      "state": "released", 
      "category": "Molecular analysis outside specification", 
      "status": "Approved"
    }
  ], 
  "data_category": "Transcriptome Profiling", 
  "analysis": {
    "workflow_version": "v1", 
    "input_files": [
      {
        "data_format": "BAM", 
        "access": "controlled", 
        "file_name": "4b526a3f-043d-4dd7-aa80-7d0739cb991b_gdc_realn_rehead.bam", 
        "submitter_id": "4b526a3f-043d-4dd7-aa80-7d0739cb991b", 
        "data_category": "Sequencing Reads", 
        "file_size": 14837952182, 
        "platform": "Illumina", 
        "created_datetime": "2016-05-26T20:22:21.877758-05:00", 
        "updated_datetime": "2018-11-15T19:59:41.719344-06:00", 
        "md5sum": "272bd259c4b5556ca6f861cfae936d7b", 
        "file_id": "0f1d92b7-20f6-42a5-aaf9-f1684fef417d", 
        "data_type": "Aligned Reads", 
        "state": "released", 
        "experimental_strategy": "RNA-Seq"
      }
    ], 
    "updated_datetime": "2018-09-06T16:31:22.449726-05:00", 
    "workflow_link": "https://github.com/NCI-GDC/htseq-cwl", 
    "submitter_id": "175f6491-e372-44ee-9108-3228812e2f1c_fpkm", 
    "state": "released", 
    "workflow_type": "HTSeq - FPKM", 
    "analysis_id": "5ed2d236-5853-4e2e-958a-e17b6c88702d", 
    "created_datetime": "2016-05-26T21:26:16.093494-05:00"
  }, 
  "file_size": 549608, 
  "md5sum": "6a03cf0225446eeed0a87f31ea60f608", 
  "file_id": "19311d6b-ec89-4be9-abd7-17040cfd0aa1", 
  "data_type": "Gene Expression Quantification", 
  "state": "released", 
  "experimental_strategy": "RNA-Seq"
},{
  "data_format": "TXT", 
  "access": "open", 
  "associated_entities": [
    {
      "entity_submitter_id": "TCGA-51-6867-01A-11R-2045-07", 
      "entity_type": "aliquot", 
      "case_id": "3b195845-0050-49cb-b639-1fe85a131ebe", 
      "entity_id": "67406266-5f84-4a8a-90a0-8655bece5a69"
    }
  ], 
  "file_name": "ed40cd5e-1f3b-4c90-a372-6ac03b1d5b81.FPKM.txt.gz", 
  "submitter_id": "ed40cd5e-1f3b-4c90-a372-6ac03b1d5b81_fpkm", 
  "annotations": [
    {
      "entity_submitter_id": "TCGA-51-6867", 
      "notes": "Prior malignancy cancer of the larynx treated with locoregional radiation.", 
      "submitter_id": "11950", 
      "classification": "Notification", 
      "entity_id": "3b195845-0050-49cb-b639-1fe85a131ebe", 
      "created_datetime": "2012-11-10T00:00:00", 
      "annotation_id": "dc0a8bcf-ba7a-5cae-8e63-a868c1b9e5dd", 
      "entity_type": "case", 
      "updated_datetime": "2018-08-23T16:32:20.747393-05:00", 
      "case_id": "3b195845-0050-49cb-b639-1fe85a131ebe", 
      "state": "released", 
      "category": "History of acceptable prior treatment related to a prior/other malignancy", 
      "status": "Approved"
    }, 
    {
      "entity_submitter_id": "TCGA-51-6867", 
      "notes": "Prior malignancy cancer of the larynx treated with locoregional radiation.", 
      "submitter_id": "11740", 
      "classification": "Notification", 
      "entity_id": "3b195845-0050-49cb-b639-1fe85a131ebe", 
      "created_datetime": "2012-10-31T00:00:00", 
      "annotation_id": "0dff7825-9afc-56a7-8732-4a8a3fec73d6", 
      "entity_type": "case", 
      "updated_datetime": "2018-08-23T16:28:11.210272-05:00", 
      "case_id": "3b195845-0050-49cb-b639-1fe85a131ebe", 
      "state": "released", 
      "category": "Prior malignancy", 
      "status": "Approved"
    }
  ], 
  "data_category": "Transcriptome Profiling", 
  "analysis": {
    "workflow_version": "v1", 
    "input_files": [
      {
        "data_format": "BAM", 
        "access": "controlled", 
        "file_name": "a8fe2b56-1322-4673-a64f-aea8aadc1843_gdc_realn_rehead.bam", 
        "submitter_id": "a8fe2b56-1322-4673-a64f-aea8aadc1843", 
        "data_category": "Sequencing Reads", 
        "file_size": 11137371321, 
        "platform": "Illumina", 
        "created_datetime": "2016-05-27T08:08:05.347874-05:00", 
        "updated_datetime": "2018-11-15T21:56:00.379896-06:00", 
        "md5sum": "be6a78937c6b8d18cea60bf841c629ba", 
        "file_id": "d89dd4a8-3573-434a-aa2e-000b662b2d77", 
        "data_type": "Aligned Reads", 
        "state": "released", 
        "experimental_strategy": "RNA-Seq"
      }
    ], 
    "updated_datetime": "2018-09-06T16:31:22.449726-05:00", 
    "workflow_link": "https://github.com/NCI-GDC/htseq-cwl", 
    "submitter_id": "ed40cd5e-1f3b-4c90-a372-6ac03b1d5b81_fpkm", 
    "state": "released", 
    "workflow_type": "HTSeq - FPKM", 
    "analysis_id": "aa3f5b6c-c4f1-429e-80c5-a97cfe41099a", 
    "created_datetime": "2016-05-29T10:14:47.949347-05:00"
  }, 
  "file_size": 532090, 
  "md5sum": "903e3156ea3997dc40d1025814af247b", 
  "file_id": "71fe6ba8-e859-40cb-b70d-3b876cae431f", 
  "data_type": "Gene Expression Quantification", 
  "state": "released", 
  "experimental_strategy": "RNA-Seq"
},{
  "data_format": "TXT", 
  "access": "open", 
  "associated_entities": [
    {
      "entity_submitter_id": "TCGA-46-3766-01A-01R-0980-07", 
      "entity_type": "aliquot", 
      "case_id": "ec260f86-7186-4bf2-9de9-320b4ca155a4", 
      "entity_id": "9718e096-a9bc-42fc-af97-1624c4ba6a9b"
    }
  ], 
  "file_name": "f64e55d6-0f87-4a4d-a95e-c0b82f7268db.FPKM.txt.gz", 
  "submitter_id": "f64e55d6-0f87-4a4d-a95e-c0b82f7268db_fpkm", 
  "data_category": "Transcriptome Profiling", 
  "analysis": {
    "workflow_version": "v1", 
    "input_files": [
      {
        "data_format": "BAM", 
        "access": "controlled", 
        "file_name": "782f1e46-1bd6-4590-8e8b-043b1a52c011_gdc_realn_rehead.bam", 
        "submitter_id": "782f1e46-1bd6-4590-8e8b-043b1a52c011", 
        "data_category": "Sequencing Reads", 
        "file_size": 6208819081, 
        "platform": "Illumina", 
        "created_datetime": "2016-05-29T15:58:59.540551-05:00", 
        "updated_datetime": "2018-11-15T21:38:44.655215-06:00", 
        "md5sum": "d88272a2df4e0f34d86d74c9340e09d0", 
        "file_id": "b487870d-471f-4884-8dda-f5851bcb1983", 
        "data_type": "Aligned Reads", 
        "state": "released", 
        "experimental_strategy": "RNA-Seq"
      }
    ], 
    "updated_datetime": "2018-09-06T16:31:22.449726-05:00", 
    "workflow_link": "https://github.com/NCI-GDC/htseq-cwl", 
    "submitter_id": "f64e55d6-0f87-4a4d-a95e-c0b82f7268db_fpkm", 
    "state": "released", 
    "workflow_type": "HTSeq - FPKM", 
    "analysis_id": "fd6ac315-fe95-4117-85f4-2314fdff4661", 
    "created_datetime": "2016-05-30T18:57:11.538625-05:00"
  }, 
  "file_size": 514071, 
  "md5sum": "771df1b8aba8b16bd214a026b64273ef", 
  "file_id": "c2d3bd23-b7e0-42f6-b717-fa225e05f140", 
  "data_type": "Gene Expression Quantification", 
  "state": "released", 
  "experimental_strategy": "RNA-Seq"
},{
  "data_format": "TXT", 
  "access": "open", 
  "associated_entities": [
    {
      "entity_submitter_id": "TCGA-52-7812-01A-11R-2125-07", 
      "entity_type": "aliquot", 
      "case_id": "81b7cbc1-c037-426f-95b0-d729a30697da", 
      "entity_id": "2afa4dfe-6d9b-46b1-89bd-235c7b5cbebf"
    }
  ], 
  "file_name": "8fa70a8e-53cd-4026-ba43-a99b946e99a0.FPKM.txt.gz", 
  "submitter_id": "8fa70a8e-53cd-4026-ba43-a99b946e99a0_fpkm", 
  "data_category": "Transcriptome Profiling", 
  "analysis": {
    "workflow_version": "v1", 
    "input_files": [
      {
        "data_format": "BAM", 
        "access": "controlled", 
        "file_name": "b526cdae-0980-4519-975b-c80d457be99a_gdc_realn_rehead.bam", 
        "submitter_id": "b526cdae-0980-4519-975b-c80d457be99a", 
        "data_category": "Sequencing Reads", 
        "file_size": 7395982909, 
        "platform": "Illumina", 
        "created_datetime": "2016-05-30T11:29:28.854044-05:00", 
        "updated_datetime": "2018-11-15T20:57:47.372612-06:00", 
        "md5sum": "8f310817db584419a6908f5ed5a9681b", 
        "file_id": "5c14dbd3-1664-4f74-89a1-985121b31e7f", 
        "data_type": "Aligned Reads", 
        "state": "released", 
        "experimental_strategy": "RNA-Seq"
      }
    ], 
    "updated_datetime": "2018-09-06T16:31:22.449726-05:00", 
    "workflow_link": "https://github.com/NCI-GDC/htseq-cwl", 
    "submitter_id": "8fa70a8e-53cd-4026-ba43-a99b946e99a0_fpkm", 
    "state": "released", 
    "workflow_type": "HTSeq - FPKM", 
    "analysis_id": "0da8858b-ff85-40ef-bbf1-b8f5415a6037", 
    "created_datetime": "2016-05-30T18:27:27.905786-05:00"
  }, 
  "file_size": 512188, 
  "md5sum": "98bdd7c53ffad16c08a3ec6c82006ccf", 
  "file_id": "c93070d7-8db5-47bc-8240-0acbda8ea8e4", 
  "data_type": "Gene Expression Quantification", 
  "state": "released", 
  "experimental_strategy": "RNA-Seq"
},{
  "data_format": "TXT", 
  "access": "open", 
  "associated_entities": [
    {
      "entity_submitter_id": "TCGA-33-4586-01A-01R-1443-07", 
      "entity_type": "aliquot", 
      "case_id": "376dfd27-68e8-4a1a-9c4f-5064279b2a9e", 
      "entity_id": "80444ef3-0ac2-45fc-b0c5-237cd8bb8fc0"
    }
  ], 
  "file_name": "8377d811-2636-4a75-be84-8e201ca646c1.FPKM.txt.gz", 
  "submitter_id": "8377d811-2636-4a75-be84-8e201ca646c1_fpkm", 
  "data_category": "Transcriptome Profiling", 
  "analysis": {
    "workflow_version": "v1", 
    "input_files": [
      {
        "data_format": "BAM", 
        "access": "controlled", 
        "file_name": "b3161693-bd36-4a32-9153-9978dbb1495d_gdc_realn_rehead.bam", 
        "submitter_id": "b3161693-bd36-4a32-9153-9978dbb1495d", 
        "data_category": "Sequencing Reads", 
        "file_size": 8682749281, 
        "platform": "Illumina", 
        "created_datetime": "2016-05-27T05:15:11.383552-05:00", 
        "updated_datetime": "2018-11-15T21:38:44.655215-06:00", 
        "md5sum": "d2bdfc9f579421a1a541a6e8dc6bb9cd", 
        "file_id": "b712b568-5204-450a-92ad-a7f0a273ba4b", 
        "data_type": "Aligned Reads", 
        "state": "released", 
        "experimental_strategy": "RNA-Seq"
      }
    ], 
    "updated_datetime": "2018-09-06T16:31:22.449726-05:00", 
    "workflow_link": "https://github.com/NCI-GDC/htseq-cwl", 
    "submitter_id": "8377d811-2636-4a75-be84-8e201ca646c1_fpkm", 
    "state": "released", 
    "workflow_type": "HTSeq - FPKM", 
    "analysis_id": "3cdc52aa-2845-4c2e-afcf-20367e30f9e6", 
    "created_datetime": "2016-05-29T10:12:24.475057-05:00"
  }, 
  "file_size": 524822, 
  "md5sum": "a498ed1b2c3623c4ce8a7937d27f2dd2", 
  "file_id": "15ca6bac-19f2-4a56-a803-0b1d05b8ae47", 
  "data_type": "Gene Expression Quantification", 
  "state": "released", 
  "experimental_strategy": "RNA-Seq"
},{
  "data_format": "TXT", 
  "access": "open", 
  "associated_entities": [
    {
      "entity_submitter_id": "TCGA-52-7810-01A-11R-2125-07", 
      "entity_type": "aliquot", 
      "case_id": "98b86f94-9ede-45ab-ba09-19a6ec6d9494", 
      "entity_id": "eefac675-8386-4ffe-a18a-8763f90b2056"
    }
  ], 
  "file_name": "461b0b1d-bf31-4e2a-b9c8-fad6703f973b.FPKM.txt.gz", 
  "submitter_id": "461b0b1d-bf31-4e2a-b9c8-fad6703f973b_fpkm", 
  "data_category": "Transcriptome Profiling", 
  "analysis": {
    "workflow_version": "v1", 
    "input_files": [
      {
        "data_format": "BAM", 
        "access": "controlled", 
        "file_name": "031ef79b-88c4-45ae-b64d-8c2ee9922aba_gdc_realn_rehead.bam", 
        "submitter_id": "031ef79b-88c4-45ae-b64d-8c2ee9922aba", 
        "data_category": "Sequencing Reads", 
        "file_size": 8851399709, 
        "platform": "Illumina", 
        "created_datetime": "2016-05-29T14:27:20.704771-05:00", 
        "updated_datetime": "2018-11-15T20:08:12.509468-06:00", 
        "md5sum": "98f85685a4b56bf1225c222e5ba1c207", 
        "file_id": "16fee553-284a-4719-bb8b-d67b471dfd25", 
        "data_type": "Aligned Reads", 
        "state": "released", 
        "experimental_strategy": "RNA-Seq"
      }
    ], 
    "updated_datetime": "2018-09-06T16:31:22.449726-05:00", 
    "workflow_link": "https://github.com/NCI-GDC/htseq-cwl", 
    "submitter_id": "461b0b1d-bf31-4e2a-b9c8-fad6703f973b_fpkm", 
    "state": "released", 
    "workflow_type": "HTSeq - FPKM", 
    "analysis_id": "981ec569-85f5-46b2-bd42-e4ad4ec89d8a", 
    "created_datetime": "2016-05-30T18:30:38.869674-05:00"
  }, 
  "file_size": 509154, 
  "md5sum": "932ae662f63cddc002c3c98d9c9f981b", 
  "file_id": "4223756c-333c-4c9a-a8e6-9b4a016125a0", 
  "data_type": "Gene Expression Quantification", 
  "state": "released", 
  "experimental_strategy": "RNA-Seq"
},{
  "data_format": "TXT", 
  "access": "open",
[truncated: 711,155 more chars]
