# Supplementary material for: Identification of immune-related prognostic biomarkers in lung squamous cell carcinoma microenvironment
Source: Front Immunol. 2026 Jan 5;16:1724319. doi: 10.3389/fimmu.2025.1724319 (PMC12813068; doi:10.3389/fimmu.2025.1724319)
Supplement: Supplementary File 2 — List of prognostic genes. [file DataSheet2.zip]

Archive with 4 entries (3 files):
- supplementary/
- supplementary/Supplementary File 1_module_turquoise.txt
- supplementary/Supplementary File 2_module_yellow.txt
- supplementary/Supplementary File 3_Detailed bioinformatics analysis codes.ZIP
