# Supplementary material for: Identification of immune-related prognostic biomarkers in lung squamous cell carcinoma microenvironment
Source: Front Immunol. 2026 Jan 5;16:1724319. doi: 10.3389/fimmu.2025.1724319 (PMC12813068; doi:10.3389/fimmu.2025.1724319)
Supplement: Supplementary File 2 — List of prognostic genes. [file DataSheet2.zip › supplementary/Supplementary File 1_module_turquoise.txt]

AZGP1
B2M
CALR
CANX
CD1A
CD1B
CD1C
CD1D
CD1E
CD4
CD8A
CD8B
CD74
CREB1
CTSB
CTSL
CTSS
FCER1G
FCGRT
PDIA3
HFE
HLA-A
HLA-B
HLA-C
HLA-DMA
HLA-DMB
HLA-DOA
HLA-DOB
HLA-DPA1
HLA-DPB1
HLA-DQA1
HLA-DQA2
HLA-DQB1
HLA-DRA
HLA-DRB1
HLA-DRB5
HLA-E
HLA-F
HLA-G
MR1
HSPA1A
HSPA1B
HSPA1L
HSPA2
HSPA4
HSPA5
HSPA6
HSPA8
HSP90AA1
HSP90AB1
ICAM1
IFNG
KIR2DL1
KIR2DL3
KIR2DL4
KIR3DL1
KIR3DL2
KLRC1
KLRC2
KLRC3
KLRD1
LTA
CIITA
MICA
MICB
NFYA
NFYC
LGMN
PSMB8
PSMC1
PSMC2
PSMC3
PSMC4
PSMC5
PSMC6
PSMD1
PSMD2
PSMD3
PSMD4
PSMD5
PSMD7
PSMD8
PSMD10
PSMD11
PSMD13
PSME1
PSME2
RELB
RFX5
TAP1
TAP2
TAPBP
THBS1
SEM1
KLRC4
AP3B1
RFXANK
PSMD6
PSME3
PSMD14
CLEC4M
IFI30
PROCR
ADRM1
ECPAS
TRPC4AP
CD209
UBXN1
ERAP1
TAPBPL
ERAP2
ULBP3
ULBP1
RAET1L
UBR1
PDIA2
HAMP
CAMP
PPBP
CXCL14
CXCL16
CXCL10
CXCL9
CXCL5
CXCL11
CXCL12
CXCL13
PF4
XCL1
CXCL3
CCL13
CCL1
CCL8
ELANE
DEFA1
TMSB10
DEFA6
DEFA5
COLEC10
LCN6
LCN8
CCR10
PENK
MMP12
PTGDS
TMSB4X
ZC3HAV1
TMSB15A
S100B
S100A13
S100P
DEFB126
DEFB107B
PGLYRP2
LCN12
S100A5
S100A1
LMBR1L
COLEC12
TMSB4Y
DEFB124
S100Z
MAVS
LCN10
ZC3HAV1L
BPIFB4
IFNAR1
AZU1
DEFB131B
TINAGL1
IFNGR1
SLC22A17
WFIKKN1
IL6
TGFB1
PF4V1
MMP9
ANOS1
TLR4
A2M
NFKB1
APOBEC3G
FABP6
NOD2
RBP1
TLR2
SLC40A1
PLAU
IL1B
PAEP
MUC5AC
OBP2A
PLTP
MX1
DDX58
IFNL1
IRF3
RBP4
NOX4
IFNB1
RBP5
FABP7
FABP3
FABP4
R3HDML
BPIFB1
OASL
CRABP2
CRABP1
RBP7
OBP2B
RBP2
LCN15
CETP
FABP9
BPIFA1
LCNL1
C8G
PI15
NOX1
PMP2
APOD
TNF
CTSG
MAPK1
PML
AEN
CYBB
ISG20
BCL3
ISG20L2
NOX5
TLR3
TFRC
IFIH1
LRP1
TRIM5
IDO1
NEDD4
ADIPOQ
STAT3
STAT1
IFNL2
SOCS3
TNFSF10
CCL20
SOCS1
RNASEL
IRF1
IL15
APOBEC3F
PLAAT4
CHIT1
CD40
TLR7
PPIA
ZYX
VEGFA
IKBKE
ISG15
DHX58
TNFAIP3
TFR2
FCN2
F2R
ELN
IL27
LYZ
CCL5
LEP
CYLD
KLKB1
CST4
CSRP1
MAPK14
ITGAV
IRF5
CCR6
IL12B
TLR8
GNLY
CD81
EIF2AK2
CACYBP
NOD1
MAPK8
MAPK3
BST2
BPHL
PLA2G2A
GRN
PDGFRA
GNAI1
WNT5A
FURIN
ADAR
TYK2
NOS2
TRAF3
TPT1
TPM2
NEO1
AHNAK
TLR1
TK2
PRDX2
MX2
FGF2
TCF7L2
F2RL1
TKFC
MSR1
NFKBIZ
LMBR1
SRC
MPO
ELAVL1
ROBO3
SP1
SOD1
PDF
DLL4
ECD
SLC11A1
STING1
SKIV2L
DCK
DAXX
TNFRSF10A
TNFRSF10B
EED
CCL4
LIMS1
APOBEC3H
TMPRSS6
MARCO
BECN1
TNFSF11
CSK
KLRK1
JUND
JAK1
CLDN4
CCL28
RNASE3
IRF7
IREB2
ILK
IL18
IL17A
LTB4R
MASP2
RELA
IL7R
PTX3
IFNAR2
APOBEC3C
DDX17
SEPTIN7
CD40LG
CD14
MASP1
PROC
MAP2K2
MAP2K1
HRG
NDRG1
IRF9
TRIM22
LANCL1
PPP4C
HMOX1
HMGB1
ABCC4
HGF
HDAC1
IFNLR1
PLSCR1
BACH2
TANK
PIK3CG
ARRB1
RSAD2
STAB2
TBK1
PDGFRB
PDCD1
PCSK2
PCSK1
ARG2
AQP9
FASLG
BIRC5
ANXA6
VTN
VIM
VCAM1
PRDX1
GFAP
GBP2
SLC29A3
OAS1
UNC93B1
TNFSF4
NOS1
ACTG1
ACTA1
ACO1
SERPINA3
CXCR1
CCL19
CCL18
CCL17
CCL26
CCL22
CCR3
ACKR2
CCR7
CCL27
CCR8
ACKR4
CCL2
CCL21
CCL7
CCL3
CCL11
CCR5
CCL23
CCL25
CCL4L2
CCL3L1
CCR1
CCL24
XCL2
CXCR4
CXCR6
CCR4
TAFA5
TAFA3
TAFA4
CCL15-CCL14
PTK2B
CDH1
LTBP1
IL10
IL2
PPARG
FGR
MIF
JAK2
PTK2
PTGDR
CD86
HCK
VDR
OLR1
GRK2
TXK
RNASE2
CD79A
CD79B
LYN
SYK
BTK
BLNK
VAV3
VAV1
VAV2
RAC2
RAC3
PPP3CA
PPP3CB
PPP3CC
PPP3R1
CHP2
NFAT5
NFATC1
NFATC2
NFATC3
NFATC4
HRAS
KRAS
NRAS
CARD11
MALT1
CHUK
IKBKB
IKBKG
NFKBIA
NFKBIB
NFKBIE
CD19
CR2
PIK3R5
PIK3R1
PIK3R2
PIK3R3
PIK3CA
PIK3CB
PIK3CD
AKT3
AKT1
AKT2
GSK3B
INPP5D
CD22
CD72
PTPN6
LILRB3
FCGR2B
RASGRP3
PLCG2
PRKCB
IFITM1
C3
C5
CKLF
CMA1
CX3CL1
CCN1
EDN2
EDN3
FGF10
PROK2
SAA1
SAA2
SBDS
SEMA3A
SEMA3C
SEMA3D
SEMA3E
SEMA3F
SEMA3G
SEMA4A
SEMA4B
SEMA4C
SEMA4D
SEMA4F
SEMA5A
SEMA5B
SEMA6A
SEMA6B
SEMA6C
SEMA6D
SEMA7A
SLIT1
SLIT2
TNC
TYMP
C5AR1
CCRL2
CMKLR1
CX3CR1
CXCR3
CXCR5
ACKR3
CYSLTR1
CYSLTR2
ACKR1
EDNRA
FPR1
FPR2
GPR17
C5AR2
CXCR2
LTB4R2
PLAUR
PLXNA1
PLXNA2
PLXNA3
PLXNA4
PLXNB1
PLXNB2
PLXNB3
PLXNC1
PLXND1
PTAFR
ROBO1
ROBO2
XCR1
ADM
ADM2
AGRP
AGT
AMELX
AMH
ANGPTL5
ANGPTL7
AREG
MANF
CDNF
ARTN
BDNF
BMP1
BMP2
BMP3
BMP4
BMP5
BMP6
BMP7
BMP8A
BMP8B
BTC
MYDGF
CALCA
CALCB
CAT
CCK
CD320
CD70
ADA2
CGA
CGB3
CGB1
CGB2
CGB5
CGB7
CGB8
CHGA
CHGB
CLCF1
CLEC11A
CMTM1
CMTM2
CMTM3
CMTM4
CMTM5
CMTM6
CMTM7
CMTM8
CNTF
CORT
CRH
CSF1
CSF2
CSF3
CTF1
CCN2
DKK1
EBI3
EGF
EPO
EREG
ESM1
FAM3B
FAM3C
FGF1
FGF11
FGF12
FGF14
FGF16
FGF17
FGF18
FGF19
FGF20
FGF21
FGF22
FGF3
FGF4
FGF5
FGF7
FGF8
FLT3LG
GAL
GAST
GCG
GDF10
GDF11
GDF5
GDF6
GDF7
GH1
GHRH
GHRL
GMFB
GMFG
GNRH1
GNRH2
GPHA2
GPHB5
GPI
GREM1
GREM2
GRP
HDGF
HDGFL3
IFNE
IGF1
IGF2
IL11
IL12A
IL16
IL17C
IL17D
IL19
IL1F10
IL36RN
IL37
IL36B
IL20
IL21
IL23A
IL24
IL26
IFNL3
IL32
IL33
IL34
IL6ST
IL7
INHA
INHBA
INHBB
INHBC
INHBE
INSL3
INSL4
INSL6
JAG1
JAG2
KITLG
KL
LEFTY1
LHB
LRSAM1
LTB
LTBP2
LTBP3
LTBP4
MIA
MSTN
NAMPT
NDP
NENF
NGF
NMB
NODAL
CCN3
NPPA
NPPC
NPY
NRG1
NRG2
NRG4
NRTN
NTF3
NTF4
NTS
NUDT6
OGN
OSGIN1
OSM
OXT
PDGFA
PDGFB
PDGFC
PDGFD
PDGFRL
PGF
PMCH
PNOC
POMC
PRL
PROK1
PSPN
PTH2
PTHLH
PTN
QRFP
RABEP1
RABEP2
REG1A
RETN
RETNLB
RLN1
RLN2
RLN3
SCG2
SCT
AIMP1
SECTM1
SPP1
SST
STC1
STC2
TAC1
TDGF1
TG
TGFB2
TGFB3
TNFRSF11B
TNFSF12
TNFSF13
TNFSF13B
TNFSF14
TNFSF15
TNFSF18
TNFSF8
TNFSF9
TOR2A
TRH
TSLP
TXLNA
UCN
UCN2
UTS2
UTS2B
VEGFB
VEGFC
ACVR1B
ACVR1C
ACVR2A
ACVR2B
ACVRL1
ADCYAP1R1
ADIPOR1
ADIPOR2
ADRB2
AGTR1
ANGPT1
ANGPT4
ANGPTL1
ANGPTL2
ANGPTL4
ANGPTL6
APLNR
AR
AVPR1A
AVPR2
BMPR1A
BMPR1B
BMPR2
BRD8
C3AR1
CALCRL
CNTFR
CRHR1
CRHR2
CRIM1
CRLF2
CRLF3
CSF1R
CSF2RA
CSF2RB
EGFR
ENG
EPOR
ESR1
ESR2
ESRRA
ESRRB
FGFR1
FGFR2
FGFR3
FGFR4
FGFRL1
FLT1
FLT3
FLT4
GALR2
GALR3
GCGR
GHR
GHSR
GIPR
GLP1R
GPER1
HTR3A
HTR3E
IFNGR2
IGF1R
IGF2R
IL10RA
IL10RB
IL11RA
IL12RB1
IL12RB2
IL13RA1
IL13RA2
IL15RA
IL2RB
IL17RA
IL17RB
IL17RC
IL17RD
IL17RE
IL18R1
IL18RAP
IL1R1
IL1R2
IL1RL1
IL1RL2
IL20RA
IL21R
IL22RA1
IL22RA2
IL27RA
IL2RA
IL2RG
IL31RA
IL3RA
IL4R
IL5RA
IL6R
IL9R
INSR
KDR
LEPR
LGR4
LGR5
LGR6
LIFR
LTBR
MC1R
MC3R
MC4R
MCHR1
MET
MLNR
MTNR1A
NGFR
NPR3
NR0B1
NR1D1
NR1D2
NR1H2
NR1H3
NR1I3
NR2C2
NR2E1
NR2F1
NR2F2
NR2F6
NR3C1
NR3C2
NR4A1
NR4A2
NR4A3
NR5A1
NR5A2
NR6A1
NRP1
NRP2
OGFR
OPRK1
OPRL1
OSMR
OXTR
PGR
PGRMC2
PPARA
PPARD
PRLR
PTGER1
PTGER2
PTGER3
PTGER4
PTGFR
PTH1R
PTH2R
RARA
RARB
RARG
RORA
RORB
RORC
RXFP1
RXRA
RXRB
S1PR1
S1PR2
SDC1
SDC2
SDC3
SDC4
SORT1
SSTR2
SSTR5
TACR1
TEK
TGFBR1
TGFBR2
TGFBR3
THRA
THRB
TIE1
TNFRSF10C
TNFRSF10D
TNFRSF11A
TNFRSF12A
TNFRSF13B
TNFRSF13C
TNFRSF14
TNFRSF17
TNFRSF18
TNFRSF19
TNFRSF1B
TNFRSF25
TNFRSF4
TNFRSF8
TNFRSF9
TSHR
TUBB3
VIPR2
PTPN11
ICAM2
ITGAL
ITGB2
PAK1
TYROBP
LCK
FCGR3A
FCGR3B
NCR1
NCR3
CD247
ZAP70
LCP2
LAT
PLCG1
SH3BP2
FYN
SHC4
SHC3
SHC1
GRB2
SOS1
SOS2
ARAF
BRAF
RAF1
HCST
CD48
CD244
PRKCA
PRKCG
SH2D1B
SH2D1A
FAS
GZMB
PRF1
CASP3
BID
CD3D
CD3E
CD3G
PTPRC
ITK
TEC
NCK1
NCK2
GRAP2
PAK2
PAK3
PAK4
PAK6
PAK5
RHOA
CDC42
CD28
ICOS
MAP3K8
MAP3K14
CTLA4
CBLC
CBL
CBLB
CDK4
RASGRP1
PDK1
PRKCQ
