# Supplementary material for: Identification of immune-related prognostic biomarkers in lung squamous cell carcinoma microenvironment
Source: Front Immunol. 2026 Jan 5;16:1724319. doi: 10.3389/fimmu.2025.1724319 (PMC12813068; doi:10.3389/fimmu.2025.1724319)
Supplement: Supplementary File 2 — List of prognostic genes. [file DataSheet2.zip › supplementary/Supplementary File 2_module_yellow.txt]

CTSE
CXCL2
DEFA3
SFTPD
BPIFB2
SERPIND1
S100G
WFDC2
SFTPA1
SFTPA2
LBP
LTF
ORM2
ORM1
BPIFA2
GDF15
PGC
JUN
FGA
DMBT1
DES
PTGS2
AGER
CCL14
CHP1
FOS
CXCL17
EDN1
SEMA3B
EDNRB
PTGDR2
APLN
CSPG5
VEGFD
LEFTY2
LIF
SCGB3A1
UCN3
ADRB1
AGTR2
CRLF1
CSF3R
HTR3C
NPR1
NR0B2
RXRG
SCTR
SSTR1
VIPR1
SHC2
